# Supplementary material for: Energy landscape reshaped by strain-specific mutations underlies epistasis in NS1 evolution of influenza A virus
Source: Nat Commun. 2022 Oct 1;13:5775. doi: 10.1038/s41467-022-33554-9 (PMC9526705; doi:10.1038/s41467-022-33554-9)
Supplement: Supplementary file 4 — Source Data [file 41467_2022_33554_MOESM4_ESM.zip]

Archive with 17 entries (17 files):
- Source Data File/Fig 2.xlsx
- Source Data File/Fig 3.xlsx
- Source Data File/Fig 4.xlsx
- Source Data File/Fig 5.xlsx
- Source Data File/Fig 7.xlsx
- Source Data File/Supp-Fig1.xlsx
- Source Data File/Supp-Fig10.xlsx
- Source Data File/Supp-Fig11.xlsx
- Source Data File/Supp-Fig12.xlsx
- Source Data File/Supp-Fig14.xlsx
- Source Data File/Supp-Fig15.xlsx
- Source Data File/Supp-Fig2.xlsx
- Source Data File/Supp-Fig3.xlsx
- Source Data File/Supp-Fig4.xlsx
- Source Data File/Supp-Fig5.xlsx
- Source Data File/Supp-Fig7.xlsx
- Source Data File/Supp-Fig8B.xlsx
