# Supplementary material for: Energy landscape reshaped by strain-specific mutations underlies epistasis in NS1 evolution of influenza A virus
Source: Nat Commun. 2022 Oct 1;13:5775. doi: 10.1038/s41467-022-33554-9 (PMC9526705; doi:10.1038/s41467-022-33554-9)
Supplement: Supplementary file 4 — Source Data [file 41467_2022_33554_MOESM4_ESM.zip › Source Data File/Fig 2.xlsx]

## Sheet: Sheet1
Fig 2c	residue positions	89		95		98		145		146
		DGon (kcal mol^-1)	Propagated standard deviation	DGon (kcal mol^-1)	Propagated standard deviation	DGon (kcal mol^-1)	Propagated standard deviation	DGon (kcal mol^-1)	Propagated standard deviation	DGon (kcal mol^-1)	Propagated standard deviation
	2004 (VN)	-2.7721	0.060012	-0.91203	0.044903	-2.10228	0.027197	-1.25855	0.054523	-0.65668	0.015046
	1918 (1918)	-2.31572	0.149882	-0.81573	0.205677	-1.91441	0.141131	-1.35575	0.341409	-0.82603	0.155372
	1934 (PR8)	-1.78529	0.054238	-0.94283	0.044485	-1.75867	0.182876	-1.20731	0.0437	-0.51143	0.056564
	1972 (Ud)	-1.07899	0.031985	-0.43357	0.028093	-1.39795	0.055812	-0.92021	0.064026	-0.15588	0.031648
Fig 2d		Residue positions
		89		95		98		145		146
		DGon (kcal mol^-1)	Propagated standard deviation	DGon (kcal mol^-1)	Propagated standard deviation	DGon (kcal mol^-1)	Propagated standard deviation	DGon (kcal mol^-1)	Propagated standard deviation	DGon (kcal mol^-1)	Propagated standard deviation
	1918 (1918)	-2.31572	0.149882	-0.81573	0.205677	-1.91441	0.141131	-1.35575	0.341409	-0.82603	0.155372
	1934 (PR8)	-1.78529	0.054238	-0.94283	0.044485	-1.75867	0.182876	-1.20731	0.0437	-0.51143	0.056564
	1972 (Ud)	-1.07899	0.031985	-0.43357	0.028093	-1.39795	0.055812	-0.92021	0.064026	-0.15588	0.031648
	2004 (VN)	-2.7721	0.060012	-0.91203	0.044903	-2.10228	0.027197	-1.25855	0.054523	-0.65668	0.015046
Fig 2e		1918		PR8		Calculated effects
		DDGon (kcal mol^-1)	Propagated standard deviation	DDGon (kcal mol^-1)	Propagated standard deviation	DDGon (kcal mol^-1)	Propagated standard deviation
	Reference (wild type)	0	0
	Single mutants	-2.31572	0.149882	-0.09794	0.144017
	Double mutants			-1.88323	0.141088	-2.41366	0.20786
Fig 2f		1918		PR8		Calculated effects
		DDGon (kcal mol^-1)	Propagated standard deviation	DDGon (kcal mol^-1)	Propagated standard deviation	DDGon (kcal mol^-1)	Propagated standard deviation
	Reference (wild type)	0	0
	Single mutants	-1.78529	0.0542378	-0.2554	0.051683
	Double mutants			-1.33439	0.0461401	-2.04069	0.074919
Fig 2g		1918		PR8		Calculated effects
		DDGon (kcal mol^-1)	Propagated standard deviation	DDGon (kcal mol^-1)	Propagated standard deviation	DDGon (kcal mol^-1)	Propagated standard deviation
	Reference (wild type)	0	0
	Single mutants	-1.07899	0.031985	0.425932	0.03019
	Double mutants			-2.34617	0.065232	-0.65306	0.043983
