# Supplementary material for: Energy landscape reshaped by strain-specific mutations underlies epistasis in NS1 evolution of influenza A virus
Source: Nat Commun. 2022 Oct 1;13:5775. doi: 10.1038/s41467-022-33554-9 (PMC9526705; doi:10.1038/s41467-022-33554-9)
Supplement: Supplementary file 4 — Source Data [file 41467_2022_33554_MOESM4_ESM.zip › Source Data File/Fig 3.xlsx]

## Sheet: Sheet1
	1918			PR8			Ud			Ud I95L/L98M			VN			PR8 L95I/M98L
	Molar ratio	kcal/mol of injectant		Molar ratio	kcal/mol of injectant		Molar ratio	kcal/mol of injectant		Molar ratio	kcal/mol of injectant		Molar ratio	kcal/mol of injectant		Molar ratio	kcal/mol of injectant
	0.118989	-4.47818		0.118989	-4.18779		0.118989	-1.05351		0.118989	-3.47682		0.219217	-4.37754		0.220903	-2.80705
	0.219217	-4.31005		0.320416	-4.16276		0.219217	-1.35828		0.219217	-1.22203		0.320416	-4.19926		0.322881	-2.49129
	0.320416	-4.54276		0.422587	-3.88722		0.320416	-0.738989		0.320416	-1.29771		0.422587	-3.91624		0.425838	-2.69876
	0.422587	-3.63455		0.52573	-3.71283		0.422587	-0.760893		0.422587	-1.31338		0.52573	-3.58767		0.529774	-2.65009
	0.52573	-3.51622		0.629844	-4.00209		0.52573	-1.12502		0.52573	-1.81769		0.629844	-3.38134		0.634689	-2.79012
	0.629844	-3.6505		0.734931	-3.28084		0.629844	-0.307056		0.629844	-3.33453		0.734931	-3.05449		0.740584	-2.44069
	0.734931	-2.35078		0.840988	-2.83992		0.734931	0.120327		0.734931	-3.88692		0.840988	-2.06155		0.95531	-2.16363
	0.840988	-1.91102		0.948018	-2.52243		0.840988	-1.1319		0.840988	-1.72361		0.948018	-1.60336		1.06414	-1.11104
	0.948018	-1.31761		1.05602	-1.53415		0.948018	-2.02881		0.948018	0.296672		1.05602	-1.0504		1.17395	-0.608423
	1.05602	-1.16002		1.16499	-1.17039		1.05602	-0.216377		1.05602	-2.75888		1.16499	-0.370708		1.28474	-0.260418
	1.16499	-0.866475		1.27494	-0.763138		1.16499	1.72832		1.16499	-0.670228		1.27494	-0.474112		1.50926	-0.045241
	1.27494	-0.557808		1.38585	-0.720587		1.27494	1.98958		1.27494	-2.28137		1.38585	0.003494		1.62299	-0.045407
	1.38585	-0.577602		1.49774	-0.152905		1.38585	-0.137832		1.38585	-1.61674		1.49774	-0.290921		1.7377	0.026234
	1.49774	-0.345038		1.6106	-0.06093		1.49774	-0.803059		1.49774	-1.48038		1.6106	-0.144648		1.85338	-0.089159
	1.6106	-0.614557		1.72443	-0.305488		1.6106	-3.01101		1.6106	-2.18453		1.72443	-0.219093		1.97005	0.044618
	1.72443	0.077556		1.83924	-0.219774		1.72443	1.85796		1.72443	-0.170787		1.83924	-0.25822
	1.83924	-0.17936		1.95501	-0.145829		1.83924	0.196397		1.83924	-1.62462		1.95501	-0.093464
	1.95501	0.039315					1.95501	0.178315		1.95501	-2.04828
