# Supplementary material for: Energy landscape reshaped by strain-specific mutations underlies epistasis in NS1 evolution of influenza A virus
Source: Nat Commun. 2022 Oct 1;13:5775. doi: 10.1038/s41467-022-33554-9 (PMC9526705; doi:10.1038/s41467-022-33554-9)
Supplement: Supplementary file 4 — Source Data [file 41467_2022_33554_MOESM4_ESM.zip › Source Data File/Fig 4.xlsx]

## Sheet: Sheet1
	NS1 RMSD
residue	Complex	All free form	BC conformers
86	0.582	5.616	5.131
87	0.486	4.572	3.285
88	0.285	2.634	0.999
89	0.16	1.408	0.568
90	0.121	0.66	0.363
91	0.098	0.48	0.377
92	0.115	0.431	0.222
93	0.17	1.009	0.291
94	0.15	0.923	0.305
95	0.104	0.643	0.386
96	0.124	0.453	0.262
97	0.134	0.929	0.231
98	0.103	1.188	0.313
99	0.144	0.602	0.481
100	0.125	0.508	0.484
101	0.175	0.573	0.611
102	0.185	0.48	0.5
103	0.183	0.529	0.502
104	0.193	0.328	0.287
105	0.408	0.418	0.421
106	0.325	0.359	0.377
107	0.328	0.349	0.333
108	0.367	0.37	0.352
109	0.32	0.432	0.304
110	0.333	0.485	0.481
111	0.646	0.62	0.63
112	0.518	0.636	0.642
113	0.426	0.654	0.512
114	0.174	0.556	0.542
115	0.18	0.327	0.325
116	0.138	0.252	0.238
117	0.208	0.187	0.193
118	0.237	0.165	0.164
119	0.222	0.909	0.21
120	0.184	0.178	0.198
121	0.295	0.282	0.282
122	0.267	0.878	0.292
123	0.166	0.898	0.267
124	0.172	0.993	0.274
125	0.319	0.295	0.342
126	0.254	0.269	0.309
127	0.204	0.245	0.287
128	0.149	0.185	0.223
129	0.12	0.17	0.153
130	0.189	0.146	0.164
131	0.165	0.156	0.175
132	0.112	0.185	0.151
133	0.085	0.271	0.266
134	0.093	0.549	0.403
135	0.166	1.154	0.528
136	0.146	2.063	0.724
137	0.201	2.614	1.041
138	0.689	3.455	1.639
139	0.292	3.535	1.157
140	0.2	2.63	1.082
141	0.204	1.892	1.018
142	0.193	1.08	0.787
143	0.173	0.498	0.527
144	0.106	0.367	0.326
145	0.095	0.294	0.272
146	0.108	0.198	0.204
147	0.114	0.11	0.101
148	0.152	0.133	0.152
149	0.121	0.135	0.164
150	0.109	0.132	0.142
151	0.134	0.183	0.186
152	0.23	0.306	0.242
153	0.214	0.362	0.348
154	0.227	0.298	0.357
155	0.189	0.23	0.265
156	0.153	0.212	0.243
157	0.09	0.191	0.205
158	0.086	0.152	0.171
159	0.068	0.159	0.126
160	0.075	0.151	0.146
161	0.096	0.256	0.218
162	0.109	0.335	0.298
163	0.13	0.71	0.751
164	0.123	1.278	1.381
165	0.431	1.639	1.891
166	0.472	2.162	2.414
167	0.415	1.72	1.843
168	0.172	0.807	0.891
169	0.192	0.617	0.613
170	0.183	0.569	0.546
171	0.275	0.566	0.566
172	0.172	0.445	0.372
173	0.08	0.351	0.275
174	0.124	0.331	0.284
175	0.156	0.264	0.265
176	0.127	0.269	0.237
177	0.15	0.22	0.177
178	0.134	0.195	0.111
179	0.228	0.259	0.222
180	0.235	0.272	0.261
181	0.135	0.171	0.204
182	0.172	0.189	0.205
183	0.193	0.237	0.248
184	0.185	0.209	0.228
185	0.238	0.226	0.246
186	0.213	0.301	0.288
187	0.165	0.411	0.402
188	0.153	0.462	0.496
189	0.147	0.338	0.329
190	0.131	0.21	0.197
191	0.114	0.265	0.283
192	0.234	0.277	0.304
193	0.237	0.231	0.228
194	0.285	0.425	0.509
195	0.277	0.641	0.812
196	0.239	0.688	0.722
197	0.178	0.55	0.42
198	0.24	0.72	0.825
199	0.256	0.855	1.018
200	0.466	0.772	0.702
201	0.631	1.066	0.952
202	0.344	1.814	1.328
203	0.21	3.408	2.211
204	0.34	5.331	4.279
