# Supplementary material for: Energy landscape reshaped by strain-specific mutations underlies epistasis in NS1 evolution of influenza A virus
Source: Nat Commun. 2022 Oct 1;13:5775. doi: 10.1038/s41467-022-33554-9 (PMC9526705; doi:10.1038/s41467-022-33554-9)
Supplement: Supplementary file 4 — Source Data [file 41467_2022_33554_MOESM4_ESM.zip › Source Data File/Fig 5.xlsx]

## Sheet: Sheet1
	residue	RMSD CS (Backbone) (ppm)	n		Atom numbers	Approximate number	RMSD-CS (Methyls) (ppm)	n
	86	0.0754698	4		A86β	1	0.018033	4
	87	0.0420706	4		L90δ1	2	0.10396	3
	88	0.0814402	4		L90δ2	3	0.0496566	3
	89	0.162609	4		T91γ	4	0.0660685	4
	90	0.060575	3		M93ε	5	0.0973338	4
	91	0.720386	4		T94γ	6	0.0211512	4
	92	0.0844985	4		L95δ1	7	0.031599	3
	93	0.165905	4		L95δ2	8	0.0218066	3
	94	0.0682546	4		M98ε	9	0.00771722	3
	95	0.0312836	3		M104ε	10	0.0461709	4
	96	0.291231	4		L105δ1	11	0.111266	4
	97	0.0610942	4		L105δ2	12	0.100932	4
	98	0.0510316	3		V111γ1	13	0.209718	4
	99	0.24758	4		V111γ2	14	0.154347	4
	100	0.0703114	4		L115δ1	15	0.0872298	4
	101	0.0424441	4		L115δ2	16	0.106181	4
	102	0.192038	4		I117δ	17	0.143484	4
	103	0.269022	3		I117γ	18	0.104204	4
	104	0.113567	4		M119ε	19	0.0162207	3
	105	0.127243	4		A122β	20	0.0591386	4
	106	0.0654845	3		I123δ	21	0.0494477	4
	107		0		I123γ	22	0.0340176	4
	108	0.12883	4		M124ε	23	0.128498	4
	109	0.0372189	4		I128δ	24	0.0570388	4
	110	0.0997998	4		I128γ	25	0.084446	4
	111	0.215463	4		I129δ	26	0.0745843	3
	112	0.113491	3		I129γ	27	0.0776597	3
	113	0.441335	4		L130δ1	28	0.0951297	4
	114		0		L130δ2	29	0.0685917	4
	115	0.227142	4		A132β	30	0.300748	4
	116	0.0945883	4		V136γ1	31	0.264675	4
	117	0.17803	4		V136γ2	32	0.201117	4
	118	0.123046	3		I137δ	33	0.0499768	4
	119	0.113506	3		I137γ	34	0.0372382	4
	120	0.387035	4		L141δ1	35	0.0564818	4
	121	0.195353	4		L141δ2	36	0.186644	4
	122	0.101879	4		T143γ	37	0.0662038	4
	123	0.0354718	4		L144δ1	38	0.106074	4
	124	0.036065	4		L144δ2	39	0.0457469	4
	125	0.0349464	4		I145δ	40	0.113413	4
	126	0.0568133	4		I145γ	41	0.112613	4
	127	0.0805661	3		L146δ1	42	0.11998	4
	128	0.46235	4		L146δ2	43	0.104743	4
	129	0.128754	3		L147δ1	44	0.107183	4
	130	0.214403	4		L147δ2	45	0.055518	4
	131	0.420034	4		A149β	46	0.0425393	4
	132	0.0836062	4		T151γ	47	0.0320146	4
	133	0.119686	4		A155β	48	0.0210654	4
	134	0.125041	4		I156δ	49	0.0754193	4
	135	0.0608887	4		I156γ	50	0.069954	4
	136	0.145031	4		V157γ1	51	0.0625825	4
	137	0.0698351	4		V157γ2	52	0.128963	4
	138	0.062444	4		I160δ	53	0.0681476	4
	139	0.239157	3		I160γ	54	0.0901683	4
	140	0.137614	4		L163δ1	55	0.0968497	4
	141	0.231907	4		T170γ	56	0.0401271	4
	142	0.0814586	4		V174γ1	57	0.485523	4
	143	0.142174	3		V174γ2	58	0.177134	4
	144		0		A177β	59	0.0430087	4
	145	0.0561911	4		V180γ1	60	0.0965673	4
	146	0.0359192	4		V180γ2	61	0.0528325	4
	147	0.0465396	4		L181δ1	62	0.200901	4
	148	0.047523	4		L181δ2	63	0.149354	4
	149	0.0953005	4		I182δ	64	0.143621	4
	150	0.0621244	4		I182γ	65	0.0295581	4
	151	0.0969855	4		L185δ1	66	0.0817547	4
	152	0.0701801	4		L185δ2	67	0.0457328	4
	153	0.0672867	4		A187β	68	0.065757	4
	154	0.0219815	4		T191γ	69	0.0335149	4
	155	0.0356502	4		V192γ1	70	0.0336538	4
	156	0.0350333	3		V192γ2	71	0.0430842	4
	157	0.0850323	4		V194γ1	72	0.0461508	4
	158	0.0624655	4		V194γ2	73	0.273708	4
	159	0.0708127	4		T197γ	74	0.238767	4
	160	0.102707	4		L198δ1	75	0.138178	3
	161	0.0548378	4		L198δ2	76	0.220882	3
	162		0		A202β	77	0.272714	4
	163	0.137603	4
	164		0
	165	0.812745	4
	166	0.337098	3
	167		0
	168	0.279563	4
	169	0.52009	4
	170	0.186678	4
	171		0
	172	0.580002	4
	173	0.0896559	4
	174	0.105822	4
	175	0.308226	4
	176	0.169268	4
	177	0.225915	4
	178		0
	179	0.0745868	4
	180	0.0819237	4
	181	0.0721682	4
	182	0.0639917	4
	183	0.0476943	4
	184	0.158965	4
	185	0.119556	4
	186	0.0584979	4
	187		0
	188	0.127167	4
	189	0.0318551	4
	190	0.0335028	4
	191	0.12959	4
	192	0.0419337	4
	193	0.148458	4
	194	0.783999	4
	195	0.157313	3
	196	0.252437	3
	197	0.38047	4
	198	0.42171	3
	199	0.207525	4
	200	0.335185	4
	201	0.373677	4
	202	0.125086	4
	203	0.235505	4
	204	0.192646	3
	205	0.6109	4
