# Supplementary material for: Energy landscape reshaped by strain-specific mutations underlies epistasis in NS1 evolution of influenza A virus
Source: Nat Commun. 2022 Oct 1;13:5775. doi: 10.1038/s41467-022-33554-9 (PMC9526705; doi:10.1038/s41467-022-33554-9)
Supplement: Supplementary file 4 — Source Data [file 41467_2022_33554_MOESM4_ESM.zip › Source Data File/Fig 7.xlsx]

## Sheet: Sheet1
residue	Standard deviation of S^2(NH)	n		Atom number	Approximate residue	Standard deviation of S^2(axis)	n
88	0.090539	4		A86β	1	0.002157	4
90	0.032415	4		L90δ2	2	0.000299	2
91	0.048205	3		T91γ	3	0.005029	4
94	0.043237	3		M93ε	4	0.003762	4
95	0.018191	4		T94γ	5	0.001562	3
96	0.047596	3		L95δ2	6	4.88e-05	2
97	0.037322	4		M98ε	7	0.002097	3
98	0.009074	3		M104ε	8	0.009251	4
99	0.035288	3		L105δ1	9	0.000549	2
100	0.031507	3		L105δ2	10	0.000733	4
102	0.062958	4		V111γ1	11	0.006298	3
103	0.079766	3		A112β	12	0.003174	3
105	0.077631	3		L115δ2	13	0.006047	3
109	0.056077	3		I117δ	14	0.009315	4
112	0.066415	4		M119ε	15	0.001003	3
113	0.096366	3		A122β	16	0.003843	4
115	0.02298	4		I123δ	17	0.002475	4
117	0.127387	4		I123γ	18	0.000915	4
118	0.042961	3		M124ε	19	0.000603	4
119	0.063168	3		I128δ	20	0.002068	3
120	0.039145	3		I128γ	21	0.001235	3
121	0.038371	3		A132β	22	0.008567	2
123	0.02171	4		V136γ1	23	0.001713	4
124	0.03062	3		V136γ2	24	0.001586	4
125	0.022166	3		I137δ	25	0.002263	4
126	0.040125	3		T143γ	26	0.00955	4
127	0.022648	3		L144δ1	27	0.02544	3
128	0.04055	3		I145δ	28	0.002467	3
129	0.038301	3		I145γ	29	0.004604	2
130	0.05633	3		L146δ1	30	0.003901	3
131	0.020089	3		A149β	31	0.006034	2
134	0.071319	3		T151γ	32	0.002436	3
135	0.021219	3		I156δ	33	0.00473	4
138	0.040852	3		I156γ	34	0.005071	2
141	0.053957	4		V157γ1	35	0.010468	3
142	0.034933	3		V157γ2	36	0.002864	4
145	0.034894	3		I160δ	37	0.004538	2
147	0.088753	3		I160γ	38	0.000231	2
148	0.037219	3		T170γ	39	0.00426	4
149	0.02299	3		V174γ2	40	0.005572	4
150	0.015353	3		V178γ1	41	0.002895	2
151	0.035612	4		V178γ2	42	0.007473	2
154	0.044901	3		I178γ	43	0.005723	2
155	0.040133	4		V180γ1	44	0.002111	2
158	0.028362	3		V180γ2	45	7.07e-07	2
160	0.02426	4		L181δ1	46	0.004758	3
161	0.065642	4		I182δ	47	0.009295	3
172	0.017068	3		L185δ1	48	0.00806	2
173	0.033234	3		A187β	49	0.010032	4
174	0.041235	3		T191γ	50	0.00545	4
175	0.036005	3		V192γ1	51	0.002597	3
176	0.029369	3		V192γ2	52	0.005254	3
177	0.059389	4		V194γ1	53	0.016356	4
179	0.043515	4		T197γ	54	0.020574	4
180	0.010913	3		L198δ2	55	0.011124	3
181	0.020404	3		A202β	56	0.004706	4
182	0.012069	3
183	0.017085	4
185	0.039042	3
186	0.019568	4
187	0.060628	4
188	0.017109	4
189	0.022316	4
191	0.024199	3
192	0.02616	4
193	0.044101	3
194	0.024941	4
195	0.038575	3
197	0.058629	4
198	0.041789	3
200	0.007487	4
201	0.056831	3
202	0.044034	3
203	0.010424	4
204	0.121856	3
