# Supplementary material for: Energy landscape reshaped by strain-specific mutations underlies epistasis in NS1 evolution of influenza A virus
Source: Nat Commun. 2022 Oct 1;13:5775. doi: 10.1038/s41467-022-33554-9 (PMC9526705; doi:10.1038/s41467-022-33554-9)
Supplement: Supplementary file 4 — Source Data [file 41467_2022_33554_MOESM4_ESM.zip › Source Data File/Supp-Fig1.xlsx]

## Sheet: Sheet1
Residue No	SASA
86	0.66
87	0.68
88	0.51
89	0.55
90	0.12
91	0.56
92	0.26
93	0.07
94	0.58
95	0.73
96	0.58
97	0.13
98	0.28
99	0.71
100	0.29
101	0.94
102	0.26
103	0.86
104	0.16
105	0.66
106	0.61
107	0.62
108	0.32
109	0.56
110	0.51
111	0.56
112	0.16
113	0.61
114	0.1
115	0
116	0.04
117	0.04
118	0.34
119	0.05
120	0.07
121	0.39
122	0.4
123	0.19
124	0.76
125	0.68
126	0.38
127	0.41
128	0.02
129	0.33
130	0
131	0.22
132	0
133	0.03
134	0
135	0.18
136	0.02
137	0.38
138	0.76
139	0.63
140	0.65
141	0.03
142	0.44
143	0.44
144	0.02
145	0.35
146	0.1
147	0
148	0.07
149	0
150	0.02
151	0.08
152	0.75
153	0.73
154	0.28
155	0.45
156	0.09
157	0.05
158	0
159	0.12
160	0.01
161	0.22
162	0.39
163	0.26
164	0.91
165	0.98
166	0.56
167	0.87
168	0.84
169	0.21
170	0.52
171	0.25
172	0.64
173	0.23
174	0.02
175	0.41
176	0.47
177	0
178	0.02
179	0.37
180	0.35
181	0
182	0.05
183	0.5
184	0.15
185	0.01
186	0.41
187	0.7
188	0.31
189	0.65
190	0.06
191	0.47
192	0.07
193	0.67
194	0.14
195	0.14
196	0.72
197	0.16
198	0.03
199	0.49
200	0.58
201	0.14
202	0.05
203	0.64
204	0.7
205	0.62
