# Supplementary material for: Energy landscape reshaped by strain-specific mutations underlies epistasis in NS1 evolution of influenza A virus
Source: Nat Commun. 2022 Oct 1;13:5775. doi: 10.1038/s41467-022-33554-9 (PMC9526705; doi:10.1038/s41467-022-33554-9)
Supplement: Supplementary file 4 — Source Data [file 41467_2022_33554_MOESM4_ESM.zip › Source Data File/Supp-Fig10.xlsx]

## Sheet: Sheet1
Atom number	RMSD CS (ppm)
A86β	0.018033
L90δ1	0.10396
L90δ2	0.0496566
T91γ	0.0660685
M93ε	0.0973338
T94γ	0.0211512
L95δ1	0.031599
L95δ2	0.0218066
M98ε	0.00771722
M104ε	0.0461709
L105δ1	0.111266
L105δ2	0.100932
V111γ1	0.209718
V111γ2	0.154347
L115δ1	0.0872298
L115δ2	0.106181
I117δ	0.143484
I117γ	0.104204
M119ε	0.0162207
A122β	0.0591386
I123δ	0.0494477
I123γ	0.0340176
M124ε	0.128498
I128δ	0.0570388
I128γ	0.084446
I129δ	0.0745843
I129γ	0.0776597
L130δ1	0.0951297
L130δ2	0.0685917
A132β	0.300748
V136γ1	0.264675
V136γ2	0.201117
I137δ	0.0499768
I137γ	0.0372382
L141δ1	0.0564818
L141δ2	0.186644
T143γ	0.0662038
L144δ1	0.106074
L144δ2	0.0457469
I145δ	0.113413
I145γ	0.112613
L146δ1	0.11998
L146δ2	0.104743
L147δ1	0.107183
L147δ2	0.055518
A149β	0.0425393
T151γ	0.0320146
A155β	0.0210654
I156δ	0.0754193
I156γ	0.069954
V157γ1	0.0625825
V157γ2	0.128963
I160δ	0.0681476
I160γ	0.0901683
L163δ1	0.0968497
T170γ	0.0401271
V174γ1	0.485523
V174γ2	0.177134
A177β	0.0430087
V180γ1	0.0965673
V180γ2	0.0528325
L181δ1	0.200901
L181δ2	0.149354
I182δ	0.143621
I182γ	0.0295581
L185δ1	0.0817547
L185δ2	0.0457328
A187β	0.065757
T191γ	0.0335149
V192γ1	0.0336538
V192γ2	0.0430842
V194γ1	0.0461508
V194γ2	0.273708
T197γ	0.238767
L198δ1	0.138178
L198δ2	0.220882
A202β	0.272714
