# Supplementary material for: Energy landscape reshaped by strain-specific mutations underlies epistasis in NS1 evolution of influenza A virus
Source: Nat Commun. 2022 Oct 1;13:5775. doi: 10.1038/s41467-022-33554-9 (PMC9526705; doi:10.1038/s41467-022-33554-9)
Supplement: Supplementary file 4 — Source Data [file 41467_2022_33554_MOESM4_ESM.zip › Source Data File/Supp-Fig11.xlsx]

## Sheet: Sheet1
1918				PR8				Ud				VN				1918			PR8			Ud			VN
Res.No.	logPF	standard error of the fit		Res.No.	logPF	standard error of the fit		Res.No.	logPF	standard error of the fit		Res.No.	logPF	standard error of the fit		Temp.	Normalized intensity		Temp.	Normalized intensity		Temp.	Normalized intensity		Temp.	Normalized intensity
86				86				86				86				43.94	-1.26738		41.0933	-1.21714		42.3133	-1.31394		34.8333	-1.012
87				87				87				87				43.96	-1.113		41.11	-1.04625		42.3266	-1.22067		34.85	-0.860309
88				88				88				88				43.9866	-1.21439		41.13	-1.03117		42.3466	-1.27918		34.86	-0.965568
89				89				89				89				43.99	-1.16307		41.1533	-0.946139		42.36	-1.21576		34.8833	-0.870334
90				90				90	4.08141	0.0261164		90				44.01	-1.15723		41.1666	-1.0718		42.37	-1.21811		34.9	-0.901991
91				91				91				91				44.0333	-1.10382		41.1866	-0.860271		42.3933	-1.27683		34.92	-0.905421
92	4.03951	0.048442		92				92	4.48303	0.0290984		92	3.9707	0.0308992		44.0433	-1.1493		41.19	-0.926453		42.41	-1.224		34.93	-0.883261
93				93	3.851	0.124012		93	4.52148	0.0229284		93	4.02674	0.0359902		44.06	-1.1927		41.2133	-1.08059		42.42	-1.20064		34.9566	-0.880622
94	4.28463	0.0614882		94				94				94				44.08	-1.15431		41.2366	-1.10489		42.4466	-1.22047		34.9666	-0.896715
95				95				95				95				44.0933	-1.19353		41.25	-1.01106		42.46	-1.22774		34.98	-0.876665
96				96				96	5.70833	0.0442448		96				44.1166	-1.108		41.26	-1.03829		42.4766	-1.21536		35.0033	-0.925206
97	4.1364	0.0309002		97	3.4313	0.0649965		97	3.20492	0.0574491		97	3.46256	0.104947		44.1266	-1.10674		41.2833	-1.02028		42.49	-1.24344		35.0133	-0.849492
98	5.18886	0.0256959		98	4.66009	0.0243421		98	3.63416	0.0384351		98	4.79239	0.0109226		44.14	-1.19937		41.2933	-0.996404		42.5	-1.26131		35.0366	-0.882733
99	4.82346	0.0296438		99	4.36216	0.065143		99				99				44.16	-1.21272		41.31	-0.966245		42.5233	-1.23854		35.05	-0.869014
100				100				100				100				44.1733	-1.18477		41.33	-1.09023		42.5466	-1.27624		35.0733	-0.890911
101				101				101				101				44.19	-1.05208		41.34	-1.08269		42.55	-1.23873		35.0866	-0.849756
102				102				102				102				44.21	-1.13136		41.3666	-0.930223		42.5733	-1.28507		35.1	-0.811238
103				103				103				103	7.04679	0.179671		44.22	-1.15848		41.3866	-1.00394		42.5966	-1.23775		35.11	-0.808864
104				104	4.63681	0.0302829		104				104				44.2433	-1.13011		41.4	-1.00813		42.61	-1.23068		35.13	-0.880886
105				105				105				105				44.26	-1.0379		41.4133	-0.970853		42.62	-1.25444		35.1566	-0.842897
106				106				106				106				44.28	-1.12427		41.4366	-1.03159		42.6433	-1.23461		35.17	-0.868487
107				107				107				107				44.2933	-1.09423		41.4466	-1.00311		42.6666	-1.25032		35.18	-0.910961
108				108				108				108				44.3133	-1.07086		41.46	-0.995985		42.6766	-1.2297		35.2033	-0.887218
109				109				109				109				44.33	-1.14722		41.48	-1.0429		42.69	-1.24541		35.2266	-0.884316
110				110				110				110				44.34	-1.14722		41.4933	-1.06761		42.7166	-1.26072		35.23	-0.940243
111				111				111				111				44.3633	-1.0863		41.51	-1.05379		42.7266	-1.20535		35.25	-0.95871
112				112				112				112				44.3866	-1.12969		41.53	-1.0785		42.74	-1.24973		35.2733	-0.915445
113				113				113				113				44.39	-0.989079		41.54	-1.06384		42.76	-1.27015		35.2866	-0.871653
114				114				114				114				44.41	-1.11759		41.5666	-1.06761		42.77	-1.23775		35.3	-0.838148
115	4.03487	0.0391541		115	3.06216	0.065143		115	5.5498	0.643766		115				44.4333	-1.09089		41.58	-1.01818		42.7933	-1.29096		35.31	-0.906212
116	5.49535	0.0365226		116	4.95583	0.0278172		116	5.86377	0.0258174		116	5.98607	0.0194577		44.4466	-1.09047		41.59	-1.0873		42.81	-1.25581		35.3333	-0.820736
117	5.19924	0.0280325		117	3.96765	0.0510937		117				117	4.90588	0.0190289		44.4666	-1.17851		41.61	-1.15892		42.82	-1.28154		35.3533	-0.89434
118	5.58236	0.0343089		118	6.16883	0.0289918		118	6.60918	0.029709		118	6.45794	0.0255794		44.47	-1.1443		41.6366	-1.08604		42.8433	-1.27467		35.3633	-0.860836
119	5.07932	0.0357437		119				119	3.57466	0.161389		119	4.74365	0.0150143		44.4933	-1.0838		41.6466	-1.10573		42.8666	-1.25601		35.38	-0.880622
120	5.31119	0.0354802		120	5.87468	0.0297893		120	6.1352	0.0318307		120	6.36298	0.0186439		44.5166	-1.16766		41.66	-1.10866		42.8733	-1.19003		35.4	-0.858726
121	4.28208	0.0431414		121	6.48542	0.0648076		121				121	3.55288	0.0685264		44.53	-1.03414		41.6833	-1.01441		42.89	-1.26485		35.4133	-0.922568
122	5.24006	0.0239339		122	4.60605	0.0288494		122	4.40419	0.0622902		122	5.10316	0.00674348		44.54	-1.15306		41.7066	-0.999755		42.9	-1.26288		35.4366	-0.87007
123	5.11095	0.0306425		123	4.7437	0.0246596		123	4.23751	0.0224849		123	5.04852	0.134908		44.5633	-1.0429		41.7166	-1.04667		42.9233	-1.2295		35.45	-0.883261
124				124				124				124				44.5866	-1.11092		41.73	-1.16646		42.9466	-1.25169		35.46	-0.873499
125				125	5.47295	0.059354		125	4.26531	0.026365		125	5.27055	0.0254485		44.5966	-1.07879		41.7533	-0.990958		42.95	-1.25896		35.4833	-0.850811
126	5.1967	0.041907		126	5.60463	0.0253347		126	4.39498	0.0229842		126	5.90925	0.0129246		44.61	-1.08296		41.7666	-0.949491		42.9733	-1.18944		35.5	-0.908059
127				127				127				127				44.6333	-1.08129		41.78	-1.05421		42.9933	-1.27093		35.51	-0.894604
128	5.58886	0.0264406		128	6.08439	0.0679803		128	6.47206	0.0262925		128	6.8297	0.0716037		44.6433	-1.08672		41.79	-1.13127		43.01	-1.22656		35.5333	-0.873235
129	5.32967	0.0308754		129	5.69026	0.0342846		129	6.07485	0.0223754		129	6.02528	0.389469		44.66	-1.0984		41.8133	-1.0986		43.02	-1.27938		35.5566	-0.925998
130	5.22474	0.0348914		130	5.49934	0.0272747		130	5.64978	0.0222331		130	6.1298	0.194682		44.68	-1.03832		41.8333	-1.01525		43.04	-1.27938		35.57	-0.918084
131	5.58862	0.0495929		131	6.0975	0.0434178		131	6.58375	0.0267313		131	6.60411	0.0243318		44.69	-1.1226		41.85	-1.05672		43.0666	-1.22342		35.58	-0.890911
132	4.95586	0.0690492		132	4.58995	0.0284703		132	5.436	0.0226217		132	5.72026	0.0259646		44.7133	-1.08797		41.86	-1.00394		43.0766	-1.29194		35.6033	-0.854241
133	5.79429	0.0275248		133	6.45788	0.0258409		133	7.20233	0.0276231		133	7.06944	0.0397274		44.73	-1.0308		41.8833	-1.09274		43.09	-1.20005		35.6133	-0.892758
134	5.03861	0.0251764		134	4.56511	0.0275545		134	6.0421	0.0219911		134	4.96238	0.0106768		44.74	-1.12928		41.8933	-1.04876		43.1133	-1.26799		35.6366	-0.830761
135	4.99405	0.0533577		135	4.663	0.0370849		135	6.51867	0.0223282		135	5.16215	0.020998		44.7633	-1.08964		41.91	-1.02656		43.1233	-1.22459		35.65	-0.849228
136				136	5.48143	0.0364451		136	5.69646	0.100154		136				44.7866	-1.00327		41.93	-1.06845		43.14	-1.21478		35.66	-0.875874
137	3.34372	0.0551805		137	3.00771	0.283442		137	3.88475	0.0224033		137	3.11634	0.299503		44.79	-1.02246		41.9533	-1.12792		43.15	-1.22911		35.6866	-0.870334
138				138				138				138				44.81	-0.96905		41.9633	-0.936087		43.17	-1.2621		35.7	-0.861628
139				139				139				139				44.82	-1.0525		41.9866	-0.979649		43.1966	-1.28232		35.71	-0.912016
140				140				140				140				44.8466	-1.06794		41.99	-1.02363		43.21	-1.25071		35.7333	-0.873763
141				141				141				141				44.8666	-1.16057		42.01	-1.05463		43.22	-1.17295		35.7533	-0.941035
142				142				142	4.59065	0.0219892		142	3.19296	0.290137		44.87	-1.07295		42.0366	-1.06552		43.24	-1.28016		35.7633	-0.884316
143				143	4.41373	0.0477719		143	5.39721	0.0225469		143	4.63915	0.0143806		44.89	-1.04082		42.0466	-1.09567		43.2533	-1.21654		35.78	-0.851603
144				144				144				144				44.9133	-1.03873		42.06	-1.01358		43.28	-1.21851		35.8	-0.907267
145	5.00526	0.028478		145	5.26966	0.0230653		145	5.89941	0.0238075		145	5.66066	0.356049		44.9266	-1.14597		42.0833	-1.04415		43.29	-1.26819		35.8133	-0.82311
146	5.51424	0.0733996		146	6.06873	0.0878589		146	6.32676	0.0317628		146	6.1738	0.196545		44.94	-1.12302		42.0933	-1.0475		43.3	-1.24835		35.83	-0.811766
147	5.60271	0.0302931		147	5.7603	0.0473184		147	6.33694	0.0697878		147	6.21865	0.184285		44.9633	-1.01912		42.12	-1.14552		43.3266	-1.224		35.85	-0.89566
148	5.95415	0.0389485		148	6.48047	0.0415026		148	6.86551	0.0224263		148	6.7134	0.0239939		44.9866	-1.0959		42.13	-1.02154		43.3466	-1.25326		35.8733	-0.909114
149	6.35561	0.0428213		149	6.70601	0.045758		149	7.18079	0.0245496		149	7.23737	0.0458421		44.9966	-1.19228		42.1533	-1.04457		43.36	-1.23854		35.8866	-0.871653
150	5.78573	0.0244953		150	6.29318	0.0542092		150	6.65603	0.0240458		150	6.82263	0.030676		45.01	-1.03748		42.1666	-1.00101		43.3733	-1.27977		35.9	-0.882205
151	5.73489	0.0260306		151	6.34463	0.0649737		151	6.58667	0.0243065		151	6.86048	0.0256426		45.02	-1.16516		42.1866	-0.964989		43.3933	-1.27388		35.92	-0.859517
152				152				152				152				45.0433	-1.08087		42.2	-0.970853		43.41	-1.2407		35.93	-0.873235
153				153				153				153				45.06	-1.05208		42.21	-1.01567		43.42	-1.29214		35.9566	-0.860836
154	4.11145	0.140567		154				154				154				45.08	-1.15097		42.2366	-1.00813		43.44	-1.24305		35.9666	-0.85767
155				155				155				155				45.09	-1.03331		42.2466	-1.02698		43.4666	-1.24855		35.98	-0.918875
156	3.91609	0.0482324		156				156				156				45.1166	-1.19019		42.26	-1.07222		43.47	-1.26603		36.0033	-0.868487
157	5.27902	0.0267356		157	5.83052	0.100315		157	5.98695	0.0364916		157	6.07345	0.339594		45.13	-1.04499		42.2833	-0.999336		43.49	-1.20319		36.01	-0.888801
158	5.82142	0.0484765		158	6.45687	0.0446137		158	6.93989	0.0269345		158	6.949	0.0216918		45.14	-1.05334		42.3066	-1.09358		43.5133	-1.21772		36.03	-0.87218
159	5.32847	0.032704		159	5.99837	0.031076		159	6.47843	0.0316719		159	6.4486	0.0322451		45.16	-1.06335		42.31	-1.13211		43.5233	-1.28291		36.05	-0.908586
160	5.09758	0.0483502		160	5.61023	0.0400814		160	6.00996	0.0324989		160	6.0466	0.270534		45.1733	-1.11467		42.33	-1.07557		43.5466	-1.25621		36.06	-0.887482
161	5.00041	0.0293112		161				161	4.86434	0.0238713		161	4.42615	0.0485336		45.1966	-1.02204		42.3533	-1.11829		43.55	-1.24109		36.0866	-0.906476
162				162				162				162				45.21	-1.07086		42.3666	-1.09316		43.57	-1.26779		36.1	-0.856615
163	3.90513	0.0595156		163	3.27517	0.172528		163	3.72754	0.025492		163	3.69113	0.208754		45.22	-1.08338		42.3866	-1.03326		43.5933	-1.2837		36.11	-0.820208
164				164				164				164				45.2466	-0.96905		42.39	-0.975042		43.6066	-1.29528		36.13	-0.89434
165				165				165				165				45.26	-1.00201		42.4133	-1.02572		43.62	-1.20339		36.1533	-0.842897
166				166				166				166				45.27	-1.06794		42.4366	-1.01651		43.64	-1.30589		36.17	-0.859253
167				167				167				167				45.2933	-1.113		42.45	-1.04206		43.6666	-1.30274		36.18	-0.850283
168				168				168				168				45.3166	-1.07795		42.46	-0.998079		43.68	-1.27584		36.2033	-0.882997
169				169				169				169				45.33	-1.08546		42.4833	-0.954098		43.69	-1.2727		36.2133	-0.855824
170				170				170	4.10931	0.102441		170				45.34	-1.04165		42.5066	-1.01064		43.7166	-1.2079		36.2366	-0.882733
171				171				171				171				45.3633	-1.11092		42.51	-1.00939		43.73	-1.26897		36.25	-0.934967
172				172				172				172				45.3866	-1.13261		42.53	-1.12122		43.7466	-1.2134		36.2733	-0.857934
173				173				173				173				45.3966	-1.04207		42.54	-1.06216		43.76	-1.22793		36.2833	-0.871389
174	3.41809	0.125991		174	3.54202	0.0219415		174	4.45523	0.0221754		174	3.21989	0.265991		45.41	-1.06377		42.5666	-1.14719		43.7733	-1.27938		36.3	-0.878776
175				175	4.33017	0.0267141		175	5.64666	0.0225164		175				45.42	-1.08505		42.58	-1.04625		43.7966	-1.23677		36.32	-0.912543
176				176	4.0137	0.134152		176	4.98947	0.0237639		176				45.4433	-0.989079		42.59	-1.00981		43.81	-1.27722		36.33	-0.895132
177	5.39455	0.0405464		177	5.98594	0.0306541		177	6.77182	0.0223805		177	5.57917	0.010807		45.46	-1.03832		42.61	-1.08143		43.82	-1.26858		36.3533	-0.893813
178	5.41141	0.0243535		178	5.75167	0.0494006		178	5.3691	0.142987		178	6.07417	0.135763		45.48	-1.11968		42.6366	-1.06928		43.8433	-1.2134		36.3666	-0.816515
179	5.22118	0.0297375		179	4.37436	0.0322562		179	4.98509	0.022391		179	4.66797	0.0231025		45.49	-1.07503		42.6433	-1.0718		43.8666	-1.20555		36.38	-0.89434
180	5.18556	0.0311459		180	4.46385	0.022586		180	5.01128	0.0227507		180	4.78476	0.0557098		45.5166	-1.02329		42.66	-1.10824		43.8766	-1.24168		36.4033	-0.821791
181	5.4351	0.0304166		181	5.786	0.0546805		181	6.55219	0.053057		181	6.23514	0.131195		45.5266	-0.989079		42.68	-1.14216		43.89	-1.23638		36.4133	-0.872972
182	5.22184	0.0417569		182	5.65553	0.0600096		182	6.17148	0.0327905		182	6.11768	0.355976		45.54	-1.09005		42.6933	-1.08101		43.9133	-1.25935		36.4366	-0.906212
183	5.54011	0.0300111		183	5.64411	0.0233369		183	5.40409	0.0224595		183	6.03094	0.0105006		45.56	-1.05709		42.71	-1.0274		43.9233	-1.2403		36.45	-0.941299
184	5.42449	0.0290866		184	4.59772	0.0425949		184	4.54068	0.0701454		184	4.9236	0.0273881		45.5866	-1.1493		42.73	-1.01316		43.94	-1.24384		36.46	-0.874291
185	5.42393	0.0226514		185	5.88243	0.0416693		185	5.7192	0.0221853		185	6.3549	0.0366798		45.5966	-0.980734		42.74	-0.97923		43.95	-1.23952		36.4833	-0.847645
186	5.05132	0.0247458		186	5.19225	0.0233808		186	4.70119	0.0248019		186	5.45687	0.126736		45.61	-1.02371		42.7666	-1.06342		43.9733	-1.25523		36.5066	-0.915973
187	4.82515	0.0256597		187	4.22564	0.0427232		187				187	4.00785	0.0619195		45.6333	-1.06335		42.78	-1.04206		43.9966	-1.24011		36.51	-0.836037
188	5.30282	0.0292037		188	4.75459	0.0332924		188				188	4.69976	0.0324595		45.6466	-0.966964		42.79	-1.05127		44.01	-1.26485		36.53	-0.922568
189	4.52405	0.0325244		189	4.30458	0.0304029		189				189	4.25404	0.0302399		45.66	-1.09673		42.8133	-1.09902		44.02	-1.25326		36.5566	-0.869542
190	5.53938	0.0227049		190	6.04618	0.0237268		190	5.14604	0.023182		190	6.3541	0.00604456		45.6833	-1.06126		42.8333	-1.06468		44.0433	-1.25032		36.5666	-0.840259
191	5.6265	0.0238259		191	6.18715	0.0235488		191	5.90731	0.0565533		191	6.21426	0.0118632		45.6933	-0.98282		42.8466	-1.06719		44.0666	-1.30864		36.58	-0.869806
192				192	6.23904	0.0889164		192				192				45.7133	-0.967798		42.86	-1.01902		44.07	-1.24953		36.6033	-0.876138
193	5.18793	0.0263764		193	5.05026	0.0228285		193	5.28801	0.0223283		193	5.40778	0.0302279		45.73	-1.13094		42.8833	-0.998079		44.09	-1.24246		36.6133	-0.841314
194				194	5.54004	0.0285448		194				194				45.74	-0.984906		42.8933	-0.996822		44.1	-1.25817		36.6366	-0.8611
195	4.1686	0.336058		195				195	3.57266	0.0896316		195	4.47511	0.0719955		45.7633	-0.981985		42.9166	-1.0207		44.1233	-1.23402		36.65	-0.859517
196				196				196	6.14985	0.0259157		196	5.61868	0.0478726		45.7866	-1.02621		42.93	-0.974623		44.1466	-1.19082		36.66	-0.827068
197				197				197				197				45.79	-1.06919		42.94	-1.09316		44.16	-1.23834		36.6866	-0.845007
198	4.31741	0.129617		198	3.65699	0.069534		198	4.59741	0.0233209		198	4.1714	0.0614922		45.81	-0.951943		42.9666	-1.06719		44.1733	-1.26014		36.7	-0.891966
199				199	3.91109	0.0904613		199	4.87732	0.0387341		199	4.33443	0.0276392		45.82	-1.0162		42.9866	-1.04541		44.1966	-1.26819		36.71	-0.890383
200				200				200				200	4.49754	0.0355118		45.8433	-1.00243		42.99	-1.13295		44.21	-1.24109		36.73	-0.89777
201				201				201	4.13509	0.200316		201				45.86	-1.11008		43.0133	-1.10112		44.22	-1.25189		36.7533	-0.858726
202				202				202				202				45.88	-1.00827		43.0366	-1.07347		44.2433	-1.18591		36.7633	-0.888009
203				203				203				203				45.8933	-0.997424		43.0466	-1.03494		44.2533	-1.27506		36.78	-0.950004
204				204				204				204				45.9166	-0.984489		43.06	-1.08604		44.27	-1.25719		36.8033	-0.900672
205				205				205				205				45.9266	-0.99033		43.0833	-1.01483		44.29	-1.2407		36.8266	-0.907531
206				206				206				206				45.94	-1.06293		43.0933	-1.11075		44.3133	-1.28821		36.8366	-0.842369
																45.96	-1.02121		43.12	-1.04373		44.3266	-1.23264		36.85	-0.856088
																45.9866	-1.04916		43.13	-1.12583		44.3466	-1.27074		36.8733	-0.906476
																45.99	-0.901453		43.14	-1.14929		44.35	-1.28605		36.8866	-0.852922
																46.01	-1.02747		43.1666	-1.02614		44.37	-1.2352		36.9	-0.904102
																46.02	-1.09798		43.18	-1.19452		44.3966	-1.29882		36.91	-0.920985
																46.0466	-1.1589		43.2	-1.05546		44.41	-1.26347		36.93	-0.867959
																46.0666	-1.10049		43.2133	-0.939857		44.42	-1.22695		36.9533	-0.910433
																46.08	-1.14012		43.2366	-1.06719		44.44	-1.29194		36.9666	-0.871389
																46.09	-1.06585		43.25	-1.07222		44.4666	-1.23716		36.98	-0.885898
																46.1166	-1.11592		43.26	-1.14635		44.47	-1.24286		37.0033	-0.828123
																46.13	-1.05		43.2833	-1.06342		44.49	-1.23107		37.0266	-0.899617
																46.14	-0.974475		43.2933	-1.05923		44.5133	-1.29764		37.03	-0.864266
																46.1633	-0.981985		43.3166	-1.1652		44.5233	-1.26504		37.05	-0.903838
																46.1733	-1.04249		43.33	-1.03243		44.54	-1.26701		37.06	-0.868751
																46.1966	-0.899784		43.34	-1.03997		44.55	-1.22086		37.0833	-0.82997
																46.21	-0.910216		43.3633	-0.98677		44.57	-1.25307		37.1066	-0.872708
																46.22	-0.977813		43.38	-1.15515		44.5933	-1.2456		37.11	-0.812821
																46.2466	-1.04541		43.39	-1.02907		44.6066	-1.27251		37.1333	-0.919139
																46.26	-1.00327		43.4133	-1.07222		44.62	-1.26622		37.1566	-0.876138
																46.28	-1.04249		43.4366	-0.957868		44.64	-1.22754		37.17	-0.765861
																46.3066	-1.00118		43.4433	-1.21044		44.6666	-1.26445		37.18	-0.837357
																46.3166	-1.00619		43.46	-1.07305		44.6766	-1.2187		37.2033	-0.891175
																46.33	-1.03247		43.48	-1.06887		44.69	-1.22793		37.2266	-0.874291
																46.34	-0.95987		43.4933	-1.10321		44.7133	-1.18905		37.2366	-0.885107
																46.3633	-0.937755		43.51	-1.10991		44.7266	-1.23638		37.2533	-0.850283
																46.38	-1.05959		43.53	-1.09525		44.7466	-1.25719		37.2733	-0.906476
																46.3966	-1.0525		43.5533	-1.17107		44.7633	-1.22675		37.2866	-0.776941
																46.41	-1.02997		43.5633	-1.05421		44.7733	-1.23382		37.3	-0.864266
																46.4333	-1.08922		43.5866	-1.06928		44.7966	-1.24168		37.31	-0.813349
																46.4466	-0.982402		43.6	-1.15305		44.81	-1.24639		37.33	-0.9012
																46.46	-1.01078		43.6133	-1.00143		44.82	-1.25405		37.3566	-0.891175
																46.48	-0.965295		43.63	-1.03787		44.84	-1.22027		37.3666	-0.794354
																46.4933	-1.02705		43.65	-1.06091		44.86	-1.23912		37.38	-0.860045
																46.5166	-1.08546		43.66	-1.04248		44.8766	-1.21399		37.4	-0.824166
																46.53	-1.01662		43.6833	-1.09483		44.89	-1.26799		37.4133	-0.913863
																46.54	-1.04916		43.7066	-1.10489		44.9133	-1.27584		37.43	-0.922304
																46.5633	-1.04082		43.71	-0.997241		44.9233	-1.23323		37.45	-0.841314
																46.5866	-1.04374		43.73	-0.982581		44.94	-1.26544		37.46	-0.904629
																46.59	-1.10716		43.7533	-1.09316		44.96	-1.28861		37.4866	-0.855032
																46.61	-0.999093		43.7666	-1.06091		44.97	-1.26465		37.5	-0.839731
																46.62	-0.946935		43.78	-1.11871		44.9933	-1.26976		37.52	-0.837093
																46.6433	-1.03581		43.79	-1.1786		45.0066	-1.2945		37.53	-0.866376
																46.66	-0.99951		43.81	-1.07222		45.02	-1.16136		37.5566	-0.919139
																46.68	-0.977395		43.8333	-1.19159		45.04	-1.25169		37.57	-0.902255
																46.6933	-1.0717		43.85	-1.20834		45.0666	-1.29509		37.58	-0.879303
																46.7133	-1.08171		43.86	-1.13881		45.07	-1.26151		37.6033	-0.865057
																46.73	-0.968633		43.88	-1.06928		45.09	-1.26112		37.6133	-0.883261
																46.74	-0.942763		43.8933	-1.11871		45.1133	-1.23147		37.6366	-0.864793
																46.7633	-1.02413		43.91	-1.03243		45.1266	-1.28861		37.6533	-0.913599
																46.7866	-1.08338		43.93	-1.1363		45.1466	-1.19121		37.66	-0.860836
																46.7966	-1.01328		43.94	-1.14007		45.16	-1.27309		37.6833	-0.902782
																46.81	-0.944432		43.9666	-1.0697		45.17	-1.27683		37.7066	-0.863211
																46.8333	-0.956115		43.98	-1.01777		45.1933	-1.25424		37.71	-0.857407
																46.8433	-0.999093		44	-1.05086		45.21	-1.23029		37.7333	-0.848701
																46.86	-1.04749		44.0133	-1.00478		45.22	-1.20731		37.7566	-0.925998
																46.88	-0.983654		44.0366	-1.13337		45.2433	-1.25267		37.7666	-0.902255
																46.8933	-1.00327		44.0466	-1.02447		45.2533	-1.18296		37.78	-0.85213
																46.9166	-0.985741		44.06	-1.17944		45.27	-1.20182		37.8	-0.842897
																46.9266	-1.05292		44.08	-1.09777		45.29	-1.21635		37.8266	-0.873499
																46.94	-1.05167		44.1066	-1.08478		45.3133	-1.2028		37.8366	-0.877193
																46.9633	-0.993251		44.11	-1.05211		45.3266	-1.23696		37.85	-0.909378
																46.9866	-0.978647		44.13	-1.07892		45.3466	-1.23225		37.8733	-0.889856
																46.99	-0.963626		44.14	-1.06049		45.3633	-1.23696		37.8833	-0.840522
																47.01	-1.00493		44.1666	-1.07515		45.3733	-1.2511		37.9066	-0.879831
																47.0333	-0.971971		44.1866	-1.01902		45.3933	-1.19671		37.91	-0.899617
																47.0466	-0.945266		44.2	-1.06803		45.41	-1.23245		37.93	-0.873235
																47.06	-0.945684		44.2133	-1.11326		45.42	-1.22911		37.9533	-0.884316
																47.08	-0.970719		44.2333	-1.08143		45.44	-1.20437		37.9666	-0.876929
																47.0933	-0.919813		44.2466	-1.12541		45.4533	-1.22361		37.98	-0.80517
																47.11	-0.924403		44.26	-1.00311		45.48	-1.23461		38.0033	-0.875874
																47.1266	-1.08713		44.28	-1.04122		45.49	-1.2458		38.0133	-0.855032
																47.14	-1.11008		44.3066	-0.984675		45.5	-1.21792		38.0366	-0.910433
																47.1633	-1.01662		44.3166	-1.07138		45.5266	-1.24737		38.05	-0.867432
																47.1866	-1.07795		44.33	-1.06677		45.54	-1.26445		38.0733	-0.915445
																47.1966	-0.957784		44.3533	-1.17148		45.55	-1.24855		38.0866	-0.903838
																47.21	-1.04791		44.3633	-1.10991		45.57	-1.22008		38.1	-0.860309
																47.22	-1.05834		44.38	-1.06384		45.5933	-1.25837		38.11	-0.864002
																47.2466	-0.986993		44.4	-1.03703		45.6066	-1.19966		38.13	-0.846326
																47.26	-1.05292		44.41	-1.09777		45.62	-1.27741		38.1533	-0.918084
																47.27	-0.993668		44.4366	-1.07766		45.6433	-1.21929		38.1666	-0.83208
																47.2933	-0.893108		44.45	-0.947815		45.6533	-1.21281		38.18	-0.860309
																47.3166	-0.987827		44.46	-1.00646		45.6766	-1.19298		38.19	-0.824957
																47.3266	-1.11843		44.48	-1.03829		45.69	-1.18454		38.2133	-0.835246
																47.34	-0.965295		44.4933	-0.9608		45.7133	-1.26014		38.2366	-0.92547
																47.3633	-0.947352		44.51	-1.09944		45.7266	-1.20594		38.25	-0.889064
																47.3866	-0.960288		44.53	-1.02363		45.74	-1.2187		38.2733	-0.917556
																47.39	-0.994503		44.54	-1.06342		45.7633	-1.2295		38.2833	-0.88669
																47.41	-0.921899		44.5633	-1.12122		45.7733	-1.27859		38.3	-0.932329
																47.4333	-0.992417		44.5866	-0.976717		45.7966	-1.25267		38.32	-0.939979
																47.4433	-0.956115		44.6	-1.09651		45.81	-1.22106		38.3333	-0.82654
																47.46	-0.971554		44.6133	-1.06133		45.8333	-1.22793		38.3566	-0.838939
																47.4833	-0.855136		44.6333	-1.10196		45.8466	-1.22145		38.37	-0.829706
																47.4933	-0.822171		44.6466	-1.00143		45.8666	-1.23284		38.38	-0.888801
																47.5166	-0.840114		44.66	-1.05923		45.8766	-1.21085		38.4033	-0.861628
																47.53	-0.952777		44.6866	-1.05379		45.89	-1.19259		38.4266	-0.888801
																47.54	-0.976143		44.7066	-1.02195		45.9133	-1.21988		38.43	-0.883524
																47.5633	-0.95987		44.7166	-0.985513		45.9266	-1.17864		38.45	-0.866904
																47.5866	-0.962791		44.73	-1.04373		45.94	-1.20358		38.46	-0.865321
																47.5966	-1.02914		44.7533	-1.014		45.95	-1.19357		38.4866	-0.833663
																47.61	-0.979482		44.7666	-1.08688		45.9733	-1.2187		38.5	-0.850283
																47.62	-0.94318		44.78	-1.00771		45.98	-1.24403		38.52	-0.879567
																47.6466	-0.858891		44.8	-1.05127		46.0066	-1.16647		38.5333	-0.808072
																47.66	-1.07462		44.8133	-1.03578		46.02	-1.16451		38.5533	-0.813349
																47.68	-0.862647		44.8333	-1.10573		46.04	-1.21733		38.5666	-0.901464
																47.6933	-0.941928		44.85	-1.08562		46.0533	-1.21772		38.58	-0.848701
																47.7166	-0.96905		44.86	-0.967083		46.07	-1.23127		38.6033	-0.842369
																47.73	-0.92482		44.8833	-1.06175		46.09	-1.23225		38.6133	-0.849228
																47.74	-0.939425		44.9066	-1.06928		46.1133	-1.23402		38.6366	-0.892494
																47.7633	-0.937338		44.9166	-1.08562		46.1266	-1.24737		38.65	-0.812294
																47.7866	-0.864733		44.93	-1.02112		46.14	-1.25307		38.66	-0.879567
																47.79	-0.922316		44.94	-1.01148		46.16	-1.22126		38.6833	-0.847382
																47.81	-0.82843		44.9633	-1.07347		46.17	-1.18041		38.7	-0.900408
																47.8366	-0.782946		44.9866	-1.06761		46.1966	-1.21713		38.71	-0.876138
																47.8466	-0.890187		44.99	-0.944883		46.21	-1.13701		38.7333	-0.839731
																47.8666	-0.852215		45.01	-1.03075		46.22	-1.21222		38.7566	-0.878512
																47.87	-0.90646		45.0366	-1.06175		46.2433	-1.22381		38.7666	-0.926789
																47.89	-0.929827		45.0466	-1.14175		46.2533	-1.18669		38.78	-0.843688
																47.9166	-0.936921		45.06	-1.00813		46.2766	-1.25287		38.8033	-0.943409
																47.93	-0.963209		45.0833	-1.02028		46.29	-1.22263		38.8133	-0.864793
																47.94	-0.954863		45.1066	-1.06803		46.3	-1.17609		38.83	-0.85899
																47.96	-0.830517		45.11	-1.10028		46.33	-1.2295		38.85	-0.867168
																47.9866	-0.843035		45.13	-1.03871		46.3466	-1.20398		38.8733	-0.860309
																47.99	-1.04332		45.1533	-1.05379		46.36	-1.22558		38.8833	-0.829178
																48.01	-0.944014		45.1666	-1.07054		46.3733	-1.23107		38.9066	-0.932857
																48.0333	-0.996172		45.1866	-1.10028		46.3966	-1.22047		38.91	-0.904365
																48.0466	-0.858891		45.2	-1.01064		46.41	-1.20574		38.9333	-0.815196
																48.0666	-0.981985		45.2133	-0.985932		46.4333	-1.24816		38.9533	-0.898825
																48.08	-0.893108		45.2333	-0.89797		46.4433	-1.20123		38.97	-0.872708
																48.0933	-0.883093		45.25	-1.10112		46.4666	-1.23304		38.98	-0.845271
																48.1166	-0.933166		45.26	-1.07808		46.47	-1.19828		39.0066	-0.849228
																48.13	-0.934834		45.2833	-1.11243		46.49	-1.2244		39.0133	-0.823638
																48.14	-0.977813		45.3066	-1.03494		46.5	-1.2187		39.0366	-0.823902
																48.1666	-0.898532		45.31	-0.968758		46.5233	-1.20201		39.05	-0.894604
																48.1866	-0.92482		45.33	-1.02195		46.54	-1.20888		39.06	-0.878512
																48.19	-0.858057		45.3533	-0.974204		46.56	-1.23009		39.09	-0.829442
																48.21	-0.967798		45.3666	-0.994309		46.57	-1.1971		39.1	-0.914654
																48.2333	-0.836358		45.38	-0.994728		46.5933	-1.21713		39.12	-0.812294
																48.2466	-0.833855		45.4	-1.10447		46.6066	-1.20456		39.13	-0.874818
																48.2666	-0.88977		45.4133	-1.06928		46.6266	-1.18041		39.1566	-0.828914
																48.27	-0.946935		45.4366	-1.08813		46.6433	-1.18375		39.1666	-0.815196
																48.2933	-0.913971		45.4466	-1.08269		46.6666	-1.20142		39.18	-0.824957
																48.3166	-0.911467		45.46	-1.11829		46.67	-1.20182		39.2	-0.830761
																48.33	-0.872661		45.48	-1.05714		46.69	-1.21203		39.2133	-0.831289
																48.34	-0.92023		45.4933	-0.951585		46.7	-1.17923		39.2366	-0.813877
																48.36	-0.908547		45.51	-0.964989		46.7233	-1.21163		39.25	-0.90885
																48.3866	-0.903957		45.53	-0.952004		46.7466	-1.20339		39.26	-0.881677
																48.39	-0.852215		45.54	-1.04415		46.76	-1.17079		39.2866	-0.820736
																48.4133	-0.925237		45.5633	-1.04667		46.7733	-1.16608		39.3066	-0.898034
																48.4366	-0.859308		45.58	-1.02656		46.7966	-1.17256		39.31	-0.873499
																48.45	-0.981568		45.59	-1.00269		46.81	-1.17629		39.3333	-0.897506
																48.46	-0.94318		45.6133	-1.04248		46.82	-1.16313		39.35	-0.852658
																48.4866	-0.802976		45.6366	-1.0253		46.84	-1.21026		39.37	-0.810183
																48.5066	-0.891021		45.65	-0.987607		46.8666	-1.1539		39.38	-0.815196
																48.5166	-0.948187		45.66	-0.94991		46.8766	-1.1213		39.4033	-0.826012
																48.53	-0.864733		45.6833	-1.04918		46.89	-1.14605		39.4266	-0.815987
																48.54	-0.774601		45.7066	-1.13714		46.9166	-1.19691		39.4366	-0.908323
																48.5633	-0.820919		45.71	-1.06887		46.9233	-1.19789		39.45	-0.852394
																48.5866	-0.901453		45.73	-0.972947		46.9466	-1.13446		39.4733	-0.860045
																48.59	-0.858474		45.74	-0.9386		46.96	-1.13053		39.4866	-0.841578
																48.61	-0.856805		45.7633	-0.977973		46.9733	-1.15665		39.5	-0.889064
																48.62	-0.911467		45.78	-0.92017		46.9966	-1.13367		39.51	-0.890647
																48.6466	-0.81007		45.79	-0.988026		47.01	-1.15488		39.53	-0.836301
																48.6666	-0.835524		45.8133	-1.02279		47.02	-1.13741		39.5566	-0.876401
																48.68	-0.800472		45.8366	-0.998079		47.0433	-1.13485		39.57	-0.85899
																48.6933	-0.948187		45.85	-0.955774		47.0666	-1.12307		39.58	-0.873235
																48.7133	-0.881424		45.86	-1.01735		47.07	-1.12837		39.6	-0.930482
																48.73	-0.827178		45.8833	-1.0052		47.09	-1.16136		39.6266	-0.829706
																48.74	-0.894359		45.8933	-1.01316		47.1	-1.14016		39.63	-0.864266
																48.76	-0.871827		45.91	-0.954936		47.1266	-1.14094		39.65	-0.834455
																48.7866	-0.777104		45.93	-1.00436		47.1333	-1.11738		39.6733	-0.868751
																48.79	-0.742887		45.9533	-0.953679		47.16	-1.09401		39.6866	-0.856615
																48.81	-0.846373		45.9633	-1.00227		47.17	-1.13662		39.7	-0.863211
																48.8333	-0.844704		45.98	-0.953679		47.1933	-1.08772		39.71	-0.880622
																48.8433	-0.865985		46	-0.980906		47.21	-1.11404		39.73	-0.857143
																48.8666	-0.801306		46.01	-1.09525		47.22	-1.14978		39.7533	-0.836565
																48.88	-0.845121		46.0366	-1.10196		47.2433	-1.1486		39.77	-0.828387
																48.89	-0.860978		46.0466	-1.08813		47.2533	-1.11266		39.78	-0.852394
																48.9166	-0.686135		46.0733	-1.11201		47.2766	-1.18198		39.8033	-0.818098
																48.9266	-0.899784		46.0866	-0.948653		47.29	-1.1376		39.8266	-0.890383
																48.94	-0.835524		46.0933	-0.980906		47.3	-1.13171		39.8366	-0.846326
																48.96	-0.807567		46.1166	-1.11368		47.3233	-1.12111		39.85	-0.939716
																48.9733	-0.881424		46.13	-0.990958		47.34	-1.15763		39.86	-0.887218
																48.9966	-0.695734		46.1533	-0.958287		47.36	-1.10972		39.8833	-0.794881
																49.01	-0.73162		46.17	-1.01274		47.3866	-1.13583		39.8933	-0.861628
																49.0333	-0.868489		46.18	-1.00939		47.3966	-1.13367		39.92	-0.836565
																49.0433	-0.805897		46.19	-1.04038		47.41	-1.1539		39.9333	-0.795937
																49.06	-0.827595		46.2133	-1.09023		47.42	-1.11109		39.9533	-0.833927
																49.08	-0.661515		46.2366	-0.988445		47.44	-1.09145		39.9666	-0.879303
																49.09	-0.931496		46.25	-1.02824		47.4666	-1.09774		39.98	-0.84448
																49.1133	-0.763751		46.26	-0.994309		47.48	-1.10716		40.0033	-0.858198
																49.13	-0.680711		46.2833	-1.02321		47.49	-1.10834		40.0133	-0.932065
																49.1533	-0.782111		46.2933	-1.00352		47.5133	-1.11718		40.03	-0.839731
																49.1633	-0.877668		46.3166	-0.961638		47.5266	-1.11384		40.05	-0.860836
																49.1866	-0.817163		46.33	-1.02489		47.54	-1.12111		40.0733	-0.829178
																49.19	-0.795465		46.34	-1.04248		47.56	-1.14958		40.0833	-0.849756
																49.21	-0.720771		46.3633	-0.99054		47.5733	-1.09577		40.1	-0.810975
																49.2333	-0.850546		46.3866	-0.987607		47.5933	-1.11364		40.12	-0.817306
																49.2466	-0.719102		46.4	-0.970434		47.61	-1.1054		40.1333	-0.837884
																49.26	-0.775018		46.4133	-0.962475		47.62	-1.0563		40.1566	-0.846326
																49.2833	-0.825091		46.4366	-0.918913		47.6433	-1.11266		40.1666	-0.815987
																49.2933	-0.821336		46.45	-1.01232		47.6533	-1.1488		40.18	-0.813613
																49.31	-0.81925		46.46	-0.992634		47.67	-1.11148		40.2033	-0.882469
																49.33	-0.779608		46.4833	-0.998079		47.69	-1.06573		40.2133	-0.847382
																49.34	-0.637729		46.5	-0.999755		47.7133	-1.11148		40.23	-0.89434
																49.36	-0.914388		46.51	-0.933574		47.7266	-1.09735		40.25	-0.818625
																49.3733	-0.78545		46.53	-0.973785		47.74	-1.08654		40.2733	-0.843424
																49.3966	-0.895194		46.54	-0.90886		47.76	-1.11954		40.2866	-0.849492
																49.4066	-0.759161		46.5666	-0.940694		47.7733	-1.10245		40.3066	-0.860836
																49.4333	-0.757492		46.5866	-0.941951		47.7933	-1.14722		40.32	-0.832608
																49.4433	-0.798386		46.59	-1.02572		47.81	-1.05905		40.3333	-0.793826
																49.4666	-0.823006		46.6133	-0.985932		47.8333	-1.03568		40.35	-0.839203
																49.48	-0.714929		46.6333	-0.929385		47.8433	-1.10245		40.3666	-0.842633
																49.4933	-0.755405		46.65	-1.04373		47.8666	-1.11816		40.38	-0.85556
																49.51	-0.688222		46.66	-0.974204		47.87	-1.06494		40.4033	-0.827068
																49.53	-0.824258		46.6833	-1.00855		47.89	-1.10206		40.4133	-0.761903
																49.54	-0.767924		46.7066	-1.10949		47.9	-1.09499		40.43	-0.780107
																49.56	-0.78545		46.7166	-0.966245		47.9266	-1.10245		40.45	-0.825485
																49.5866	-0.785033		46.73	-0.962894		47.9466	-1.11423		40.46	-0.836301
																49.59	-0.735793		46.74	-0.918494		47.96	-1.11659		40.4866	-0.848173
																49.61	-0.730369		46.7633	-0.933155		47.9733	-1.0453		40.5	-0.821527
																49.6333	-0.805897		46.78	-1.03745		47.9933	-1.13407		40.51	-0.83551
																49.6466	-0.715346		46.79	-0.891268		48.0066	-1.07653		40.5333	-0.818889
																49.66	-0.767507		46.8133	-0.866973		48.02	-1.10952		40.5566	-0.847118
																49.68	-0.697819		46.8366	-0.90132		48.04	-1.1325		40.5666	-0.825485
																49.6933	-0.743721		46.85	-0.924358		48.0533	-1.10304		40.58	-0.86453
																49.7166	-0.815077		46.86	-1.02279		48.07	-1.07398		40.6033	-0.891703
																49.7266	-0.669861		46.88	-0.975879		48.09	-1.07771		40.62	-0.87561
																49.74	-0.695316		46.8933	-1.03117		48.1	-1.07398		40.6366	-0.821527
																49.7633	-0.791709		46.91	-0.88666		48.13	-1.1158		40.65	-0.839995
																49.7866	-0.684883		46.93	-0.928128		48.1466	-1.08026		40.6733	-0.825221
																49.7966	-0.815077		46.9533	-1.00311		48.1633	-1.05139		40.6866	-0.779843
																49.81	-0.75624		46.9666	-1.01986		48.1733	-1.06632		40.7	-0.851339
																49.8333	-0.692395		46.9866	-0.974204		48.1966	-1.09774		40.72	-0.803324
																49.8466	-0.758744		47	-0.971691		48.2066	-1.0781		40.73	-0.881941
																49.86	-0.642736		47.01	-0.925196		48.22	-1.08753		40.7566	-0.897243
																49.88	-0.713677		47.0366	-0.922683		48.2433	-1.07751		40.7666	-0.788022
																49.8933	-0.704079		47.05	-0.908023		48.2533	-1.12798		40.78	-0.783801
																49.9133	-0.665271		47.06	-0.910117		48.2766	-1.08242		40.8033	-0.826012
																49.93	-0.717433		47.0833	-0.900483		48.29	-1.08163		40.8133	-0.879303
																49.94	-0.695734		47.1066	-0.95326		48.3133	-1.07083		40.83	-0.845007
																49.9633	-0.552181		47.11	-0.822153		48.3233	-1.08595		40.85	-0.783537
																49.9733	-0.71785		47.13	-0.904253		48.34	-1.07182		40.86	-0.807281
																49.9966	-0.589739		47.1533	-0.919751		48.3633	-1.08379		40.8833	-0.820736
																50.01	-0.679042		47.1633	-0.91263		48.3733	-1.09656		40.9	-0.848965
																50.0333	-0.603093		47.1866	-0.917656		48.39	-1.06259		40.92	-0.895132
																50.0433	-0.690726		47.19	-0.874093		48.41	-1.07614		40.9333	-0.840259
																50.06	-0.688639		47.2133	-1.04625		48.4333	-1.07673		40.9566	-0.761639
																50.08	-0.643154		47.2366	-0.925196		48.4466	-1.0724		40.97	-0.818361
																50.09	-0.578472		47.25	-0.9386		48.46	-1.0512		40.98	-0.84316
																50.1133	-0.732872		47.26	-0.858176		48.48	-1.07928		41.0033	-0.872972
																50.13	-0.717015		47.2833	-0.885822		48.4933	-1.04197		41.0133	-0.895132
																50.14	-0.675286		47.3066	-0.96457		48.5166	-1.05473		41.0366	-0.815459
																50.16	-0.6081		47.31	-0.829692		48.5266	-1.05237		41.05	-0.831552
																50.1866	-0.520883		47.33	-1.01525		48.5466	-1.0836		41.06	-0.843424
																50.19	-0.698237		47.3533	-0.904671		48.56	-1.09558		41.0833	-0.782482
																50.21	-0.535072		47.3666	-0.902577		48.57	-1.03804		41.1	-0.834982
																50.2333	-0.585566		47.38	-0.902158		48.5933	-1.02841		41.11	-0.844744
																50.2466	-0.624792		47.4	-0.802465		48.6066	-1.04373		41.1333	-0.877984
																50.26	-0.599755		47.4133	-0.902577		48.62	-1.05375		41.1533	-0.8086
																50.2833	-0.662767		47.4366	-0.904253		48.64	-1.02095		41.1666	-0.85556
																50.29	-0.637312		47.4466	-0.968758		48.6533	-1.04216		41.18	-0.907795
																50.3166	-0.586401		47.46	-0.919332		48.6766	-1.0294		41.2	-0.833663
																50.3266	-0.601841		47.4833	-0.824247		48.69	-1.00642		41.2133	-0.782482
																50.3533	-0.506278		47.4933	-0.910954		48.7	-1.03666		41.2366	-0.88669
																50.3633	-0.66694		47.51	-0.941532		48.73	-1.06317		41.25	-0.818098
																50.3866	-0.619368		47.5333	-0.926872		48.74	-1.05866		41.2733	-0.828914
																50.39	-0.48249		47.5533	-1.00939		48.76	-1.03804		41.2833	-0.812294
																50.41	-0.544253		47.5666	-0.912211		48.7733	-1.03136		41.3	-0.828914
																50.4333	-0.633973		47.5866	-0.848961		48.7966	-1.0349		41.32	-0.77958
																50.45	-0.60977		47.6033	-0.739213		48.81	-1.04589		41.33	-0.770346
																50.46	-0.534237		47.6133	-0.884147		48.82	-1.03391		41.3566	-0.802004
																50.47	-0.621037		47.6333	-0.856082		48.84	-1.01349		41.3666	-0.793826
																50.49	-0.545088		47.65	-1.00897		48.8666	-1.0457		41.38	-0.801741
																50.5133	-0.648996		47.6733	-0.848542		48.87	-1.04118		41.4033	-0.825221
																50.53	-0.601424		47.68	-0.923102		48.89	-1.00446		41.4266	-0.884052
																50.54	-0.495427		47.7066	-0.862784		48.9133	-1.01113		41.43	-0.865057
																50.5633	-0.573465		47.7166	-0.939019		48.9233	-1.02488		41.45	-0.811238
																50.5866	-0.521718		47.73	-0.864041		48.9466	-1.0292		41.46	-0.822583
																50.5966	-0.595999		47.74	-0.882052		48.95	-1.0349		41.4866	-0.85767
																50.61	-0.526725		47.76	-0.779426		48.97	-1.01663		41.5	-0.917556
																50.6333	-0.583479		47.7866	-0.962475		48.9966	-1.01054		41.51	-0.849756
																50.6466	-0.542166		47.8	-0.923102		49.01	-1.01506		41.53	-0.802532
																50.66	-0.569709		47.8266	-0.874931		49.02	-0.980496		41.5533	-0.788813
																50.68	-0.546339		47.8366	-0.947396		49.04	-1.02174		41.57	-0.791188
																50.6933	-0.65609		47.85	-0.851055		49.0533	-1.00819		41.58	-0.857407
																50.7166	-0.674034		47.8733	-0.878701		49.07	-1.01938		41.6	-0.864793
																50.7266	-0.535072		47.8833	-0.85692		49.09	-1.01015		41.6133	-0.830234
																50.74	-0.541749		47.9066	-0.869067		49.1	-0.996796		41.6366	-0.858462
																50.76	-0.498766		47.91	-0.807911		49.1266	-0.9748		41.65	-0.826276
																50.7866	-0.639815		47.93	-0.98677		49.14	-0.984817		41.66	-0.874555
																50.79	-0.443262		47.9533	-0.898807		49.1633	-0.959286		41.6833	-0.83762
																50.81	-0.50127		47.9633	-0.840164		49.1733	-0.999939		41.7	-0.848965
																50.82	-0.57263		47.9866	-0.800371		49.1966	-1.01801		41.72	-0.875082
																50.8433	-0.502105		48	-0.928547		49.21	-1.01722		41.73	-0.848965
																50.86	-0.471223		48.0133	-0.852731		49.22	-0.97323		41.7566	-0.79752
																50.88	-0.604762		48.0333	-0.821315		49.24	-1.00544		41.77	-0.851603
																50.8933	-0.448688		48.05	-0.900902		49.2666	-0.965177		41.78	-0.899089
																50.91	-0.38734		48.06	-0.865297		49.27	-0.99876		41.8066	-0.861364
																50.93	-0.501687		48.08	-0.807911		49.29	-0.969105		41.8266	-0.882733
																50.94	-0.487498		48.1066	-0.79325		49.3133	-0.96773		41.8366	-0.819153
																50.9633	-0.413215		48.1166	-0.822153		49.3233	-0.940628		41.85	-0.819945
																50.9866	-0.580141		48.1333	-0.802884		49.34	-0.940432		41.86	-0.813877
																50.9966	-0.500018		48.14	-0.878701		49.35	-0.953197		41.8866	-0.835246
																51.01	-0.478317		48.1666	-0.771886		49.37	-1.01035		41.9066	-0.802268
																51.0333	-0.578472		48.18	-0.813356		49.3933	-0.991101		41.91	-0.861891
																51.05	-0.497514		48.2	-0.975042		49.4066	-0.960857		41.93	-0.880095
																51.06	-0.56011		48.2133	-0.840164		49.42	-0.984817		41.9533	-0.817306
																51.08	-0.447018		48.23	-0.713241		49.44	-0.953787		41.9666	-0.87007
																51.0933	-0.521718		48.25	-0.709053		49.4533	-0.95634		41.98	-0.850283
																51.1133	-0.570126		48.26	-0.835138		49.47	-0.930612		42.0033	-0.847645
																51.1266	-0.433664		48.28	-0.809586		49.49	-0.931987		42.0133	-0.875874
																51.14	-0.485829		48.3066	-0.811261		49.5133	-1.00838		42.0366	-0.893549
																51.16	-0.462459		48.31	-0.858595		49.5266	-0.876602		42.05	-0.83762
																51.1866	-0.446183		48.33	-0.831787		49.54	-0.985995		42.0733	-0.915973
																51.1966	-0.449522		48.3533	-0.894199		49.56	-0.950841		42.0866	-0.807809
																51.21	-0.396522		48.3666	-0.791993		49.5733	-0.981871		42.1	-0.81203
																51.2333	-0.510033		48.38	-0.897551		49.5966	-0.912151		42.12	-0.840259
																51.2433	-0.415719		48.4033	-0.757644		49.6066	-0.940039		42.13	-0.752142
																51.26	-0.527977		48.42	-0.711147		49.62	-0.939057		42.1566	-0.847909
																51.2833	-0.378994		48.44	-0.779007		49.6433	-0.940628		42.17	-0.835246
																51.2933	-0.407789		48.45	-0.84561		49.6666	-0.997189		42.18	-0.791979
																51.3166	-0.413632		48.46	-0.768535		49.67	-0.910579		42.2033	-0.784065
																51.33	-0.45912		48.4866	-0.873256		49.6933	-0.950644		42.2133	-0.848437
																51.34	-0.412798		48.5066	-0.815451		49.7133	-0.957714		42.2366	-0.802532
																51.36	-0.444514		48.51	-0.734186		49.7233	-0.894081		42.25	-0.768499
																51.3866	-0.470805		48.53	-0.798695		49.7466	-0.931201		42.2733	-0.782482
																51.39	-0.43116		48.5533	-0.842678		49.75	-0.887797		42.2833	-0.769291
																51.41	-0.474144		48.5666	-0.923939		49.7733	-0.899188		42.3066	-0.824166
																51.4333	-0.317229		48.5866	-0.697742		49.7933	-0.928255		42.32	-0.769554
																51.4466	-0.218736		48.59	-0.833043		49.81	-0.969694		42.33	-0.836037
																51.4666	-0.484995		48.61	-0.86781		49.82	-0.893296		42.3533	-0.80649
																51.47	-0.285928		48.6333	-0.913468		49.8433	-0.993851		42.37	-0.84316
																51.49	-0.331418		48.6466	-0.856082		49.8666	-0.910972		42.38	-0.807545
																51.5133	-0.328079		48.66	-0.809586		49.87	-0.89251		42.4033	-0.73895
																51.53	-0.434916		48.68	-0.768954		49.89	-0.965177		42.4266	-0.857407
																51.54	-0.402364		48.7066	-0.751361		49.9133	-0.910972		42.4366	-0.862683
																51.56	-0.46079		48.7166	-0.768116		49.9233	-0.971265		42.45	-0.793035
																51.5866	-0.391514		48.73	-0.733348		49.9466	-0.897813		42.46	-0.803852
																51.59	-0.249203		48.74	-0.691878		49.96	-0.911168		42.4866	-0.753988
																51.61	-0.364804		48.7666	-0.710309		49.9733	-0.887011		42.5	-0.838675
																51.6333	-0.454113		48.78	-0.697742		49.9966	-0.896831		42.51	-0.753197
																51.6433	-0.399025		48.8	-0.846866		50.01	-0.920988		42.5333	-0.858726
																51.66	-0.371065		48.8133	-0.760995		50.02	-0.866389		42.5533	-0.820472
																51.68	-0.302205		48.8333	-0.735862		50.04	-0.896045		42.5666	-0.827595
																51.6933	-0.444931		48.8466	-0.762252		50.0666	-0.883476		42.58	-0.74924
																51.7166	-0.292606		48.86	-0.766022		50.0766	-0.937682		42.6	-0.824957
																51.7266	-0.30763		48.8833	-0.709053		50.09	-0.957714		42.6133	-0.789077
																51.74	-0.269235		48.8933	-0.784034		50.1	-0.928648		42.63	-0.794881
																51.7633	-0.398608		48.91	-0.778588		50.1233	-0.943574		42.65	-0.786703
																51.7733	-0.297197		48.93	-0.754712		50.1466	-0.953983		42.6733	-0.782482
																51.79	-0.277999		48.94	-0.710728		50.15	-0.912936		42.6866	-0.813349
																51.81	-0.402781		48.9666	-0.684338		50.1733	-0.863246		42.7	-0.823902
																51.8333	-0.331001		48.9866	-0.792831		50.1966	-0.851855		42.71	-0.816779
																51.8433	-0.354789		48.99	-0.692716		50.21	-0.873459		42.7333	-0.84316
																51.86	-0.259218		49.01	-0.716174		50.22	-0.877584		42.7566	-0.790396
																51.88	-0.32015		49.0333	-0.878283		50.2433	-0.913132		42.7666	-0.79963
																51.89	-0.318064		49.0466	-0.709471		50.2666	-0.903509		42.78	-0.845007
																51.9166	-0.303457		49.06	-0.73251		50.2766	-0.898206		42.8033	-0.771401
																51.93	-0.477482		49.0833	-0.792412		50.29	-0.821608		42.8133	-0.780899
																51.94	-0.377742		49.1066	-0.855244		50.3133	-0.859711		42.8366	-0.829706
																51.9666	-0.337678		49.1166	-0.711985		50.3266	-0.859515		42.85	-0.827331
																51.98	-0.365222		49.1333	-0.732929		50.34	-0.857551		42.8733	-0.81203
																51.99	-0.20246		49.14	-0.772724		50.35	-0.866389		42.8833	-0.820472
																52.01	-0.161976		49.1633	-0.728322		50.37	-0.866192		42.9066	-0.852922
																52.0333	-0.256714		49.18	-0.836813		50.3933	-0.813162		42.91	-0.84448
																52.0433	-0.269652		49.2	-0.760576		50.41	-0.880137		42.93	-0.800949
																52.06	-0.31556		49.2266	-0.665068		50.42	-0.845177		42.9566	-0.820208
																52.08	-0.261722		49.2366	-0.69481		50.4433	-0.87071		42.97	-0.826276
																52.0933	-0.313055		49.25	-0.715755		50.4666	-0.824751		42.98	-0.771137
																52.1166	-0.131927		49.26	-0.702769		50.47	-0.859122		43	-0.825221
																52.13	-0.171993		49.28	-0.66842		50.49	-0.848319		43.0133	-0.766916
																52.14	-0.2371		49.3066	-0.667582		50.5133	-0.86521		43.03	-0.737103
																52.16	-0.234178		49.31	-0.595949		50.5266	-0.912543		43.05	-0.782482
																52.1866	-0.197034		49.33	-0.74801		50.54	-0.846945		43.0733	-0.787494
																52.1966	-0.116484		49.34	-0.745077		50.56	-0.840463		43.0833	-0.818625
																52.21	-0.265062		49.3633	-0.62988		50.5733	-0.813555		43.1	-0.813085
																52.2333	-0.236682		49.3866	-0.749266		50.5966	-0.802949		43.11	-0.719163
																52.2466	-0.218736		49.4	-0.692296		50.61	-0.823768		43.1333	-0.752669
																52.2666	-0.179088		49.4133	-0.688945		50.62	-0.791361		43.1566	-0.858462
																52.28	-0.115232		49.43	-0.686013		50.64	-0.83516		43.17	-0.845007
																52.29	-0.216649		49.4466	-0.859014		50.6533	-0.781933		43.18	-0.73552
																52.3166	-0.218319		49.46	-0.701512		50.6766	-0.849891		43.2033	-0.759793
																52.33	-0.195364		49.4833	-0.710309		50.69	-0.774076		43.2133	-0.821527
																52.34	-0.152794		49.5066	-0.590503		50.7133	-0.829071		43.2366	-0.785647
																52.3633	-0.0968687		49.5166	-0.726646		50.7266	-0.779772		43.25	-0.768235
																52.3866	-0.216649		49.53	-0.597206		50.74	-0.768969		43.2733	-0.782218
																52.3966	-0.160724		49.5533	-0.661717		50.75	-0.724775		43.2833	-0.845535
																52.41	-0.295109		49.5633	-0.613543		50.7733	-0.805699		43.2933	-0.736312
																52.42	-0.15822		49.58	-0.696486		50.7966	-0.778004		43.31	-0.7962
																52.4433	-0.129423		49.6	-0.601814		50.81	-0.820233		43.33	-0.760848
																52.4666	-0.0446979		49.6133	-0.737537		50.8333	-0.803931		43.3533	-0.779843
																52.48	-0.035516		49.6333	-0.619827		50.8433	-0.848123		43.3666	-0.774039
																52.4933	-0.167819		49.6466	-0.635745		50.8666	-0.730079		43.38	-0.796464
																52.5166	-0.181592		49.66	-0.693135		50.87	-0.743435		43.4033	-0.738423
																52.5266	-0.121076		49.68	-0.695648		50.89	-0.78154		43.4266	-0.898825
																52.54	-0.121076		49.7066	-0.669676		50.9133	-0.783111		43.43	-0.807281
																52.56	-0.151542		49.71	-0.58799		50.9266	-0.785075		43.45	-0.754516
																52.5866	-0.106885		49.73	-0.712404		50.94	-0.791164		43.4733	-0.764278
																52.5966	-0.0492892		49.7533	-0.605165		50.96	-0.789789		43.4833	-0.75478
																52.61	-0.150708		49.7666	-0.676378		50.9733	-0.780754		43.5	-0.801477
																52.6366	-0.0501242		49.78	-0.604746		50.9933	-0.778004		43.51	-0.823374
																52.6466	-0.0985379		49.8	-0.654177		51.01	-0.767202		43.5333	-0.799366
																52.66	-0.00963889		49.8133	-0.602652		51.02	-0.756398		43.5533	-0.752669
																52.68	-0.0997898		49.83	-0.729578		51.0433	-0.757381		43.57	-0.792243
																52.69	-0.110224		49.8466	-0.696486		51.0666	-0.780361		43.58	-0.846326
																52.7166	-0.0426113		49.86	-0.663811		51.07	-0.786057		43.6033	-0.819153
																52.73	-0.0501242		49.8833	-0.646218		51.0933	-0.716918		43.6266	-0.860572
																52.74	-0.0989554		49.9066	-0.577517		51.1	-0.733025		43.63	-0.805698
																52.7633	-0.102295		49.91	-0.657947		51.13	-0.740489		43.65	-0.857407
																52.7866	-0.133179		49.93	-0.714079		51.14	-0.766219		43.6733	-0.819945
																52.79	-0.0188216		49.94	-0.698161		51.15	-0.774665		43.6866	-0.83762
																52.81	-0.0559671		49.97	-0.675122		51.1733	-0.7892		43.7	-0.800949
																52.8333	-0.0714096		49.98	-0.61103		51.1933	-0.754238		43.71	-0.85002
																52.8466	-0.0209082		49.99	-0.579193		51.2066	-0.765237		43.73	-0.772193
																52.86	-0.063897		50.01	-0.621921		51.2333	-0.738328		43.7566	-0.815196
																52.88	-0.0580537		50.0333	-0.520963		51.2433	-0.782326		43.77	-0.822319
																52.8933	-0.0801742		50.0466	-0.540234		51.2666	-0.708079		43.78	-0.792771
																52.9166	-0.0872694		50.06	-0.603071		51.28	-0.692955		43.8033	-0.858462
																52.93	0.0512972		50.08	-0.548193		51.29	-0.744024		43.8133	-0.821527
																52.94	0.0166555		50.1066	-0.455612		51.3133	-0.738917		43.83	-0.791188
																52.96	0.000377263		50.11	-0.642029		51.3266	-0.736364		43.85	-0.778788
																52.9866	-0.0922781		50.13	-0.587571		51.3333	-0.673705		43.8733	-0.836037
																52.9933	-0.0497065		50.14	-0.621921		51.36	-0.722025		43.8866	-0.763486
																53.01	0.00705553		50.1633	-0.644123		51.37	-0.739114		43.9066	-0.848701
																53.0333	-0.00254366		50.18	-0.663392		51.3933	-0.735775		43.92	-0.798311
																53.0433	0.00162953		50.19	-0.623178		51.41	-0.700223		43.93	-0.792771
																53.0666	0.0600627		50.2133	-0.632813		51.42	-0.712008		43.9566	-0.776677
																53.0766	0.0613145		50.2366	-0.548193		51.44	-0.71024		43.97	-0.795673
																53.09	0.0896963		50.25	-0.564531		51.4666	-0.677437		43.98	-0.752933
																53.1	0.0780099		50.26	-0.600138		51.47	-0.75247		44.0033	-0.821
																53.1233	-0.00337829		50.2866	-0.554477		51.49	-0.711026		44.0266	-0.831289
																53.14	-0.00170902		50.3066	-0.53018		51.5133	-0.682348		44.03	-0.776941
																53.15	0.03502		50.31	-0.642448		51.5266	-0.726346		44.05	-0.81757
																53.17	0.103053		50.33	-0.510072		51.54	-0.654848		44.06	-0.810183
																53.1966	0.0909483		50.3533	-0.593017		51.55	-0.699044		44.0866	-0.782482
																53.2066	-0.0263341		50.3666	-0.621084		51.57	-0.654848		44.1	-0.769027
																53.22	0.0346027		50.38	-0.44095		51.5933	-0.710437		44.12	-0.81414
																53.2433	0.188617		50.4	-0.525153		51.61	-0.666241		44.1333	-0.801213
																53.2533	0.0567231		50.41	-0.604746		51.62	-0.709062		44.1566	-0.778524
																53.27	0.0880269		50.4366	-0.567044		51.6433	-0.671741		44.1666	-0.773512
																53.29	0.105974		50.45	-0.510072		51.66	-0.665259		44.18	-0.800422
																53.3133	0.0984617		50.46	-0.498761		51.67	-0.701008		44.2033	-0.802268
																53.33	0.115157		50.48	-0.564949		51.69	-0.64483		44.2133	-0.686447
																53.34	0.136861		50.4933	-0.430896		51.7133	-0.66133		44.23	-0.726286
																53.35	0.158566		50.5166	-0.406179		51.7266	-0.666831		44.25	-0.807545
																53.3733	0.162321		50.53	-0.503788		51.74	-0.638937		44.2733	-0.753988
																53.3966	0.193209		50.54	-0.41749		51.75	-0.687062		44.2866	-0.792243
																53.41	0.218252		50.5666	-0.523477		51.77	-0.624991		44.3066	-0.769027
																53.42	0.176513		50.58	-0.598044		51.7966	-0.662902		44.32	-0.789605
																53.44	0.20114		50.6	-0.47614		51.81	-0.602794		44.3333	-0.739742
																53.4666	0.168166		50.6133	-0.559923		51.82	-0.650527		44.3533	-0.7962
																53.4766	0.0650712		50.6366	-0.524315		51.84	-0.709847		44.37	-0.820736
																53.49	0.307994		50.65	-0.615219		51.8533	-0.652884		44.38	-0.794617
																53.5	0.121		50.66	-0.500018		51.87	-0.601026		44.4033	-0.772193
																53.5233	0.169835		50.6833	-0.582963		51.89	-0.617919		44.4133	-0.798311
																53.54	0.153557		50.7066	-0.493315		51.9	-0.667027		44.4333	-0.752142
																53.55	0.247887		50.7166	-0.50295		51.9266	-0.580989		44.45	-0.766388
																53.5733	0.124757		50.73	-0.49122		51.94	-0.612419		44.4733	-0.794354
																53.5933	0.150217		50.7533	-0.401152		51.96	-0.575489		44.4833	-0.773248
																53.61	0.229522		50.7666	-0.60349		51.9733	-0.65033		44.5	-0.729452
																53.62	0.169		50.78	-0.44849		51.9966	-0.594151		44.52	-0.746865
																53.64	0.164409		50.8	-0.510072		52.01	-0.611044		44.5333	-0.678269
																53.6666	0.219922		50.8133	-0.503369		52.02	-0.632062		44.55	-0.774831
																53.67	0.11474		50.83	-0.453099		52.04	-0.62558		44.5666	-0.770609
																53.69	0.295054		50.85	-0.515099		52.0533	-0.604365		44.58	-0.763486
																53.7133	0.263749		50.86	-0.474883		52.07	-0.624008		44.6	-0.756891
																53.7266	0.270428		50.8833	-0.495829		52.09	-0.620669		44.6133	-0.737895
																53.74	0.285036		50.9066	-0.559085		52.1133	-0.589632		44.6366	-0.792771
																53.7633	0.286706		50.9133	-0.329514		52.13	-0.630687		44.65	-0.723648
																53.7866	0.309246		50.93	-0.343339		52.1466	-0.615169		44.6733	-0.782745
																53.7966	0.274185		50.9533	-0.492058		52.1633	-0.579614		44.6833	-0.734201
																53.81	0.335125		50.9666	-0.492477		52.1733	-0.557024		44.7066	-0.797256
																53.82	0.26041		50.98	-0.432572		52.1933	-0.548184		44.7233	-0.775622
																53.8433	0.337213		50.99	-0.53018		52.2066	-0.531487		44.7466	-0.78855
																53.8533	0.291298		51.0133	-0.437179		52.22	-0.553881		44.7566	-0.724967
																53.87	0.220339		51.0333	-0.378529		52.24	-0.557221		44.77	-0.794617
																53.89	0.229105		51.0466	-0.327838		52.2533	-0.630098		44.78	-0.733674
																53.9	0.263332		51.06	-0.278403		52.27	-0.544452		44.8033	-0.70861
																53.9266	0.313002		51.08	-0.530599		52.29	-0.578239		44.8133	-0.707554
																53.9466	0.272514		51.1066	-0.443463		52.3133	-0.572739		44.8366	-0.802532
																53.95	0.389389		51.11	-0.481166		52.3266	-0.541505		44.85	-0.689086
																53.9733	0.298811		51.13	-0.306891		52.34	-0.525593		44.86	-0.786175
																53.9933	0.343891		51.1533	-0.414976		52.36	-0.558202		44.8866	-0.745546
																54.01	0.383128		51.1666	-0.404084		52.3733	-0.552113		44.9066	-0.747656
																54.02	0.334708		51.18	-0.414139		52.3933	-0.567632		44.92	-0.783273
																54.0433	0.334291		51.2	-0.371827		52.41	-0.532862		44.9333	-0.765333
																54.0666	0.417356		51.21	-0.404922		52.42	-0.515771		44.9566	-0.76032
																54.08	0.259158		51.2366	-0.427544		52.4433	-0.517735		44.9666	-0.789605
																54.09	0.427792		51.25	-0.383557		52.4533	-0.541309		44.98	-0.790133
																54.1133	0.444906		51.26	-0.361772		52.4766	-0.505949		45	-0.725495
																54.1266	0.367684		51.2833	-0.461896		52.49	-0.497305		45.0133	-0.766388
																54.14	0.471203		51.3066	-0.419166		52.5	-0.506735		45.0366	-0.731563
																54.1633	0.481222		51.31	-0.401571		52.5266	-0.512235		45.05	-0.737631
																54.1733	0.495414		51.33	-0.404503		52.54	-0.491215		45.06	-0.766125
																54.1966	0.380206		51.3533	-0.319459		52.55	-0.490037		45.0833	-0.754516
																54.21	0.33763		51.3666	-0.396543		52.5733	-0.552899		45.1	-0.771665
																54.22	0.482892		51.38	-0.305216		52.5966	-0.469606		45.12	-0.793298
																54.2433	0.465778		51.4	-0.281336		52.61	-0.494162		45.1333	-0.759265
																54.2533	0.429043		51.4133	-0.341663		52.62	-0.459587		45.1566	-0.73895
																54.2766	0.435723		51.4366	-0.389841		52.64	-0.508306		45.17	-0.738159
																54.29	0.515451		51.4466	-0.487869		52.6666	-0.461355		45.18	-0.744227
																54.3	0.519626		51.46	-0.36261		52.67	-0.486894		45.2033	-0.748712
																54.3266	0.444906		51.4833	-0.385652		52.69	-0.44171		45.2266	-0.726814
																54.3466	0.571804		51.5066	-0.318202		52.7133	-0.49318		45.23	-0.671409
																54.3566	0.473708		51.51	-0.361772		52.7266	-0.49259		45.25	-0.729716
																54.3733	0.489988		51.53	-0.250333		52.7466	-0.472946		45.26	-0.769818
																54.3933	0.50752		51.54	-0.316945		52.76	-0.473339		45.2866	-0.771665
																54.41	0.53841		51.5633	-0.439274		52.77	-0.437781		45.3066	-0.72312
																54.42	0.533818		51.58	-0.277146		52.7966	-0.466659		45.31	-0.731563
																54.4433	0.416104		51.6	-0.379367		52.81	-0.439746		45.3333	-0.704124
																54.4666	0.501676		51.6133	-0.396962		52.82	-0.453104		45.3566	-0.781954
																54.47	0.38438		51.63	-0.349204		52.8433	-0.436602		45.37	-0.723912
																54.4933	0.511694		51.65	-0.386489		52.8533	-0.413224		45.38	-0.754516
																54.5133	0.532566		51.66	-0.432153		52.8766	-0.453694		45.4	-0.71415
																54.5266	0.545506		51.6833	-0.374759		52.89	-0.468231		45.4266	-0.761112
																54.54	0.560116		51.7066	-0.269605		52.9133	-0.480215		45.43	-0.682226
																54.56	0.582658		51.71	-0.252847		52.9266	-0.418921		45.4533	-0.739214
																54.57	0.555525		51.73	-0.355488		52.94	-0.42069		45.4733	-0.729452
																54.5933	0.602695		51.74	-0.309824		52.96	-0.400455		45.4866	-0.732355
																54.61	0.570552		51.7633	-0.231062		52.9733	-0.443478		45.5	-0.803852
																54.62	0.658215		51.7866	-0.369313		52.9966	-0.428548		45.52	-0.726814
																54.64	0.583493		51.8	-0.307729		53.01	-0.428548		45.53	-0.716788
																54.6666	0.51712		51.81	-0.288876		53.02	-0.413028		45.5533	-0.716525
																54.67	0.613131		51.8333	-0.279241		53.0433	-0.452908		45.5666	-0.726286
																54.69	0.658215		51.8466	-0.295161		53.0666	-0.323835		45.58	-0.732882
																54.7	0.604783		51.86	-0.285944		53.07	-0.420886		45.6033	-0.702278
																54.7266	0.658215		51.8833	-0.211372		53.0866	-0.329728		45.6133	-0.699639
																54.74	0.645274		51.8933	-0.31904		53.1133	-0.358609		45.6366	-0.723912
																54.76	0.653623		51.91	-0.313176		53.1233	-0.344856		45.65	-0.690933
																54.7733	0.63442		51.93	-0.201736		53.1466	-0.41735		45.6733	-0.728397
																54.7933	0.611044		51.9533	-0.236928		53.15	-0.384934		45.6866	-0.714678
																54.81	0.626907		51.9633	-0.313594		53.1733	-0.406152		45.7	-0.679324
																54.82	0.651118		51.98	-0.13177		53.1933	-0.408509		45.71	-0.735257
																54.8433	0.661554		51.99	-0.259131		53.2066	-0.368825		45.7333	-0.72312
																54.8533	0.776354		52.0266	-0.270024		53.22	-0.354876		45.7566	-0.815459
																54.8766	0.783033		52.0333	-0.270862		53.24	-0.346821		45.77	-0.69146
																54.89	0.616053		52.05	-0.25159		53.2533	-0.349178		45.78	-0.693571
																54.9	0.750472		52.0733	-0.161097		53.2766	-0.368825		45.8033	-0.688294
																54.9233	0.812256		52.0833	-0.218494		53.29	-0.367449		45.8266	-0.731827
																54.94	0.613966		52.0933	-0.189167		53.3133	-0.38238		45.8366	-0.704388
																54.95	0.79848		52.11	-0.1921		53.33	-0.317744		45.85	-0.713095
																54.9733	0.747967		52.13	-0.159421		53.34	-0.302223		45.86	-0.69278
																54.9933	0.720415		52.1533	-0.259131		53.36	-0.343285		45.8866	-0.646344
																55.0066	0.677417		52.1666	-0.347947		53.3866	-0.304974		45.9	-0.690141
																55.02	0.697455		52.18	0.00774679		53.3933	-0.298097		45.92	-0.728133
																55.04	0.626489		52.19	-0.12758		53.41	-0.322263		45.93	-0.703069
																55.0666	0.764666		52.21	-0.231062		53.42	-0.343874		45.9566	-0.695154
																55.08	0.847741		52.23	-0.263321		53.44	-0.332872		45.97	-0.743963
																55.0933	0.720415		52.2466	-0.242793		53.4666	-0.312047		45.98	-0.716788
																55.1166	0.750889		52.26	-0.200479		53.4766	-0.304188		46	-0.737895
																55.1266	0.665312		52.2833	-0.171152		53.49	-0.304384		46.0266	-0.740797
																55.14	0.823528		52.3066	-0.205087		53.5133	-0.337783		46.03	-0.748976
																55.16	0.777607		52.31	-0.203411		53.5233	-0.292007		46.05	-0.753725
																55.1733	0.894497		52.33	-0.199641		53.5466	-0.26175		46.0733	-0.729452
																55.1966	0.838974		52.3533	-0.174923		53.56	-0.262143		46.0866	-0.668507
																55.21	0.776354		52.3666	-0.0969957		53.5733	-0.278647		46.1	-0.687503
																55.22	0.815596		52.38	-0.199222		53.5933	-0.299669		46.12	-0.717844
																55.24	0.827702		52.4	-0.140568		53.6033	-0.261947		46.1333	-0.693835
																55.2666	0.87905		52.4133	-0.0856839		53.62	-0.255856		46.1533	-0.666924
																55.27	0.834382		52.4366	-0.143081		53.64	-0.288274		46.1666	-0.650829
																55.29	0.764666		52.45	-0.146015		53.6666	-0.292203		46.18	-0.756363
																55.3133	0.813091		52.46	-0.0789807		53.67	-0.170781		46.2	-0.696473
																55.3266	0.890322		52.48	-0.145176		53.69	-0.326781		46.2266	-0.723384
																55.3466	0.937915		52.5066	-0.104538		53.7133	-0.286309		46.2366	-0.696473
																55.35	0.7918		52.51	-0.0312175		53.7266	-0.219901		46.25	-0.707027
																55.3866	0.832294		52.53	-0.0953199		53.74	-0.267448		46.2733	-0.637638
																55.3966	0.775937		52.5533	-0.0580322		53.76	-0.209095		46.2866	-0.703597
																55.41	0.838139		52.5666	-0.156489		53.7733	-0.200842		46.3	-0.655051
																55.4333	0.936663		52.58	-0.138473		53.7966	-0.228742		46.32	-0.671145
																55.4433	0.913284		52.6	-0.17199		53.81	-0.236994		46.3333	-0.693571
																55.4666	0.792218		52.6133	-0.158583		53.82	-0.232082		46.3533	-0.642914
																55.47	0.923303		52.6366	0.0534151		53.8433	-0.196913		46.3666	-0.680907
																55.49	0.863187		52.65	-0.241117		53.8666	-0.202414		46.38	-0.643442
																55.5	0.800567		52.66	-0.13554		53.8766	-0.198092		46.4	-0.670354
																55.5266	1.00221		52.6833	-0.0714387		53.89	-0.257821		46.4266	-0.721274
																55.54	0.952109		52.7066	-0.00733637		53.9	-0.130697		46.4366	-0.696209
																55.55	0.987595		52.71	-0.0932251		53.9233	-0.191804		46.45	-0.684865
																55.57	0.943342		52.73	-0.158583		53.9466	-0.205558		46.46	-0.752142
																55.5966	0.88573		52.74	-0.0571943		53.95	-0.164297		46.4866	-0.677477
																55.6066	0.859012		52.7633	-0.059289		53.97	-0.253891		46.5	-0.646344
																55.62	0.968391		52.78	-0.0932251		53.9933	-0.160563		46.52	-0.714678
																55.64	0.960876		52.8	-0.0157162		54.0066	-0.236012		46.5333	-0.654787
																55.6533	0.950856		52.81	-0.126323		54.02	-0.205951		46.5533	-0.596478
																55.67	1.07861		52.8366	-0.0354078		54.04	-0.167048		46.57	-0.646608
																55.69	1.00012		52.85	-0.0123638		54.0533	-0.169602		46.58	-0.648719
																55.7133	0.977575		52.86	-0.034151		54.0766	-0.143862		46.6	-0.723648
																55.7266	1.03686		52.88	-0.0861027		54.09	-0.153686		46.6133	-0.719427
																55.74	0.922885		52.9066	0.0400078		54.1	-0.135413		46.63	-0.70861
																55.76	0.909109		52.91	-0.000633093		54.1233	-0.155848		46.65	-0.665868
																55.7733	1.06149		52.9333	-0.0563565		54.1466	-0.0988662		46.66	-0.637638
																55.7966	1.05189		52.9533	-0.105794		54.1566	-0.113014		46.6866	-0.660328
																55.8066	1.05064		52.9633	0.0404268		54.17	-0.122249		46.7	-0.624709
																55.82	1.0427		52.98	0.102018		54.18	-0.106922		46.71	-0.616003
																55.84	1.09155		52.99	0.0647276		54.2033	-0.100438		46.73	-0.645817
																55.8666	1.03686		53.01	-0.0651541		54.22	-0.118515		46.7533	-0.668243
																55.87	0.98342		53.0366	0.0542532		54.23	-0.0809854		46.77	-0.600172
																55.89	0.967973		53.05	0.0182214		54.25	-0.0436511		46.78	-0.645553
																55.9166	1.04229		53.06	-0.0379216		54.2766	-0.024984		46.8033	-0.717316
																55.9233	1.08904		53.0833	0.0471308		54.29	-0.0780383		46.8133	-0.642914
																55.94	1.01557		53.1066	0.00104272		54.3	-0.058978		46.83	-0.658217
																55.95	1.0665		53.1166	0.0810684		54.3233	-0.0982767		46.85	-0.618113
																55.9733	1.02559		53.13	0.127157		54.3333	-0.0768591		46.86	-0.672728
																55.9966	1.14374		53.14	0.155229		54.35	-0.0214471		46.8833	-0.673256
																56.01	1.02559		53.1666	0.140565		54.3733	-0.0646765		46.9	-0.639484
																56.0333	1.14875		53.1733	0.104113		54.3933	-0.0485639		46.92	-0.662438
																56.0433	1.14415		53.1966	-0.00733637		54.4066	-0.0591744		46.93	-0.659009
																56.0533	1.07443		53.21	0.0810684		54.42	-0.0183028		46.9566	-0.678796
																56.08	1.24269		53.22	0.045455		54.4433	-0.0597639		46.97	-0.591465
																56.09	1.12411		53.2433	0.0249247		54.4533	-0.109084		46.98	-0.625501
																56.1133	1.17922		53.26	0.118777		54.4766	-0.0350055		47.0033	-0.610989
																56.1266	1.05398		53.28	0.125481		54.49	-0.0664451		47.0266	-0.697265
																56.1466	1.14457		53.29	0.0974085		54.5	-0.0678205		47.0366	-0.648983
																56.16	1.06066		53.3133	0.133023		54.5233	0.0139234		47.05	-0.663758
																56.1733	1.10616		53.3266	0.0425215		54.5466	0.0247311		47.06	-0.721274
																56.1933	1.17964		53.34	0.204252		54.5566	0.000561416		47.0866	-0.619696
																56.2066	1.15167		53.3633	0.0714318		54.57	0.0166745		47.1066	-0.603602
																56.22	1.13038		53.3866	0.130509		54.5933	-0.00985351		47.12	-0.689086
																56.2433	1.25646		53.39	0.189587		54.6033	-0.00670929		47.1333	-0.658745
																56.2666	1.17255		53.41	0.250342		54.62	-0.0456164		47.1566	-0.705971
																56.27	1.19801		53.4366	0.0764592		54.64	0.0239453		47.17	-0.714678
																56.29	1.13497		53.4433	0.218497		54.65	0.0771989		47.18	-0.577481
																56.3	1.13079		53.4666	0.0190593		54.6766	0.0264996		47.2066	-0.560595
																56.3233	1.26648		53.48	0.127995		54.69	0.0266964		47.2266	-0.621807
																56.34	1.29696		53.4933	0.0731076		54.7	0.0638361		47.2366	-0.640012
																56.36	1.29028		53.5166	0.0772968		54.7233	0.057548		47.25	-0.668507
																56.3733	1.22724		53.53	0.175341		54.7333	0.0534212		47.26	-0.633152
																56.3933	1.20344		53.54	0.157744		54.75	0.0659977		47.2833	-0.648455
																56.41	1.36919		53.5633	0.216402		54.77	0.0585307		47.3	-0.62682
																56.42	1.16837		53.5733	0.161514		54.7933	0.119646		47.31	-0.614947
																56.4433	1.30657		53.59	0.164028		54.8066	0.142049		47.3333	-0.595686
																56.4666	1.1763		53.61	0.178274		54.8266	0.0713036		47.3533	-0.624709
																56.48	1.30406		53.6333	0.244895		54.84	0.0241414		47.37	-0.668243
																56.49	1.19008		53.6433	0.242381		54.8533	0.0801468		47.38	-0.502283
																56.5166	1.25521		53.6666	0.0999231		54.8766	0.0887932		47.4	-0.605713
																56.5266	1.29863		53.68	0.172828		54.8866	0.0496875		47.4133	-0.587243
																56.5466	1.22265		53.69	0.0944758		54.9	0.130061		47.4366	-0.617849
																56.55	1.25145		53.7166	0.219336		54.92	0.0494911		47.45	-0.673256
																56.57	1.15543		53.73	0.127576		54.9333	0.0974397		47.4733	-0.589882
																56.5966	1.30448		53.74	0.250342		54.9566	0.160129		47.49	-0.607823
																56.61	1.39049		53.7666	0.2009		54.97	0.173885		47.5	-0.579856
																56.62	1.27985		53.7866	0.361798		54.98	0.125935		47.51	-0.598589
																56.6433	1.38631		53.7966	0.154391		55.0066	0.169562		47.5333	-0.629195
																56.6533	1.23517		53.81	0.2428		55.02	0.167597		47.5566	-0.594895
																56.6766	1.31784		53.82	0.174922		55.04	0.163077		47.57	-0.608351
																56.69	1.41053		53.8466	0.278415		55.0533	0.172116		47.5866	-0.580911
																56.7	1.18925		53.86	0.100761		55.0766	0.131633		47.6033	-0.604657
																56.7266	1.33245		53.88	0.215984		55.09	0.178012		47.6266	-0.562178
																56.74	1.36919		53.8933	0.32325		55.1133	0.14932		47.63	-0.558748
																56.76	1.39633		53.9166	0.226878		55.1266	0.211225		47.65	-0.618905
																56.7733	1.41178		53.93	0.183721		55.1466	0.19059		47.6733	-0.581703
																56.7966	1.24519		53.94	0.228973		55.1566	0.156198		47.6866	-0.614419
																56.81	1.28486		53.9633	0.227297		55.17	0.167007		47.7	-0.631305
																56.82	1.29112		53.9866	0.328278		55.1933	0.201202		47.72	-0.599908
																56.84	1.30281		53.9966	0.314031		55.2066	0.230485		47.73	-0.603074
																56.8533	1.45938		54.01	0.367665		55.2266	0.184104		47.7566	-0.561386
																56.8766	1.34289		54.02	0.254951		55.2366	0.215745		47.77	-0.56165
																56.89	1.38673		54.0466	0.2428		55.2533	0.208473		47.7933	-0.60756
																56.9133	1.40051		54.06	0.396577		55.2766	0.229895		47.8	-0.628139
																56.9233	1.33913		54.08	0.31068		55.29	0.195699		47.8266	-0.540806
																56.9466	1.44811		54.09	0.425071		55.3	0.212601		47.83	-0.60281
																56.96	1.26774		54.1166	0.358447		55.3233	0.233629		47.85	-0.540806
																56.9733	1.30531		54.13	0.226041		55.3466	0.254265		47.86	-0.562442
																56.9966	1.45729		54.14	0.202995		55.35	0.244045		47.8833	-0.587243
																57.0066	1.39717		54.1633	0.294338		55.3733	0.322659		47.9	-0.536321
																57.02	1.39842		54.18	0.30607		55.3933	0.280993		47.92	-0.585924
																57.0433	1.44185		54.19	0.39532		55.4066	0.268612		47.9333	-0.533154
																57.0533	1.4122		54.2133	0.327439		55.42	0.231467		47.9533	-0.540542
																57.07	1.41805		54.22	0.37856		55.44	0.249941		47.9666	-0.568774
																57.09	1.3884		54.2466	0.33163		55.4533	0.23186		47.98	-0.579328
																57.1133	1.31366		54.26	0.316545		55.4766	0.296913		48	-0.586979
																57.13	1.50114		54.27	0.460688		55.49	0.297502		48.0266	-0.519698
																57.1466	1.39508		54.2933	0.414176		55.5	0.362754		48.0366	-0.553735
																57.1633	1.38423		54.3166	0.296433		55.5233	0.275883		48.05	-0.604921
																57.1866	1.41763		54.33	0.407891		55.5466	0.296127		48.0733	-0.523128
																57.1933	1.43349		54.34	0.371855		55.55	0.303398		48.0833	-0.526294
																57.21	1.4456		54.36	0.399511		55.57	0.318532		48.1066	-0.556373
																57.22	1.32744		54.3866	0.350905		55.58	0.297895		48.12	-0.50756
																57.24	1.6001		54.39	0.298947		55.6066	0.263109		48.13	-0.551624
																57.2533	1.26481		54.4133	0.316126		55.6266	0.341134		48.1533	-0.47405
																57.27	1.61805		54.4333	0.436803		55.64	0.365505		48.17	-0.532891
																57.29	1.4836		54.4433	0.404958		55.6533	0.339168		48.18	-0.533418
																57.3133	1.45604		54.46	0.394901		55.6733	0.223017		48.2066	-0.513893
																57.3266	1.51074		54.48	0.332468		55.69	0.335238		48.2266	-0.518642
																57.34	1.60427		54.49	0.549104		55.7	0.29082		48.24	-0.494104
																57.36	1.4527		54.5166	0.422556		55.7233	0.351354		48.25	-0.481702
																57.3733	1.47233		54.5266	0.371436		55.7333	0.378477		48.2733	-0.538959
																57.3933	1.44268		54.54	0.501753		55.76	0.368453		48.2866	-0.485396
																57.4066	1.355		54.56	0.423814		55.77	0.34762		48.3	-0.534737
																57.42	1.57796		54.5866	0.4213		55.7933	0.397542		48.31	-0.552415
																57.4433	1.66899		54.5966	0.400349		55.8066	0.383391		48.33	-0.493048
																57.4533	1.4598		54.61	0.381073		55.82	0.394987		48.3533	-0.508616
																57.47	1.4861		54.6333	0.349228		55.83	0.410318		48.3666	-0.523128
																57.49	1.55333		54.6466	0.541142		55.8533	0.342902		48.38	-0.492521
																57.5133	1.60928		54.6666	0.411662		55.8766	0.431938		48.4066	-0.550568
																57.5266	1.52118		54.68	0.541142		55.89	0.490905		48.42	-0.546083
																57.54	1.5312		54.6933	0.476192		55.9	0.437442		48.44	-0.486452
																57.56	1.5717		54.7133	0.476611		55.9233	0.355481		48.4533	-0.481702
																57.5733	1.49237		54.73	0.573408		55.9466	0.449039		48.4766	-0.502547
																57.5966	1.51491		54.74	0.474935		55.95	0.419752		48.4866	-0.427347
																57.61	1.65354		54.7633	0.387778		55.97	0.397935		48.5	-0.51231
																57.62	1.5717		54.78	0.552456		55.98	0.353319		48.52	-0.500964
																57.64	1.56377		54.7966	0.370179		56.01	0.464959		48.5333	-0.48566
																57.6533	1.59801		54.81	0.633332		56.02	0.373957		48.5566	-0.514948
																57.6766	1.54373		54.8366	0.486249		56.04	0.39597		48.57	-0.538167
																57.69	1.61721		54.8433	0.570894		56.0533	0.437442		48.58	-0.483022
																57.7133	1.51283		54.86	0.575084		56.07	0.424862		48.6	-0.516268
																57.7266	1.59467		54.87	0.622855		56.09	0.4455		48.6133	-0.466135
																57.7466	1.54331		54.89	0.484573		56.1	0.436852		48.63	-0.48223
																57.76	1.33955		54.9133	0.615313		56.12	0.467711		48.65	-0.472731
																57.7733	1.60135		54.93	0.627884		56.1466	0.500536		48.6733	-0.485396
																57.7933	1.60552		54.94	0.5248		56.15	0.466532		48.6866	-0.5226
																57.81	1.44185		54.9633	0.472002		56.17	0.49287		48.7	-0.617849
																57.82	1.59258		54.9866	0.518514		56.18	0.393808		48.71	-0.481702
																57.8433	1.66064		54.99	0.573408		56.2066	0.493657		48.7333	-0.481175
																57.86	1.55249		55.01	0.484154		56.2266	0.449235		48.7533	-0.556637
																57.8766	1.65104		55.0333	0.59855		56.23	0.484615		48.7666	-0.482758
																57.89	1.59634		55.0433	0.658893		56.2533	0.455721		48.78	-0.496478
																57.9133	1.44894		55.06	0.623693		56.2766	0.451004		48.8	-0.463496
																57.9266	1.57713		55.08	0.655541		56.2866	0.421914		48.8266	-0.465871
																57.94	1.67567		55.0933	0.578855		56.3	0.506433		48.83	-0.504394
																57.96	1.41137		55.11	0.59855		56.32	0.522944		48.85	-0.359532
																57.9733	1.47316		55.13	0.628722		56.3333	0.450218		48.86	-0.446873
																57.9966	1.73622		55.14	0.556228		56.35	0.494246		48.8833	-0.507824
																58.01	1.53871		55.16	0.689065		56.3733	0.534542		48.9	-0.518115
																58.02	1.6001		55.1866	0.578018		56.3933	0.459652		48.92	-0.378003
																58.04	1.57379		55.19	0.512229		56.4066	0.526679		48.93	-0.417056
																58.0666	1.4861		55.21	0.652608		56.42	0.488546		48.9533	-0.44872
																58.07	1.6406		55.2333	0.711694		56.44	0.568154		48.9666	-0.406237
																58.09	1.63392		55.2433	0.599808		56.4533	0.566778		48.98	-0.449511
																58.1133	1.64519		55.2666	0.674817		56.4733	0.531397		49.0033	-0.472467
																58.13	1.54665		55.28	0.737257		56.4866	0.559308		49.0266	-0.468245
																58.1466	1.61429		55.29	0.665598		56.5133	0.589776		49.0366	-0.49384
																58.15	1.55082		55.3133	0.631655		56.5233	0.505843		49.05	-0.434735
																58.1733	1.70073		55.33	0.673141		56.5333	0.535524		49.0733	-0.450567
																58.1933	1.57963		55.34	0.707922		56.55	0.500536		49.0866	-0.453997
																58.21	1.6644		55.36	0.685293		56.57	0.647962		49.1	-0.496478
																58.2333	1.52995		55.3866	0.693256		56.5933	0.54889		49.12	-0.432097
																58.24	1.54205		55.39	0.674817		56.6066	0.564419		49.1333	-0.408348
																58.2533	1.6264		55.41	0.660569		56.6266	0.54948		49.1566	-0.430777
																58.27	1.59049		55.4333	0.707085		56.63	0.528645		49.17	-0.423917
																58.29	1.6026		55.4466	0.731808		56.6533	0.63204		49.18	-0.419695
																58.3133	1.58131		55.46	0.652189		56.6766	0.601374		49.2033	-0.315993
																58.3266	1.63308		55.48	0.674398		56.69	0.623194		49.2266	-0.354255
																58.3466	1.64728		55.49	0.641293		56.7	0.587811		49.2366	-0.436846
																58.36	1.58089		55.5166	0.745638		56.7233	0.617886		49.2533	-0.462968
																58.3733	1.56836		55.53	0.731808		56.7466	0.611006		49.2733	-0.39621
																58.3966	1.59634		55.54	0.689903		56.75	0.658184		49.2833	-0.399905
																58.41	1.55208		55.5633	0.67356		56.7733	0.616903		49.3	-0.421278
																58.42	1.65187		55.5866	0.81604		56.78	0.620442		49.32	-0.431833
																58.4433	1.58131		55.5966	0.692418		56.8066	0.646193		49.3333	-0.416001
																58.4666	1.70532		55.61	0.67775		56.82	0.620049		49.3533	-0.424972
																58.47	1.6644		55.62	0.779162		56.83	0.598229		49.37	-0.399377
																58.49	1.74415		55.6433	0.716723		56.8666	0.690227		49.38	-0.402016
																58.5133	1.65271		55.6666	0.849147		56.8766	0.670765		49.4	-0.351353
																58.5266	1.6168		55.68	0.855852		56.8866	0.659167		49.4133	-0.398849
																58.54	1.5788		55.6933	0.890635		56.9	0.684722		49.43	-0.422861
																58.56	1.76044		55.7133	0.733904		56.92	0.673124		49.45	-0.421014
																58.5733	1.65229		55.73	0.766591		56.9466	0.680004		49.4733	-0.367449
																58.5933	1.67692		55.74	0.798859		56.9566	0.648748		49.4866	-0.394364
																58.61	1.63809		55.76	0.674398		56.97	0.74468		49.5066	-0.394892
																58.62	1.69279		55.7866	0.772039		56.9933	0.71991		49.52	-0.339478
																58.6433	1.71826		55.79	0.764915		57.0066	0.671158		49.5333	-0.344756
																58.6666	1.7333		55.81	0.857529		57.02	0.680004		49.5566	-0.37774
																58.6766	1.69363		55.8366	0.820231		57.04	0.702808		49.57	-0.333409
																58.69	1.65646		55.8466	0.82526		57.0533	0.678628		49.58	-0.332618
																58.7133	1.67191		55.86	0.819812		57.0766	0.715389		49.6	-0.351089
																58.7266	1.71325		55.87	0.754019		57.09	0.659363		49.6266	-0.410196
																58.74	1.68486		55.89	0.790478		57.1	0.764929		49.6366	-0.391989
																58.76	1.70699		55.9166	0.777906		57.12	0.726201		49.65	-0.345811
																58.7733	1.69029		55.93	0.841604		57.1333	0.767485		49.66	-0.343701
																58.7933	1.69029		55.94	0.795507		57.16	0.63027		49.6833	-0.318896
																58.81	1.69947		55.9633	0.821907		57.1733	0.675483		49.7066	-0.366393
																58.82	1.72536		55.9866	0.859624		57.1933	0.760211		49.71	-0.385392
																58.84	1.63726		55.99	0.951821		57.21	0.650518		49.73	-0.276147
																58.85	1.67692		56.01	0.950983		57.22	0.684133		49.7533	-0.296466
																58.87	1.74875		56.02	0.949307		57.24	0.655629		49.7666	-0.351617
																58.89	1.63392		56.0433	0.791315		57.25	0.729543		49.78	-0.362963
																58.9166	1.68528		56.06	0.971099		57.2766	0.749595		49.8033	-0.367713
																58.9266	1.70365		56.08	0.948888		57.2866	0.736817		49.8133	-0.287758
																58.9466	1.72662		56.09	0.849147		57.3	0.729936		49.8366	-0.366129
																58.96	1.69279		56.1166	0.958946		57.32	0.7781		49.85	-0.314674
																58.9733	1.60344		56.13	0.884349		57.3466	0.656808		49.8733	-0.255037
																58.9933	1.75209		56.14	0.971937		57.3566	0.733868		49.8833	-0.335784
																59.01	1.57755		56.1666	0.887702		57.37	0.720303		49.9	-0.342645
																59.02	1.60427		56.1866	0.882254		57.3933	0.80641		49.9233	-0.236301
																59.0433	1.76754		56.19	0.818136		57.4033	0.745073		49.9333	-0.347658
																59.0666	1.70991		56.21	0.994987		57.42	0.72915		49.9566	-0.220468
																59.07	1.65855		56.2333	0.998759		57.43	0.714996		49.97	-0.338159
																59.09	1.74081		56.2433	0.826517		57.4533	0.748612		49.98	-0.280106
																59.1	1.66148		56.2666	0.899017		57.47	0.749988		50.0033	-0.321535
																59.1266	1.63935		56.28	0.872615		57.4866	0.679415		50.0133	-0.319952
																59.14	1.72578		56.29	1.01175		57.5	0.726594		50.03	-0.293827
																59.15	1.7429		56.3133	0.989538		57.5233	0.767091		50.05	-0.312563
																59.1733	1.69029		56.33	0.948049		57.5333	0.732295		50.06	-0.307813
																59.1966	1.79426		56.34	0.984929		57.55	0.824496		50.0866	-0.268495
																59.21	1.75459		56.36	0.994987		57.57	0.822531		50.1066	-0.2743
																59.22	1.63684		56.3866	1.04863		57.58	0.723449		50.11	-0.274828
																59.24	1.72495		56.39	1.09222		57.6066	0.699859		50.13	-0.257676
																59.2666	1.75835		56.41	0.90195		57.62	0.742518		50.1533	-0.232607
																59.27	1.71701		56.4333	1.00044		57.64	0.744877		50.1666	-0.269023
																59.29	1.5337		56.4433	0.95685		57.6666	0.762373		50.18	-0.231551
																59.3166	1.72954		56.4666	0.862976		57.6766	0.774562		50.2033	-0.240523
																59.33	1.77965		56.48	0.914942		57.6866	0.774955		50.2266	-0.275356
																59.34	1.78633		56.49	0.886445		57.7	0.788716		50.23	-0.214662
																59.36	1.67275		56.5166	0.992892		57.7233	0.826462		50.25	-0.241051
																59.37	1.66482		56.53	1.04234		57.7333	0.782425		50.2766	-0.233134
																59.3966	1.74081		56.54	1.02977		57.75	0.849857		50.29	-0.240523
																59.4066	1.72119		56.5666	1.03438		57.7733	0.774955		50.3	-0.218357
																59.42	1.70699		56.5866	0.828194		57.7933	0.802281		50.32	-0.21519
																59.4433	1.76963		56.5966	1.04318		57.8066	0.856148		50.33	-0.239731
																59.4666	1.63183		56.61	0.953498		57.82	0.790093		50.3566	-0.257148
																59.4766	1.71075		56.62	1.14125		57.84	0.855952		50.37	-0.254245
																59.49	1.77004		56.6433	1.02223		57.8533	0.810538		50.38	-0.232607
																59.5	1.87193		56.66	0.994987		57.8766	0.807589		50.4033	-0.198565
																59.53	1.89281		56.68	1.04402		57.89	0.825873		50.4266	-0.214398
																			56.6933	1.05282		57.9	0.808179		50.43	-0.209912
																			56.7166	1.02055		57.9233	0.845925		50.45	-0.25319
																			56.73	1.06623		57.9333	0.820761		50.4733	-0.247912
																			56.74	1.14502		57.95	0.83472		50.4866	-0.178245
																			56.7633	1.01636		57.97	0.884263		50.5066	-0.255037
																			56.78	0.962717		57.98	0.86362		50.52	-0.176926
																			56.79	1.06581		58.0066	0.836882		50.53	-0.207801
																			56.81	1.22256		58.02	0.848874		50.5533	-0.266648
																			56.8333	1.09012		58.0433	0.89193		50.57	-0.191968
																			56.8466	1.05198		58.0533	0.868338		50.58	-0.226273
																			56.86	1.09431		58.07	0.881117		50.6033	-0.198037
																			56.88	1.10856		58.0866	0.873253		50.62	-0.171912
																			56.8933	1.14628		58.1	0.839831		50.6366	-0.215981
																			56.9166	1.15969		58.1233	0.862047		50.65	-0.174815
																			56.93	1.04528		58.1333	0.83413		50.6733	-0.14605
																			56.94	1.13958		58.15	0.846319		50.6833	-0.159773
																			56.96	1.10228		58.17	0.861064		50.7066	-0.19012
																			56.9733	1.14125		58.18	0.875809		50.71	-0.21044
																			56.99	1.12365		58.2066	0.856738		50.73	-0.176662
																			57.01	1.06078		58.22	0.814667		50.7533	-0.127314
																			57.02	1.127		58.23	0.828232		50.77	-0.0967009
																			57.0466	1.03271		58.2533	0.892913		50.78	-0.13998
																			57.06	1.19574		58.2766	0.860474		50.8033	-0.136814
																			57.08	1.01887		58.29	0.848088		50.8133	-0.11623
																			57.0933	1.17939		58.3	0.848481		50.83	-0.0811308
																			57.1166	1.12155		58.32	0.810538		50.85	-0.0523646
																			57.13	1.13413		58.3466	0.878561		50.87	-0.106465
																			57.14	1.15424		58.35	0.945997		50.89	-0.182468
																			57.16	1.10479		58.37	0.867158		50.9	-0.164787
																			57.18	1.14335		58.38	0.897239		50.9233	-0.111743
																			57.19	1.08467		58.4066	0.940099		50.9333	-0.126786
																			57.21	1.22046		58.42	0.929089		50.9566	-0.146578
																			57.2333	1.16179		58.4433	0.907462		50.97	-0.094062
																			57.2433	1.16766		58.45	0.908052		50.98	-0.143939
																			57.26	1.25232		58.47	0.901171		51.0033	-0.103298
																			57.28	1.17813		58.49	0.938722		51.0266	-0.135494
																			57.29	1.16095		58.5	0.938526		51.0333	-0.0903675
																			57.3166	1.08383		58.5233	0.928892		51.05	-0.151064
																			57.3266	1.13413		58.5466	0.916702		51.06	-0.0914231
																			57.34	1.14209		58.56	0.92496		51.0833	-0.121772
																			57.3633	1.07922		58.57	0.961136		51.1	-0.0845614
																			57.3866	1.24812		58.5933	0.884656		51.11	-0.148162
																			57.3966	1.241		58.6033	0.928892		51.1333	-0.0412809
																			57.41	1.2389		58.6266	0.859491		51.1566	-0.114382
																			57.4366	1.05617		58.63	0.949732		51.17	-0.043128
																			57.4466	1.29381		58.65	0.947963		51.18	-0.0594905
																			57.46	1.19532		58.6766	0.938133		51.2	-0.0177929
																			57.48	1.25315		58.69	0.928499		51.22	-0.0579071
																			57.4933	1.30177		58.7	0.902547		51.23	-0.0721579
																			57.5166	1.24184		58.72	0.955041		51.25	-0.16637
																			57.53	1.30093		58.7333	0.968411		51.2733	-0.0879918
																			57.54	1.25902		58.75	0.939706		51.2833	-0.0755885
																			57.5633	1.27495		58.77	0.9342		51.3	-0.118868
																			57.5866	1.23513		58.78	0.953468		51.32	-0.0671439
																			57.5966	1.23429		58.8066	1.02071		51.33	-0.127578
																			57.61	1.1094		58.82	0.963102		51.3566	-0.0692551
																			57.62	1.31518		58.84	0.953468		51.3666	0.0297114
																			57.6433	1.2498		58.8533	0.916112		51.38	-0.107785
																			57.66	1.24896		58.8766	0.939312		51.4033	-0.0383781
																			57.68	1.23555		58.89	0.987679		51.4133	-0.0051251
																			57.6933	1.28543		58.9	1.00734		51.43	-0.047087
																			57.7166	1.26615		58.9266	0.951699		51.45	-0.0681995
																			57.73	1.38853		58.9466	0.960939		51.46	0.00569511
																			57.74	1.25944		58.95	0.932038		51.4833	-0.0209594
																			57.7633	1.37889		58.97	0.95976		51.5066	-0.0518371
																			57.7866	1.30261		58.98	0.966445		51.52	-0.00459721
																			57.79	1.22633		59.0066	1.01481		51.5333	-0.0407531
																			57.81	1.30135		59.02	1.0095		51.5533	0.0236414
																			57.8366	1.21376		59.03	0.990825		51.57	0.00305619
																			57.8466	1.15927		59.0533	0.956024		51.58	-0.0724218
																			57.8666	1.29088		59.0766	1.02641		51.6033	-0.0455032
																			57.88	1.28459		59.09	0.95799		51.6266	-0.0170012
																			57.89	1.26824		59.1	0.961529		51.63	-0.0349469
																			57.9166	1.26782		59.1266	0.962905		51.6533	0.0136129
																			57.93	1.27201		59.1333	0.948553		51.6733	-0.00354164
																			57.94	1.32231		59.15	1.02032		51.6866	0.0186269
																			57.9633	1.37219		59.17	0.990825		51.7	0.00279205
																			57.9866	1.40614		59.1933	1.00419		51.72	0.00147284
																			57.9966	1.24729		59.2033	0.999476		51.73	-0.0254463
																			58.01	1.33656		59.22	1.01245		51.7533	0.0312953
																			58.02	1.26238		59.24	0.944227		51.7666	-0.0449754
																			58.0466	1.34746		59.2533	0.95917		51.78	0.0508249
																			58.06	1.31015		59.27	0.980404		51.8033	0.00516733
																			58.07	1.22591		59.29	0.984926		51.8133	0.134489
																			58.0933	1.27453		59.3	0.995347		51.8366	0.0653405
																			58.1166	1.27788		59.3233	0.987679		51.85	0.0627016
																			58.13	1.27495		59.3466	1.05807		51.86	0.00965403
																			58.14	1.33153		59.3566	1.03074		51.8866	0.0473943
																			58.1633	1.28794		59.37	0.973719		51.9066	-0.0367942
																			58.1866	1.40488		59.38	0.992397		51.92	0.0914689
																			58.19	1.41661		59.4033	1.00537		51.93	-0.0140984
																			58.21	1.36548		59.4266	1.07753		51.9533	0.0801199
																			58.2333	1.41326		59.44	0.991808		51.97	0.0822317
																			58.2433	1.32985		59.45	1.03015		51.98	0.000681154
																			58.26	1.25693		59.4766	1.0447		52.0033	0.0692995
																			58.28	1.27369		59.49	1.05885		52.0266	0.0708828
																			58.29	1.3286		59.5*	1.35519		52.0366	0.0774811
																			58.3166	1.27118		59.5233	1.01619		52.0533	0.0875103
																			58.33	1.44847		59.5466	1.0443		52.0733	0.06059
																			58.34	1.32357		59.56	0.978438		52.0866	0.0724667
																			58.3633	1.33279		59.5733	0.964872		52.1	0.134489
																			58.3733	1.53313		59.5933	1.03841		52.12	0.0925246
																			58.39	1.44134		59.6066	1.02523		52.1333	0.0935801
																			58.41	1.31602		59.62	1.0331		52.1566	0.1688
																			58.4333	1.28124		59.64	0.998493		52.1666	0.0811757
																			58.4433	1.28165		59.6666	1.00616		52.18	0.0883018
																			58.46	1.36967		59.6766	1.05276		52.2	0.0761614
																			58.48	1.39859		59.69	1.07419		52.2266	0.210501
																			58.49	1.43086		59.7	1.06456		52.2366	0.128155
																			58.51	1.39105		59.72	1.06829		52.25	0.094108
																			58.53	1.46901		59.7466	1.08756		52.2733	0.139504
																			58.54	1.49373		59.75	1.02917		52.2866	0.124724
																			58.5666	1.29297		59.7733	1.04411		52.3066	0.152964
																			58.5866	1.39859		59.7933	1.15599		52.32	0.179885
																			58.5966	1.3068		59.8033	1.08127		52.33	0.179093
																			58.61	1.37805		59.82	1.01147		52.3566	0.189387
																			58.6333	1.42877		59.83	1.10093		52.37	0.156131
																			58.6433	1.44931		59.8533	1.0797		52.38	0.225282
																			58.66	1.35919		59.8766	1.04529		52.4033	0.132905
																			58.67	1.39356		59.8866	1.10742		52.4266	0.174342
																			58.6933	1.35332		59.9	1.1613		52.43	0.139239
																			58.7133	1.51176		59.9233	1.08088		52.45	0.126307
																			58.73	1.35626		59.9333	1.12001		52.46	0.173287
																			58.74	1.42164		59.95	1.12984		52.4833	0.17487
																			58.76	1.4447		59.97	1.13121		52.5	0.156131
																			58.7866	1.27788		59.9933	1.09936		52.51	0.247981
																			58.79	1.29884		60.0066	1.07458		52.53	0.196777
																			58.81	1.43673		60.02	1.14222		52.5533	0.144782
																			58.8333	1.4799		60.0433	1.13947		52.57	0.25933
																			58.8433	1.34368		60.0666	1.12866		52.58	0.241118
																			58.8666	1.42667		60.0766	1.08501		52.6	0.234784
																			58.88	1.39524		60.09	1.0443		52.6266	0.220531
																			58.8933	1.33614		60.1	1.12984		52.63	0.30816
																			58.91	1.49751		60.12	1.07262		52.65	0.256163
																			58.93	1.33866		60.1333	1.0911		52.6733	0.245605
																			58.94	1.40446		60.1566	1.07085		52.6866	0.187275
																			58.96	1.4229		60.17	1.06456		52.7	0.271208
																			58.9866	1.36967		60.18	1.13534		52.72	0.226338
																			58.9966	1.4732		60.2066	1.09582		52.7333	0.230561
																			59.01	1.48871		60.22	1.08953		52.7566	0.229505
																			59.0333	1.42667		60.24	1.09798		52.7666	0.284405
																			59.0433	1.43967		60.2533	1.13711		52.78	0.243494
																			59.06	1.51888		60.2766	1.09189		52.8033	0.310536
																			59.08	1.4405		60.29	1.12866		52.8133	0.370189
																			59.0933	1.40362		60.3	1.14262		52.83	0.268568
																			59.1166	1.43967		60.3233	1.17211		52.85	0.300506
																			59.1266	1.36129		60.3333	1.10899		52.86	0.292323
																			59.14	1.39566		60.3566	1.09798		52.8866	0.278334
																			59.1633	1.46398		60.37	1.14596		52.9066	0.368869
																			59.1866	1.33321		60.38	1.11057		52.92	0.25933
																			59.1966	1.35081		60.4066	1.09149		52.9333	0.293379
																			59.21	1.51092		60.42	1.07537		52.9533	0.359103
																			59.2333	1.54906		60.44	1.08796		52.97	0.38365
																			59.2433	1.39943		60.45	1.0854		52.98	0.297866
																			59.26	1.48116		60.4733	1.1202		53	0.306312
																			59.2833	1.46356		60.4866	1.07576		53.0266	0.395001
																			59.2933	1.41871		60.5	1.11902		53.0366	0.366493
																			59.31	1.48703		60.5266	1.11332		53.05	0.434067
																			59.33	1.51679		60.5333	1.14773		53.0766	0.3723
																			59.34	1.44721		60.55	1.08304		53.0833	0.406615
																			59.36	1.42919		60.5733	1.07242		53.1	0.388137
																			59.3866	1.49248		60.5933	1.12138		53.1233	0.369661
																			59.39	1.52391		60.6066	1.14891		53.13	0.376787
																			59.41	1.425		60.62	1.09523		53.1533	0.308952
																			59.4333	1.41075		60.64	1.10054		53.1666	0.379163
																			59.4466	1.32943		60.6533	1.12531		53.18	0.359103
																			59.46	1.55828		60.6766	1.09444		53.2033	0.39632
																			59.47	1.51679		60.6866	1.15284		53.2266	0.382067
																			59.49	1.44931		60.7	1.06279		53.2366	0.38893
																			59.5133	1.59014		60.7233	1.12472		53.25	0.423508
																			59.53	1.43506		60.7466	1.13672		53.2733	0.528039
																			59.54	1.42122		60.7566	1.18332		53.2866	0.402391
																			59.5633	1.51134		60.77	1.0563		53.3066	0.352768
																			59.5866	1.44595		60.78	1.0854		53.3233	0.451752
																			59.59	1.3856		60.8033	1.1786		53.3333	0.417701
																			59.61	1.53481		60.8266	1.14655		53.3566	0.426939
																			59.6366	1.60858		60.83	1.16916		53.37	0.436442
																			59.65	1.4317		60.8533	1.13239		53.38	0.506922
																			59.66	1.45559		60.8766	1.20043		53.4033	0.372036
																			59.68	1.52936		60.89	1.0909		53.4133	0.381802
																			59.69	1.51511		60.9	1.19905		53.4366	0.430371
																			59.7166	1.45308		60.9233	1.16346		53.45	0.403447
																			59.73	1.49332		60.9466	1.09602		53.46	0.427204
																			59.74	1.55242		60.95	1.14576		53.48	0.487916
																			59.76	1.48661		60.9733	1.0968		53.4933	0.450433
																			59.7866	1.31476		60.98	1.1963		53.5166	0.524344
																			59.79	1.50296		61.0066	1.07911		53.5266	0.549949
																			59.81	1.4908		61.02	1.1206		53.54	0.464159
																			59.8333	1.41787		61.03	1.167		53.56	0.514313
																			59.8466	1.52643		61.0666	1.14753		53.5866	0.48554
																			59.8666	1.69451		61.0766	1.12728		53.59	0.53411
																			59.88	1.60816		61.09	1.1377		53.6133	0.540974
																			59.8933	1.37596		61.1	1.12649		53.62	0.517744
																			59.9133	1.47697		61.1233	1.16936		53.65	0.426939
																			59.9266	1.53942		61.1333	1.15324		53.66	0.564204
																			59.94	1.47865		61.1566	1.11529		53.6833	0.515368
																			59.9633	1.51092		61.17	1.17349		53.6933	0.575026
																			59.9733	1.51846		61.18	1.11568		53.71	0.563676
																			59.99	1.3944		61.2066	1.13043		53.73	0.510881
																			60.01	1.43212		61.22	1.1029		53.7566	0.54335
																			60.0333	1.67188		61.24	1.11391		53.7666	0.543613
																			60.0433	1.4799		61.25	1.17821		53.78	0.554437
																			60.06	1.57379		61.2766	1.16739		53.8	0.577403
																			60.08	1.58092		61.2866	1.20554		53.8266	0.498474
																			60.0933	1.51888		61.3	1.16346		53.8366	0.576082
																			60.1166	1.44218		61.3233	1.19807		53.85	0.607232
																			60.13	1.51721		61.3333	1.12885		53.86	0.535167
																			60.14	1.60104		61.36	1.13888		53.88	0.630463
																			60.16	1.46188		61.3733	1.16267		53.8933	0.581627
																			60.1866	1.52643		61.3933	1.16267		53.91	0.639966
																			60.19	1.5587		61.4066	1.18588		53.93	0.580306
																			60.21	1.52349		61.42	1.18254		53.94	0.641286
																			60.2333	1.53481		61.44	1.19709		53.9666	0.586642
																			60.2466	1.55493		61.4533	1.1729		53.9866	0.629407
																			60.2666	1.4996		61.4766	1.21341		54	0.528039
																			60.27	1.65595		61.49	1.1613		54.0133	0.575819
																			60.2933	1.55409		61.5	1.12905		54.0333	0.623335
																			60.31	1.65553		61.5233	1.16857		54.05	0.672437
																			60.33	1.62409		61.5466	1.22383		54.0733	0.639966
																			60.34	1.38602		61.55	1.17093		54.08	0.697252
																			60.3633	1.50044		61.5733	1.1961		54.1	0.559716
																			60.3866	1.50421		61.5933	1.2315		54.11	0.631255
																			60.3933	1.59852		61.6066	1.16916		54.1333	0.659766
																			60.41	1.50547		61.62	1.21793		54.1533	0.577666
																			60.4333	1.43338		61.64	1.16346		54.1666	0.593242
																			60.4466	1.46146		61.6533	1.20004		54.1866	0.647094
																			60.4666	1.52978		61.6766	1.1436		54.2	0.609872
																			60.48	1.58176		61.6866	1.16346		54.21	0.696988
																			60.4933	1.71798		61.7	1.19846		54.2366	0.656598
																			60.5166	1.49164		61.7233	1.12807		54.25	0.753483
																			60.53	1.49415		61.7333	1.18607		54.26	0.69514
																			60.54	1.4405		61.75	1.1672		54.28	0.739491
																			60.5633	1.55619		61.77	1.21636		54.3066	0.678508
																			60.5866	1.46188		61.7966	1.19866		54.31	0.733155
																			60.59	1.57757		61.8066	1.1843		54.33	0.663989
																			60.61	1.42542		61.82	1.12905		54.3533	0.721539
																			60.6333	1.57757		61.83	1.1965		54.3666	0.623335
																			60.6466	1.56667		61.8533	1.19807		54.38	0.674021
																			60.66	1.46984		61.8766	1.20987		54.4	0.770379
																			60.68	1.40069		61.8866	1.26807		54.4133	0.729987
																			60.6933	1.47865		61.9	1.18843		54.4333	0.812883
																			60.7166	1.6023		61.9233	1.16897		54.45	0.650526
																			60.73	1.61739		61.9466	1.16385		54.46	0.746355
																			60.74	1.40572		61.9566	1.17388		54.4833	0.742131
																			60.7633	1.57212		61.97	1.20338		54.5066	0.760611
																			60.7866	1.55451		61.9933	1.18784		54.51	0.728931
																			60.79	1.52266		62.0066	1.18706		54.53	0.776451
																			60.81	1.57296		62.02	1.14714		54.54	0.799419
																			60.8333	1.44009		62.03	1.19099		54.5666	0.781995
																			60.8433	1.60313		62.05	1.18706		54.58	0.817371
																			60.8666	1.46188		62.0733	1.18804		54.59	0.768795
																			60.88	1.49918		62.0833	1.2783		54.6133	0.812883
																			60.8933	1.53649		62.1066	1.17506		54.6366	0.776715
																			60.9133	1.52559		62.11	1.15953		54.65	0.755331
																			60.93	1.45182		62.1333	1.12866		54.66	0.790443
																			60.94	1.59098		62.1566	1.21459		54.68	0.800739
																			60.9633	1.54445		62.17	1.18883		54.6933	0.846676
																			60.9866	1.65176		62.18	1.23779		54.71	0.851692
																			60.99	1.46188		62.2066	1.14006		54.73	0.831892
																			61.01	1.62828		62.22	1.22226		54.7533	0.886014
																			61.0333	1.49373		62.24	1.20358		54.7666	0.897102
																			61.0466	1.57463		62.2533	1.21852		54.7866	0.88707
																			61.06	1.53397		62.27	1.17841		54.79	0.827931
																			61.08	1.54529		62.29	1.21714		54.8133	0.846676
																			61.09	1.56206		62.3	1.1672		54.8366	0.779883
																			61.1133	1.58176		62.3266	1.20515		54.8466	0.854068
																			61.1266	1.48535		62.3466	1.25647		54.86	0.803907
																			61.14	1.57463		62.36	1.20554		54.88	0.83374
																			61.16	1.52224		62.3733	1.21459		54.9066	0.808395
																			61.1733	1.51679		62.3933	1.22737		54.9166	0.915583
																			61.1966	1.56792		62.4066	1.14891		54.93	0.934065
																			61.21	1.43799		62.42	1.22226		54.94	0.908455
																			61.2366	1.50673		62.44	1.19001		54.9666	0.826875
																			61.2466	1.44302		62.4533	1.13161		54.9866	0.840076
																			61.26	1.60355		62.4766	1.15029		55	0.850372
																			61.28	1.55954		62.49	1.14773		55.0266	0.972084
																			61.2933	1.4711		62.5	1.13613		55.0366	0.909511
																			61.3166	1.52852		62.52	1.20613		55.05	0.89895
																			61.33	1.57715		62.5466	1.2077		55.0733	0.908455
																			61.34	1.38811		62.55	1.15678		55.0833	0.886014
																			61.3633	1.59978		62.57	1.14635		55.1	0.980532
																			61.3866	1.45685		62.5966	1.18411		55.12	0.922184
																			61.3966	1.54822		62.6033	1.22009		55.13	0.955187
																			61.41	1.57296		62.62	1.10329		55.14	0.901327
																			61.4333	1.43757		62.64	1.1497		55.1666	0.930368
																			61.45	1.41871		62.6533	1.19748		55.18	0.865421
																			61.46	1.50086		62.6766	1.18116		55.2	0.94753
																			61.48	1.50463		62.69	1.1495		55.2133	1.0035
																			61.49	1.6505		62.7	1.06869		55.2333	1.01618
																			61.5166	1.51805		62.7233	1.20652		55.2466	1.03334
																			61.5266	1.62996		62.7333	1.21832		55.26	0.960995
																			61.5533	1.57715		62.75	1.16189		55.2833	0.958618
																			61.56	1.49793		62.77	1.17546		55.2933	1.01934
																			61.5866	1.56373		62.7933	1.22796		55.3166	0.935121
																			61.59	1.65511		62.8066	1.21675		55.33	0.995846
																			61.61	1.60439		62.8266	1.24782		55.3533	0.981061
																			61.6333	1.56625		62.84	1.23032		55.37	0.982645
																			61.6433	1.60774		62.8533	1.19984		55.3866	1.01855
																			61.66	1.53104		62.8733	1.14675		55.4	1.04337
																			61.68	1.47446		62.89	1.2081		55.4133	1.01882
																			61.69	1.64756		62.9	1.16503		55.4366	1.12496
																			61.7166	1.46062		62.9266	1.15422		55.45	1.05552
																			61.73	1.65762		62.94	1.25765		55.4733	1.0072
																			61.74	1.49415		62.95	1.20613		55.4833	0.974196
																			61.7633	1.46649		62.97	1.13888		55.5066	1.00377
																			61.7866	1.49457		62.9933	1.19768		55.5166	1.07294
																			61.8	1.50254		63.0066	1.24428		55.53	1.05763
																			61.81	1.52349		63.02	1.14616		55.54	1.07057
																			61.8333	1.6308		63.04	1.18411		55.5633	1.00799
																			61.8433	1.57002		63.0533	1.12571		55.58	1.04179
																			61.8666	1.49709		63.0766	1.12433		55.59	1.06265
																			61.88	1.6199		63.09	1.167		55.61	1.09671
																			61.89	1.52769		63.1	1.18273		55.6333	1.04364
																			61.9133	1.54697		63.1233	1.22501		55.6466	1.1136
																			61.93	1.40488		63.1333	1.19099		55.66	1.0402
																			61.94	1.52852		63.1566	1.1497		55.6833	1.06185
																			61.9633	1.45895		63.17	1.18509		55.7066	1.07426
																			61.9866	1.4732		63.18	1.16838		55.71	1.10912
																			61.99	1.51385		63.2066	1.20593		55.73	1.10727
																			62.01	1.57757		63.22	1.15658		55.7533	1.12575
																			62.0333	1.66056		63.24	1.18293		55.77	1.18146
																			62.0466	1.60858		63.25	1.20279		55.7866	1.121
																			62.0666	1.57757		63.2766	1.22304		55.8	1.11228
																			62.0766	1.72888		63.29	1.15953		55.8133	1.16219
																						63.3	1.26139		55.8333	1.15744
																						63.3233	1.17133		55.85	1.17539
																						63.3466	1.22737		55.86	1.16219
																						63.35	1.15304		55.88	1.19176
																						63.3733	1.23248		55.9066	1.17433
																						63.3933	1.18784		55.91	1.16773
																						63.41	1.23189		55.93	1.25883
																						63.42	1.25215		55.9533	1.15057
																						63.43	1.17762		55.9666	1.20866
																						63.4533	1.27043		55.98	1.18146
																						63.4766	1.21872		56	1.26702
																						63.49	1.20063		56.01	1.25962
																						63.5	1.25215		56.0366	1.20444
																						63.5233	1.16267		56.05	1.19229
																						63.5333	1.20987		56.06	1.28048
																						63.5533	1.2195		56.0833	1.19282
																						63.57	1.24074		56.1066	1.28708
																						63.5933	1.20633		56.11	1.26517
																						63.6066	1.21675		56.13	1.23533
																						63.62	1.21596		56.1566	1.26041
																						63.64	1.21852		56.1666	1.25064
																						63.6533	1.24743		56.18	1.25302
																						63.67	1.26158		56.2	1.26596
																						63.69	1.14793		56.2133	1.31111
																						63.7	1.27771		56.2366	1.27837
																						63.7266	1.20967		56.25	1.27943
																						63.7466	1.18922		56.26	1.24325
																						63.75	1.2195		56.2833	1.25645
																						63.77	1.20829		56.3066	1.26966
																						63.78	1.18175		56.3166	1.3531
																						63.8033	1.23464		56.33	1.21157
																						63.8266	1.16562		56.34	1.31481
																						63.84	1.2313		56.3666	1.29685
																						63.85	1.22442		56.3866	1.26543
																						63.8766	1.19394		56.39	1.39139
																						63.89	1.20495		56.4133	1.36313
																						63.9	1.20259		56.4366	1.26068
																						63.9233	1.19866		56.4466	1.39535
																						63.9466	1.20829		56.46	1.3193
																						63.95	1.20377		56.4833	1.30689
																						63.9733	1.19925		56.5066	1.33514
																						63.9933	1.20397		56.51	1.3061
																						64.0033	1.21026		56.53	1.3906
																						64.02	1.2374		56.5533	1.37
																						64.04	1.19453		56.5666	1.36287
																						64.0533	1.26689		56.5866	1.41146
																						64.0766	1.18352		56.6	1.32907
																						64.0866	1.20987		56.6133	1.32141
																						64.1	1.15992		56.6333	1.3362
																						64.1266	1.20751		56.6466	1.4038
																						64.1466	1.25687		56.6733	1.33514
																						64.15	1.23936		56.6833	1.35389
																						64.17	1.26473		56.7066	1.37343
																						64.18	1.15658		56.7166	1.40512
																						64.2066	1.23995		56.73	1.46375
																						64.22	1.19492		56.7533	1.42202
																						64.24	1.16818		56.77	1.4244
																						64.2533	1.21577		56.78	1.45186
																						64.2766	1.19197		56.79	1.52845
																						64.2866	1.20987		56.8133	1.49993
																						64.3	1.18804		56.8333	1.45107
																						64.3233	1.20613		56.85	1.3935
																						64.3466	1.26001		56.86	1.41648
																						64.3566	1.22147		56.88	1.42361
																						64.3733	1.18686		56.9066	1.43655
																						64.3933	1.19237		56.91	1.36789
																						64.4066	1.23307		56.93	1.41833
																						64.42	1.16838		56.9533	1.46375
																						64.44	1.25883		56.9633	1.49517
																						64.4533	1.23052		56.9866	1.43127
																						64.47	1.16838		56.99	1.49755
																						64.4866	1.25549		57.01	1.47273
																						64.5	1.19532		57.0366	1.47167
																						64.5233	1.21459		57.05	1.44051
																						64.5466	1.18077		57.06	1.40908
																						64.55	1.18883		57.08	1.54271
																						64.57	1.23818		57.0933	1.53795
																						64.58	1.24821		57.11	1.49544
																						64.6066	1.22914		57.13	1.46216
																						64.62	1.20947		57.1533	1.53109
																						64.63	1.24487		57.1666	1.50706
																						64.6533	1.18037		57.18	1.5744
																						64.6766	1.1729		57.2	1.45714
																						64.69	1.30386		57.2133	1.47457
																						64.7	1.25883		57.2366	1.48197
																						64.7233	1.19551		57.25	1.50679
																						64.7466	1.21341		57.2733	1.52449
																						64.75	1.16838		57.28	1.56383
																						64.77	1.21183		57.3066	1.61903
																						64.78	1.19905		57.31	1.51524
																						64.81	1.24644		57.33	1.50811
																						64.82	1.20751		57.3533	1.54165
																						64.84	1.20082		57.3666	1.5678
																						64.8666	1.18843		57.3733	1.65574
																						64.8766	1.23543		57.4	1.47457
																						64.89	1.21872		57.4133	1.57968
																						64.9	1.25175		57.4366	1.57519
																						64.92	1.18352		57.4466	1.50679
																						64.9466	1.19748		57.46	1.57572
																						64.9566	1.23661		57.4833	1.49861
																						64.97	1.20102		57.5066	1.61956
																						64.9933	1.25588		57.51	1.60002
																						65.0066	1.22068		57.53	1.65785
																						65.02	1.2606		57.5533	1.69852
																						65.04	1.18155		57.5666	1.58998
																						65.0533	1.26689		57.58	1.63699
																						65.0766	1.14734		57.6	1.54482
																						65.09	1.20534		57.6133	1.59737
																						65.1133	1.21714		57.6333	1.67211
																						65.1233	1.24684		57.65	1.65653
																						65.1466	1.23504		57.66	1.6148
																						65.15	1.18883		57.68	1.63672
																						65.17	1.27043		57.7066	1.61137
																						65.1933	1.22344		57.71	1.61216
																						65.2066	1.26198		57.73	1.58892
																						65.22	1.21223		57.7533	1.59473
																						65.24	1.21773		57.7666	1.68664
																						65.25	1.22501		57.78	1.59869
																						65.2733	1.27102		57.8	1.61903
																						65.2866	1.20593		57.8133	1.66525
																						65.3	1.17251		57.8366	1.63884
																						65.32	1.25215		57.85	1.65574
																						65.3466	1.23169		57.86	1.60979
																						65.35	1.21065		57.8833	1.71173
																						65.37	1.2313		57.9066	1.64386
																						65.3933	1.23484		57.91	1.65548
																						65.4066	1.25981		57.93	1.72731
																						65.42	1.26768		57.9533	1.62854
																						65.44	1.24664		57.9666	1.5913
																						65.4533	1.27633		57.9866	1.66525
																						65.4766	1.21046		58	1.67687
																						65.4866	1.27201		58.0133	1.72837
																						65.5	1.17703		58.0366	1.70618
																						65.5233	1.27653		58.0466	1.75003
																						65.5333	1.22894		58.06	1.71965
																						65.55	1.25136		58.08	1.68664
																						65.57	1.20908		58.0933	1.7281
																						65.5933	1.24625		58.12	1.65468
																						65.6033	1.24192		58.13	1.75187
																						65.6266	1.25411		58.1533	1.69562
																						65.64	1.22068		58.1666	1.69694
																						65.6533	1.23405		58.1866	1.69351
																						65.6766	1.28459		58.2	1.70883
																						65.69	1.21085		58.2133	1.67713
																						65.7	1.2899		58.2333	1.68189
																						65.7266	1.21124		58.25	1.70698
																						65.74	1.21498		58.26	1.69958
																						65.7566	1.22383		58.2833	1.78251
																						65.77	1.2372		58.3066	1.76138
																						65.78	1.16326		58.31	1.7112
																						65.8066	1.23858		58.33	1.74131
																						65.82	1.2138		58.3566	1.77776
																						65.83	1.26984		58.3633	1.72995
																						65.8533	1.24526		58.38	1.75927
																						65.8733	1.27869		58.4	1.74342
																						65.8866	1.21144		58.4133	1.76455
																						65.9	1.23071		58.4366	1.76085
																						65.9233	1.26099		58.45	1.7009
																						65.9466	1.27378		58.46	1.83507
																						65.95	1.27122		58.4866	1.81949
																						65.97	1.25057		58.4933	1.79968
																						65.9933	1.21006		58.51	1.75161
																						66.0033	1.23681		58.53	1.82345
																						66.02	1.2195		58.5533	1.82292
																						66.04	1.22894		58.57	1.78225
																						66.0533	1.21577		58.5866	1.7458
																						66.0766	1.2842		58.6	1.77776
																						66.09	1.2726		58.61	1.77512
																						66.1	1.22678		58.6333	1.72097
																						66.1233	1.24684		58.65	1.82266
																						66.1466	1.25156		58.6733	1.75874
																						66.16	1.22206		58.68	1.7841
																						66.1733	1.24113		58.6933	1.72599
																						66.1933	1.27614		58.71	1.65099
																						66.2066	1.26866		58.73	1.70698
																						66.22	1.22973		58.7533	1.70988
																						66.23	1.33218		58.77	1.90454
																						66.2533	1.25195		58.7866	1.80945
																						66.2766	1.27614		58.79	1.60451
																						66.29	1.29383		58.8133	1.72758
																						66.3	1.23287		58.8333	1.65151
																						66.3233	1.24172		58.8466	1.74686
																						66.3466	1.2724		58.86	1.67291
																						66.3566	1.31094		58.8833	1.68638
																						66.37	1.25097		58.9066	1.72916
																						66.3933	1.28341		58.91	1.74025
																						66.4033	1.27771		58.93	1.78911
																						66.42	1.24507		58.9533	1.80311
																						66.44	1.24153		58.97	1.72335
																						66.4533	1.33081		58.98	1.79123
																						66.4766	1.25313		59	1.73656
																						66.49	1.22147		59.0133	1.76482
																						66.5	1.33769		59.0333	1.76429
																									59.0466	1.77485
																									59.06	1.81104
																									59.08	1.68347
																									59.0933	1.75768
																									59.11	1.85065
																									59.13	1.76112
																									59.14	1.65865
																									59.1666	1.69932
																									59.18	1.7281
																									59.2	1.68954
																									59.2133	1.78885
																									59.2366	1.69747
																									59.2466	1.7495
																									59.26	1.74078
																									59.2833	1.77168
																									59.3066	1.75187
																									59.32	1.78621
																									59.33	1.71147
																									59.3566	1.7804
																									59.3666	1.72784
																									59.3866	1.7944
																									59.4	1.74791
																									59.4133	1.73339
																									59.4366	1.73603
																									59.45	1.74395
																									59.46	1.72916
																									59.4833	1.77512
																									59.5066	1.73233
																									59.52	1.73656
																									59.53	1.75874
																									59.54	1.79308
																									59.5666	1.86545
																									59.58	1.76614
																									59.6	1.77987
																									59.6133	1.79096
																									59.6333	1.76376
																									59.65	1.773
																									59.66	1.7627
																									59.6833	1.77881
																									59.7066	1.85224
																									59.72	1.8187
																									59.73	1.75927
																									59.7533	1.83507
																									59.7633	1.83798
																									59.78	1.8599
																									59.8	1.81394
																									59.8266	1.77327
																									59.8366	1.87443
																									59.85	1.86571
																									59.86	1.81896
																									59.87	1.92038
																									59.8933	1.82028
																									59.91	1.81289
																									59.93	1.88605
																									59.9533	1.83718
																									59.9633	1.83983
																									59.98	1.86809
																									60	1.84432
																									60.0133	1.82319
																									60.0333	1.83666
																									60.0466	1.80074
																									60.06	1.8871
																									60.08	1.86439
																									60.1066	1.83401
																									60.11	1.78119
																									60.13	1.84326
																									60.14	1.83877
																									60.1633	1.82134
																									60.18	1.7524
																									60.2033	1.83164
																									60.2266	1.8253
																									60.2366	1.87786
																									60.25	1.88261
																									60.26	1.85752
																									60.2833	1.80021
																									60.2933	1.86228
																									60.31	1.87627
																									60.33	1.82054
																									60.34	1.83217
																									60.3666	1.87892
																									60.3866	1.81949
																									60.39	1.92038
																									60.4133	1.80523
																									60.4366	1.91114
																									60.4466	1.84986
																									60.46	1.88842
																									60.4833	1.815
																									60.4933	1.82266
																									60.51	1.9085
																									60.53	1.82266
																									60.5533	1.86228
																									60.57	1.87707
																									60.58	1.77485
																									60.6	1.8636
																									60.6133	1.81394
																									60.63	1.8047
																									60.65	1.82873
																									60.66	1.93702
																									60.68	1.88182
																									60.7066	1.85752
																									60.71	1.82213
																									60.73	1.94574
																									60.74	1.8393
																									60.7666	1.81209
																									60.78	1.84907
																									60.8	1.85039
																									60.81	1.89846
																									60.8333	1.82239
																									60.8466	1.90771
																									60.86	1.86756
																									60.88	1.89212
																									60.9066	1.87099
																									60.92	1.85013
																									60.93	1.88209
																									60.9533	1.85514
																									60.97	1.87258
																									60.98	1.86412
																									61.0033	1.88288
																									61.0133	1.86729
																									61.0333	1.80628
																									61.05	1.87231
																									61.06	1.89239
																									61.08	1.85065
																									61.1066	1.90057
																									61.1166	1.86122
																									61.13	1.85647
																									61.14	1.92831
																									61.16	1.89661
																									61.18	1.82926
																									61.2	1.85831
																									61.2133	1.89318
																									61.2366	1.82213
																									61.25	1.8282
																									61.2733	1.90691
																									61.2833	1.88658
																									61.2933	1.84748
																									61.31	1.89688
																									61.33	1.84854
																									61.3566	1.83164
																									61.3666	1.87152
																									61.3866	1.80839
																									61.4	1.8282
																									61.4133	1.86914
																									61.4333	1.83798
																									61.45	1.84854
																									61.46	1.85277
																									61.4833	1.98536
