# Supplementary material for: Energy landscape reshaped by strain-specific mutations underlies epistasis in NS1 evolution of influenza A virus
Source: Nat Commun. 2022 Oct 1;13:5775. doi: 10.1038/s41467-022-33554-9 (PMC9526705; doi:10.1038/s41467-022-33554-9)
Supplement: Supplementary file 4 — Source Data [file 41467_2022_33554_MOESM4_ESM.zip › Source Data File/Supp-Fig12.xlsx]

## Sheet: Sheet1
1918				PR8				Ud				VN
Res	S^2(NH)	Standard error of the fit		Res	S^2(NH)	Standard error of the fit		Res	S^2(NH)	Standard error of the fit		Res	S^2(NH)	Standard error of the fit
				86								86	0.424	0.008
87	0.243	0.005		87	0.5635	0.0431335
88	0.717	0.014		88	0.7545	0.0275772		88	0.638	0.012		88	0.856	0.013
89	0.9	0.018		89								89	0.842	0.018
90	0.879	0.018		90	0.8625	0.142128		90	0.806	0.016		90	0.832	0.017
91				91	0.8645	0.0304056		91	0.865	0.018		91	0.966	0.019
92				92				92	0.854	0.017		92
93				93	0.879	0.00565685		93	0.873	0.018		93
94				94	0.8805	0.0643467		94	0.831	0.017		94	0.829	0.017
95	0.916	0.018		95	0.8905	0.026163		95	0.876	0.017		95	0.879	0.018
96	0.96	0.02		96	0.9	0.00848528		96	0.866	0.017		96
97	0.936	0.019		97	0.913	0.00707107		97	0.86	0.018		97	0.864	0.018
98	0.909	0.02		98	0.902	0.00848528						98	0.891	0.019
99	0.882	0.017		99	0.8045	0.0304056		99	0.859	0.018
100				100	0.856	0.00282843		100	0.843	0.018		100	0.821	0.017
				101	0.8225	0.00777817		101				101	0.829	0.017
102	0.781	0.016		102	0.853	0.0961665		102	0.705	0.015		102	0.815	0.017
				103	0.8875	0.0219203		103	0.728	0.015		103	0.805	0.017
104	0.885	0.018		104	0.8045	0.0205061
105	0.8	0.019		105	0.9135	0.00777817						105	0.765	0.015
106				106	0.899	0.00565685						106	0.887	0.018
108				108	0.775	0.00707107		108				108
109				109	0.904	0.0268701		109	0.855	0.018		109	0.829	0.017
110				110	0.8265	0.0162635		110	0.858	0.017		110
111	0.945	0.02		111	0.8135	0.0318198		111				111
112	0.791	0.016		112	0.852	0.046669		112	0.773	0.016		112	0.691	0.014
113	0.965	0.019		113	0.812	0.104652		113	0.787	0.016		113
115	0.921	0.02		115	0.8775	0.072832		115	0.88	0.019		115	0.87	0.017
116				116	0.8635	0.00212132		116				116
117	0.901	0.039		117	0.8695	0.0403051		117	0.858	0.018		117	0.624	0.012
118	0.892	0.018		118	0.873	0.0212132		118	0.816	0.017		118
119	0.95	0.02		119				119	0.866	0.018		119	0.796	0.017
120	0.905	0.018		120				120	0.844	0.018		120	0.917	0.019
121	0.915	0.019		121				121	0.842	0.018		121	0.899	0.018
122	0.963	0.022		122								122	0.898	0.018
123	0.882	0.018		123	0.865	0.00141421		123	0.85	0.018		123	0.831	0.017
124	0.859	0.017		124				124	0.822	0.016		124	0.784	0.016
125	0.879	0.018		125	0.826	0.0169706		125	0.855	0.017		125
126				126	0.846	0.0183848		126	0.883	0.018		126	0.84	0.018
127	0.841	0.017		127	0.808	0.00848528		127	0.822	0.017		127
128	0.856	0.017		128				128	0.829	0.017		128	0.858	0.017
129	0.89	0.014		129				129	0.815	0.017		129	0.839	0.017
130	0.956	0.019		130				130	0.902	0.018		130	0.841	0.017
131	0.9	0.018		131				131	0.911	0.018		131	0.864	0.017
132				132	0.8705	0.00636396		132	0.818	0.016		132
133				133				133	0.901	0.018		133	0.893	0.018
134	0.936	0.02		134	0.933	0.0296985						134	0.811	0.016
135	0.928	0.019		135				135	0.902	0.019		135	0.937	0.019
				136								136
137				137	0.9335	0.0459619		137	0.907	0.019		137
138				138	0.941	0.0622254		138	0.866	0.018		138	0.856	0.017
				139
140				140	0.877	0.0735391						140	0.775	0.016
141	0.958	0.019		141	0.893	0.00424264		141	0.85	0.018		141	0.839	0.017
142				142	0.952	0.0452548		142	0.883	0.018		142	-
				143				143				143	0.747	0.015
145	0.856	0.017		145	0.8615	0.0346482		145	0.919	0.018		145
146				146				146	0.895	0.018		146	0.82	0.016
147	0.745	0.015		147				147	0.867	0.018		147	0.961	0.019
148	0.94	0.019		148				148	0.911	0.018		148	0.851	0.017
149				149	0.8925	0.00353553		149	0.903	0.018		149	0.906	0.018
150	0.916	0.018		150				150	0.903	0.018		150	0.914	0.019
151	0.918	0.018		151	0.8415	0.0148492		151	0.89	0.018		151	0.916	0.018
152	0.843	0.016		152				152	0.831	0.016		152
153	0.804	0.016		153	0.842	0.0113137						153
154	0.885	0.018		154	0.8155	0.0106066		154				154	0.801	0.016
155	0.945	0.019		155	0.869	0.00141421		155	0.861	0.017		155	0.865	0.017
156	0.735	0.014		156								156	0.925	0.018
157	0.926	0.019		157				157	0.847	0.018		157
158	0.876	0.018		158				158	0.813	0.016		158	0.835	0.017
159				159				159	0.899	0.019		159
160	0.924	0.018		160	0.9335	0.00353553		160	0.878	0.019		160	0.914	0.018
161	0.943	0.021		161	0.897	0.0735391		161	0.905	0.018		161	0.79	0.016
163	0.921	0.018		163
165	0.438	0.008		165
166				166
168				168	0.647	0.0127279
169				169				169				169
170	0.643	0.013		170				170	0.801	0.016		170
171				171	0.928	0.0282843		171				171
172				172	0.939	0.00282843		172	0.901	0.019		172	0.934	0.028
				173	-			173	0.871	0.018		173	0.918	0.019
				174	0.874	0.021		174	0.934	0.019		174	0.855	0.017
175	0.942	0.006		175	0.905	0.018		175	0.87	0.018		175
176	0.941	0.019		176	0.8885	0.00353553		176	0.881	0.019		176
177	0.984	0.02		177	0.8505	0.0219203		177	0.882	0.019		177	0.939	0.025
				178								178	0.929	0.019
179	0.853	0.017		179	0.889	0.019799		179	0.888	0.018		179	0.957	0.019
				180	0.9305	0.0403051		180	0.923	0.019		180	0.909	0.019
181				181	0.914	0.0183848		181	0.898	0.019		181	0.947	0.019
182	0.929	0.019		182				182	0.911	0.018		182	0.91	0.018
183	0.824	0.016		183	0.8625	0.0586899		183	0.83	0.017		183	0.834	0.017
184	0.948	0.02		184	0.8885	0.0289914		184				184
185	0.954	0.019		185	0.8785	0.0388909		185				185	0.899	0.018
186	0.922	0.018		186	0.891	0.021		186	0.929	0.02		186	0.893	0.019
187	0.952	0.022		187	0.9225	0.0318198		187	0.818	0.016		187	0.936	0.019
188	0.901	0.026		188	0.8705	0.0601041		188	0.875	0.018		188	0.861	0.018
189	0.901	0.018		189	0.85	0.00848528		189	0.877	0.018		189	0.892	0.018
190				190	0.8545	0.0120208		190				190	0.893	0.018
191	0.914	0.018		191	0.9005	0.00494975						191	0.867	0.018
192	0.853	0.017		192	0.8	0.019799		192	0.803	0.017		192	0.838	0.017
193	0.905	0.019		193	0.8565	0.00919239		193	0.813	0.017		193
194	0.894	0.018		194	0.8465	0.0982878		194	0.837	0.018		194	0.858	0.018
195	0.928	0.02		195	0.856	0.0268701		195	0.916	0.018		195
196				196	0.852	0.017		196				196	0.802	0.016
197	0.974	0.023		197	0.9735	0.0106066		197	0.878	0.018		197	0.867	0.017
				198	0.899	0.00989949		198	0.872	0.017		198	0.954	0.02
				199	0.8755	0.0997021
200	0.864	0.017		200	0.8785	0.00919239		200	0.871	0.019		200	0.862	0.017
201				201	0.8725	0.0756604		201	0.864	0.018		201	0.824	0.016
202	0.857	0.017		202				202	0.94	0.019		202	0.873	0.017
203	0.748	0.015		203	0.759	0.0141421		203	0.734	0.014		203	0.751	0.015
204				204	0.518	0.079196		204	0.283	0.005		204	0.553	0.01
