# Supplementary material for: Energy landscape reshaped by strain-specific mutations underlies epistasis in NS1 evolution of influenza A virus
Source: Nat Commun. 2022 Oct 1;13:5775. doi: 10.1038/s41467-022-33554-9 (PMC9526705; doi:10.1038/s41467-022-33554-9)
Supplement: Supplementary file 4 — Source Data [file 41467_2022_33554_MOESM4_ESM.zip › Source Data File/Supp-Fig14.xlsx]

## Sheet: Sheet1
1918				PR8				Ud				VN
Methyl groups	S^2 axis	Standard error of the fit		Methyl groups	S^2 axis	Standard error of the fit		Methyl groups	S^2 axis	Standard error of the fit		Methyl groups	S^2 axis	Standard error of the fit
V84γ1	0.166959	0.015876		V84γ1	0.14661	0.017631		T84γ	0.132138	0.005454		-
V84γ2	0.142308	0.0004833		V84γ2	0.127953	0.017487		-				-
A86β	0.350577	0.003816		A86β	0.344628	0.025371		A86β	0.308376	0.010296		A86β	0.323757	0.021384
L90δ1				L90δ1				I90δ	0.347679	0.003456		L90δ1	0.262728	0.051021
L90δ2				L90δ2	0.213876	0.03132		I90γ	0.773649	0.012375		L90δ2	0.210069	0.03519
T91γ	0.688842	0.049401		T91γ	0.787104	0.072828		T91γ	0.781452	0.033606		T91γ	0.761166	0.005598
M93ε	0.805923	0.010989		M93ε	0.813096	0.057312		M93ε	0.789039	0.023319		M93ε	0.867321	0.01089
T94γ	0.744813	0.058617		T94γ				T94γ	0.726129	0.030654		T94γ	0.717282	0.013248
L95δ1				L95δ1				I95δ				L95δ1	0.169371	0.01692
L95δ2	0.169992	0.022572		L95δ2				I95γ	0.280917	0.015255		L95δ2	0.169371	0.01692
M98ε	0.198954	0.002673		M98ε	0.175761	0.028755		L98δ1				M98ε	0.213138	0.032472
M104ε	0.760626	0.01926		M104ε	0.658566	0.041238		M104ε	0.584667	0.017325		M104ε	0.751095	0.041436
L105δ1				L105δ1				L105δ1	0.178587	0.013761		L105δ1	0.171603	0.030537
L105δ2	0.162306	0.010062		L105δ2	0.147987	0.008109		L105δ2	0.157041	0.010476		L105δ2	0.161622	0.031896
M106ε				I106δ	0.573651	0.028413		M106ε				M106ε
-				I106γ	0.787707	0.065115		-				-
V111γ1	0.489627	0.010548		V111γ1				V111γ1	0.541503	0.021654		V111γ1	0.602865	0.043803
V111γ2				V111γ2				V111γ2				V111γ2
A112β	0.777276	0.042885		A112β	0.733158	0.064944		-				A112β	0.786645	0.079578
L115δ1				L115δ1				L115δ1				L115δ1
L115δ2				L115δ2	0.527265	0.032526		L115δ2	0.541935	0.016182		L115δ2	0.628011	0.004752
I117δ	0.452331	0.01368		I117δ	0.329589	0.0306		I117δ	0.308187	0.023121		I117δ	0.472806	0.044811
I117γ				I117γ				I117γ	0.725076	0.05031		I117γ
M119ε	0.309177	0.005967		M119ε	0.322479	0.029583		I119δ	0.479349	0.005238		M119ε	0.305253	0.039906
-				-				I119γ	0.21321	0.008244		-
A122β	0.763569	0.037215		A122β	0.768861	0.02493		A122β	0.775836	0.016029		A122β	0.837864	0.003078
I123δ	0.523224	0.021249		I123δ	0.531297	0.019035		I123δ	0.503964	0.011376		I123δ	0.557694	0.023301
I123γ	0.597258	0.007641		I123γ	0.594612	0.055665		I123γ	0.612315	0.027144		I123γ	0.596079	0.097308
M124ε	0.14481	0.004986		M124ε	0.139248	0.021483		M124ε	0.14436	0.009153		M124ε	0.152424	0.027801
-				-				-				T127γ	0.681669	0.001215
I128δ	0.44298	0.013608		I128δ	0.420444	0.058788		I128δ	0.406062	0.015741		I128δ
I128γ				I128γ	0.761112	0.050292		I128γ	0.783333	0.029565		I128γ	0.77166	0.00405
I129δ				I129δ	0.204273	0.02061		M129ε	0.282645	0.014733		I129δ
I129γ				I129γ				-				I129γ	0.521235	0.045423
L130δ1				L130δ1				L130δ1				L130δ1
L130δ2				L130δ2				L130δ2				L130δ2	0.507492	0.007182
A132β				A132β	0.827028	0.171972		A132β				A132β	0.936072	0.062928
V136γ1	0.453735	0.033165		V136γ1	0.480258	0.05625		V136γ1	0.477963	0.003744		V136γ1	0.451296	0.017127
V136γ2	0.430587	0.034668		V136γ2	0.436644	0.077571		V136γ2	0.451566	0.014886		V136γ2	0.462051	0.004653
I137δ	0.339012	0.01962		I137δ	0.343899	0.011817		I137δ	0.313632	0.013464		I137δ	0.363078	0.060444
I137γ				I137γ				I137γ	0.442809	0.015408		I137γ
L141δ1				L141δ1				L141δ1				L141δ1	0.43488	0.046881
L141δ2				L141δ2				L141δ2				L141δ2
T143γ	0.36792	0.038871		T143γ	0.380187	0.003132		T143γ	0.544617	0.009801		T143γ	0.371007	0.013536
L144δ1				L144δ1	0.565281	0.089937		L144δ1	0.601632	0.051246		L144δ1	0.188145	0.041553
L144δ2				L144δ2				L144δ2				L144δ2
I145δ	0.230427	0.0001719		I145δ	0.20511	0.022302		I145δ				I145δ	0.186174	0.007614
I145γ				I145γ				I145γ	0.751347	0.024957		I145γ	0.809946	0.002052
L146δ1	0.637767	0.102582		L146δ1				L146δ1	0.585315	0.028143		L146δ1	0.651969	0.044388
L146δ2				L146δ2	0.562221	0.081459		L146δ2				L146δ2
L147δ1				L147δ1				L147δ1				L147δ1
L147δ2				L147δ2				L147δ2				L147δ2	0.960939	0.002682
A149β	0.999	1.674e-14		A149β				A149β				A149β	0.922203	0.076797
T151γ	0.796572	0.016164		T151γ	0.75717	0.009576		T151γ	0.760194	0.033597		T151γ
A155β				A155β				A155β	0.810144	0.049887		A155β
I156δ	0.551331	0.008595		I156δ	0.558045	0.018063		I156δ	0.604773	0.024273		I156δ	0.642006	0.042876
I156γ				I156γ	0.800244	0.064953		I156γ	0.735696	0.02808		I156γ
V157γ1				V157γ1	0.844119	0.017667		V157γ1	0.65574	0.004293		V157γ1	0.753489	0.010206
V157γ2	0.680337	0.04851		V157γ2	0.65538	0.004356		V157γ2	0.625446	0.017064		V157γ2	0.679095	0.03285
I160δ				I160δ	0.70362	0.074448		I160δ	0.761373	0.012069		I160δ
I160γ				I160γ	0.807039	0.092682		I160γ	0.804096	0.019512		I160γ
L163δ1				L163δ1				L163δ1				L163δ1	0.281358	0.028458
L163δ2				L163δ2				L163δ2	0.464994	0.013653		L163δ2
L166δ1				L166δ1				-				L166δ1
L166δ2				L166δ2				-				L166δ2
T170γ	0.785187	0.074322		T170γ	0.871398	0.056385		T170γ	0.823995	0.023985		T170γ	0.857007	0.07974
-				A171β	0.828612	0.039708		I171δ	0.376038	0.007263		-
-				-				I171γ	0.562491	0.02367		-
V174γ1	0.183339	0.009342		V174γ1				V174γ1				V174γ1
V174γ2	0.752436	0.009207		V174γ2	0.772659	0.038358		V174γ2	0.759537	0.015597		V174γ2	0.860427	0.018972
A177β				A177β				A177β	0.563238	0.00747		A177β
V178γ1	0.715824	0.006237		V178γ1	0.75267	0.058581		I178δ	0.849303	0.033156		I178δ
V178γ2	0.738432	0.102933		V178γ2	0.64332	0.001008		I178γ	0.746244	0.028053		I178γ	0.673407	0.037386
V180γ1	0.731682	0.0002178		V180γ1				V180γ1				V180γ1	0.758556	0.036657
V180γ2				V180γ2	0.832248	0.102105		V180γ2	0.832257	0.043722		V180γ2
L181δ1				L181δ1	0.654237	0.108549		L181δ1	0.586656	0.02205		L181δ1	0.666	0.135603
L182δ2				L182δ2				L182δ2				L182δ2
I182δ	0.875538	0.075249		I182δ	0.713178	0.008136		I182δ	0.759402	0.028998		I182δ
I182γ				I182γ				I182γ	0.764469	0.029799		I182γ
L185δ1				L185δ1	0.706662	0.129789		L185δ1	0.809253	0.079884		L185δ1
L185δ2				L185δ2				L185δ2				L185δ2
A187β	0.599994	0.118584		A187β	0.765603	0.056943		A187β	0.768069	0.012195		A187β	0.799875	0.038232
T191γ	0.576144	0.019233		T191γ	0.542961	0.015129		T191γ	0.576738	0.011079		T191γ	0.658161	0.026865
V192γ1	0.817992	0.010638		V192γ1	0.827505	0.077715		V192γ1	0.783108	0.009477		V192γ1
V192γ2	0.810684	0.015777		V192γ2	0.764001	0.035937		V192γ2	0.716112	0.049428		V192γ2
V194γ1	0.506916	0.051669		V194γ1	0.479475	0.022707		V194γ1	0.429975	0.017271		V194γ1	0.759564	0.020538
V194γ2				V194γ2				V194γ2				V194γ2	0.678537	0.012429
-				-				-				T195γ	0.822141	0.035217
T197γ	0.326016	0.0008496		T197γ	0.32049	0.016092		T197γ	0.69714	0.014166		T197γ	0.334476	0.053631
L198δ1				L198δ1	0.660861	0.036945		L198δ1				I198δ	0.963972	0.022122
L198δ2	0.457551	0.000954		L198δ2	0.389547	0.054207		L198δ2	0.586647	0.012834		I198γ	0.782748	0.035307
A202β	0.730206	0.095364		A202β	0.73224	0.022725		A202β	0.766584	0.006057		A202β	0.820863	0.074484
