# Supplementary material for: Energy landscape reshaped by strain-specific mutations underlies epistasis in NS1 evolution of influenza A virus
Source: Nat Commun. 2022 Oct 1;13:5775. doi: 10.1038/s41467-022-33554-9 (PMC9526705; doi:10.1038/s41467-022-33554-9)
Supplement: Supplementary file 4 — Source Data [file 41467_2022_33554_MOESM4_ESM.zip › Source Data File/Supp-Fig15.xlsx]

## Sheet: Sheet1
Atom number	Standard deviation of S^2axis
A86β	0.002157
L90δ2	0.000299
T91γ	0.005029
M93ε	0.003762
T94γ	0.001562
L95δ2	4.88e-05
M98ε	0.002097
M104ε	0.009251
L105δ1	0.000549
L105δ2	0.000733
V111γ1	0.006298
A112β	0.003174
L115δ2	0.006047
I117δ	0.009315
M119ε	0.001003
A122β	0.003843
I123δ	0.002475
I123γ	0.000915
M124ε	0.000603
I128δ	0.002068
I128γ	0.001235
A132β	0.008567
V136γ1	0.001713
V136γ2	0.001586
I137δ	0.002263
T143γ	0.00955
L144δ1	0.02544
I145δ	0.002467
I145γ	0.004604
L146δ1	0.003901
A149β	0.006034
T151γ	0.002436
I156δ	0.00473
I156γ	0.005071
V157γ1	0.010468
V157γ2	0.002864
I160δ	0.004538
I160γ	0.000231
T170γ	0.00426
V174γ2	0.005572
V178γ1	0.002895
V178γ2	0.007473
I178γ	0.005723
V180γ1	0.002111
V180γ2	7.07e-07
L181δ1	0.004758
I182δ	0.009295
L185δ1	0.00806
A187β	0.010032
T191γ	0.00545
V192γ1	0.002597
V192γ2	0.005254
V194γ1	0.016356
T197γ	0.020574
L198δ2	0.011124
A202β	0.004706
