# Supplementary material for: Energy landscape reshaped by strain-specific mutations underlies epistasis in NS1 evolution of influenza A virus
Source: Nat Commun. 2022 Oct 1;13:5775. doi: 10.1038/s41467-022-33554-9 (PMC9526705; doi:10.1038/s41467-022-33554-9)
Supplement: Supplementary file 4 — Source Data [file 41467_2022_33554_MOESM4_ESM.zip › Source Data File/Supp-Fig2.xlsx]

## Sheet: Sheet1
	[p85] (uM)	kobs (s^-1)	standard deviation		1918								PR8								Ud							VN
1918	2	0.365633	0.014722		Time/[p85]	2 uM	1 uM	0.5 uM	0.2 uM	0.1 uM	0.05 uM		Time/[p85]	1.5 uM	1 uM	0.5 uM	0.2 uM	0.1 uM	0.05 uM		Time/[p85]	1 uM	0.4 uM	0.2 uM	0.12 uM	0.08 uM		Time/[p85]	1.5 uM	1 uM	0.5 uM	0.2 uM	0.1 uM
	1	0.1629	0.007831		0.1	0.013976	0.015778	0.012343	-0.00082	-0.01657	-0.00429		0.1	-0.00623	-0.00686	-0.01436	-0.00372	-0.03022	-0.00609		0.1	-0.04932	-0.04023	-0.02501	-0.02126	-0.03203		0.1	0.017978	0.032401	0.027631	-0.00914	-0.00538
	0.5	0.09505	0.010529		0.2	0.013055	0.018901	-0.00101	0.002326	0.012697	0.003817		0.2	0.015047	0.026487	0.011465	0.006152	0.000892	0.014341		0.2	-0.02017	-0.04349	-0.00122	-0.01713	-0.00731		0.2	0.035038	0.028196	0.043103	0.034795	0.018077
	0.2	0.056547	0.004471		0.3	0.045149	0.021449	0.001562	0.021371	0.009683	0.016207		0.3	0.017232	0.004477	-0.0055	-0.00341	-0.03303	-0.01156		0.3	-0.02835	-0.01389	0.018452	-0.01355	-0.02529		0.3	0.029454	0.028442	0.025034	0.010514	0.001835
					0.4	0.001973	0.001359	0.019883	-0.00115	-0.01267	-0.00629		0.4	0.030678	0.02279	0.013927	0.008885	-0.01788	0.007776		0.4	0.000881	-0.0205	0.01404	-0.00835	-0.01586		0.4	0.040489	0.036998	0.04489	0.011582	0.004748
PR8	1.5	0.2082	0.015717		0.5	0.029385	0.013347	0.033636	0.01237	-0.02023	0.001218		0.5	0.030568	0.017029	0.016396	0.006476	0.011481	0.009609		0.5	-0.01898	-0.02528	-0.00848	-0.02293	-0.02828		0.5	0.041095	0.029294	0.009841	0.011166	0.009891
	1	0.147883	0.011574		0.6	0.027243	0.005978	-0.00403	0.004049	-0.00873	0.00775		0.6	0.046322	0.031948	0.013886	0.002843	-0.00796	0.005026		0.6	0.004672	-0.01299	0.020266	-0.03068	-0.0082		0.6	0.05684	0.039371	0.041546	0.003086	0.013505
	0.5	0.07312	0.005		0.7	0.044008	0.042157	0.035578	0.01813	0.008888	0.010465		0.7	0.04824	0.021682	-0.00177	-0.00769	-0.02663	0.013783		0.7	0.011943	-0.00544	0.017689	-0.01645	-0.00834		0.7	0.079817	0.065425	0.044873	0.030515	0.014162
	0.2	0.028153	0.000863		0.8	0.073945	0.040022	0.013023	0.016331	0.002455	0.020632		0.8	0.051167	0.036796	0.018234	-0.01092	0.004106	-0.00617		0.8	0.035142	-0.0054	0.011935	-0.008	-0.00965		0.8	0.069925	0.070469	0.035482	0.016433	-0.00216
	0.1	0.01427	0.001011		0.9	0.061696	0.040685	0.028197	0.015059	-0.00986	0.022185		0.9	0.070051	0.047923	0.034792	0.008139	-0.01894	-0.00169		0.9	0.013982	-0.00984	0.001984	-0.01324	-0.01256		0.9	0.073198	0.050246	0.031215	0.004786	-0.01916
	0.05	0.006574	0.001555		1	0.057901	0.020606	0.004595	0.012208	-0.01756	-0.00217		1	0.064211	0.034257	0.009908	-0.0183	-0.02617	0.011144		1	0.019793	-0.0183	0.003408	-0.02867	-0.02774		1	0.117779	0.080008	0.063821	0.017037	0.016854
					1.1	0.076027	0.038601	0.02296	0.00955	-0.00862	0.003982		1.1	0.077705	0.06221	0.031485	-0.0009	-0.00046	0.001317		1.1	0.053074	-0.00152	0.024345	-0.01187	-0.01665		1.1	0.106159	0.081521	0.052787	0.025666	0.00425
Ud	1	0.111212	0.013701		1.2	0.10763	0.051324	0.020343	0.01489	0.00165	0.010896		1.2	0.090806	0.068037	0.0283	-0.00051	-0.01104	-0.01295		1.2	0.043289	0.028282	0.015863	0.001771	0.00139		1.2	0.14419	0.088121	0.068986	0.036537	0.015704
	0.4	0.034042	0.003308		1.3	0.10935	0.059385	0.02265	0.016976	0.00068	0.007213		1.3	0.111754	0.085012	0.026665	-0.00121	0.006707	-0.00138		1.3	0.053426	0.004445	0.006953	-0.01049	-0.01554		1.3	0.118782	0.08789	0.036084	0.02205	-0.00066
	0.2	0.020825	0.00287		1.4	0.12178	0.063221	0.03482	0.014139	-0.00247	0.012952		1.4	0.098662	0.072344	0.023454	0.016666	-0.00905	-0.00901		1.4	0.066086	0.006569	0.024928	-0.00815	-0.00905		1.4	0.12844	0.085384	0.040251	0.006127	0.018782
	0.12	0.014985	0.004012		1.5	0.107677	0.0576	0.020746	0.007598	-0.01416	-0.00566		1.5	0.128826	0.095469	0.052358	0.028761	0.007102	-0.00128		1.5	0.044716	0.007591	0.020937	-0.01008	-0.03603		1.5	0.168533	0.110303	0.072684	0.046143	0.022652
	0.08	0.014743	0.005276		1.6	0.124292	0.077768	0.044479	0.026914	0.014788	0.005502		1.6	0.142015	0.086152	0.056526	0.018682	0.013274	0.00509		1.6	0.077404	0.01908	0.005721	-0.01062	-0.00776		1.6	0.168682	0.086047	0.067182	0.019051	0.015637
					1.7	0.127583	0.06751	0.012682	0.010308	-0.00493	-0.01244		1.7	0.145604	0.101008	0.061218	0.027491	0.013103	0.024216		1.7	0.071237	0.003074	0.000769	-0.00082	-0.02179		1.7	0.177349	0.104663	0.093573	0.042943	0.033405
VN	1.5	0.378382	0.015		1.8	0.147043	0.05607	0.035574	0.014655	0.010623	0.016071		1.8	0.156517	0.110031	0.066711	0.019878	0.009757	0.010813		1.8	0.078313	0.024256	0.017688	-0.01831	-0.01481		1.8	0.176121	0.106662	0.083299	0.031324	0.015433
	1	0.202314	0.01		1.9	0.1542	0.079236	0.044883	0.036289	0.006112	0.005643		1.9	0.161394	0.097408	0.064033	0.029027	0.00305	0.011668		1.9	0.075783	0.011208	0.001916	-0.01117	-0.02396		1.9	0.196053	0.126644	0.066587	0.025643	0.006234
	0.5	0.110165	0.005601		2	0.143602	0.073622	0.046794	0.021507	-0.00473	0.028253		2	0.159207	0.118984	0.070898	0.020723	0.004728	-0.01591		2	0.103334	0.028466	0.032697	0.012662	-0.00908		2	0.187284	0.117587	0.07089	0.027334	0.010957
	0.2	0.024528	0.000867		2.1	0.168168	0.099551	0.045091	0.041765	0.007522	0.013218		2.1	0.173001	0.133755	0.088706	0.02313	0.019254	0.021324		2.1	0.109266	0.036056	0.041085	-0.00359	-0.00217		2.1	0.203028	0.123326	0.084273	0.030183	-0.00178
	0.1	0.013869	0.001188		2.2	0.150224	0.068985	0.039941	0.016155	0.001104	0.001084		2.2	0.167492	0.127695	0.059703	0.019036	0.002166	-0.00048		2.2	0.086334	0.016995	0.021139	-0.01112	-0.00751		2.2	0.217599	0.145317	0.085661	0.037251	0.007703
					2.3	0.170138	0.094794	0.047009	0.029616	0.002362	0.008122		2.3	0.200867	0.15763	0.087863	0.03765	0.007136	0.003505		2.3	0.116435	0.02489	0.020422	-0.01533	-0.0405		2.3	0.20942	0.120476	0.065474	0.012592	-0.00114
					2.4	0.159055	0.066584	0.0221	-0.00277	-0.00532	-0.00341		2.4	0.192098	0.152045	0.070851	0.027219	0.002769	0.014058		2.4	0.129454	0.034206	0.037042	0.007491	-0.01537		2.4	0.223247	0.139935	0.07575	0.048594	0.004293
					2.5	0.176137	0.109172	0.067777	0.024222	0.007939	0.00661		2.5	0.217586	0.139235	0.094319	0.037506	0.017754	0.016085		2.5	0.135268	0.037428	0.041156	0.002976	0.005345		2.5	0.227209	0.135658	0.070317	0.027089	-0.00434
					2.6	0.160232	0.083476	0.034194	0.017353	-0.00083	-0.00944		2.6	0.213964	0.16033	0.10081	0.023922	0.002608	0.024219		2.6	0.14039	0.039482	0.033878	0.008016	-0.00077		2.6	0.266095	0.171534	0.107333	0.03947	0.030065
					2.7	0.176487	0.08119	0.044722	-0.00126	0.004003	-0.01554		2.7	0.234093	0.158817	0.080467	0.035189	0.020267	-0.01274		2.7	0.154187	0.061574	0.04064	0.002269	0.001477		2.7	0.247076	0.155352	0.099125	0.021252	0.013169
					2.8	0.175922	0.089942	0.057731	0.024644	0.004357	0.002857		2.8	0.237184	0.180357	0.089056	0.02719	0.003553	0.022507		2.8	0.151696	0.052652	0.05733	0.018933	0.004541		2.8	0.27025	0.168152	0.093249	0.024755	0.00978
					2.9	0.192864	0.101334	0.058972	0.017705	0.009223	0.015352		2.9	0.260022	0.182803	0.12082	0.049182	0.013051	0.033049		2.9	0.157519	0.052115	0.020916	-0.00131	-0.00575		2.9	0.275105	0.18483	0.095973	0.027784	0.012059
					3	0.191869	0.115275	0.061245	0.027236	0.013273	-0.00265		3	0.249748	0.182761	0.098595	0.054206	0.017464	0.032881		3	0.151267	0.047099	0.053323	-0.00568	-0.01706		3	0.279468	0.177659	0.102002	0.042343	0.017549
					3.1	0.197166	0.104714	0.060933	0.026864	-0.00834	0.002986		3.1	0.24824	0.179315	0.099902	0.026053	0.00226	0.008595		3.1	0.157237	0.049461	0.033306	0.021618	-0.01182		3.1	0.271697	0.171043	0.094227	0.024445	-0.01068
					3.2	0.203068	0.109356	0.051253	0.026862	0.006502	0.015252		3.2	0.270068	0.182785	0.094263	0.023705	0.010524	0.002607		3.2	0.173962	0.059245	0.04802	0.014646	-0.00244		3.2	0.282217	0.184375	0.108592	0.03829	0.005834
					3.3	0.193754	0.127275	0.062822	0.030218	0.002717	0.008284		3.3	0.284668	0.211574	0.101224	0.033083	0.009377	0.027544		3.3	0.15438	0.053462	0.038716	-0.00618	-0.01579		3.3	0.30029	0.19056	0.11667	0.050865	0.040965
					3.4	0.21107	0.137592	0.090546	0.042456	0.016344	0.017229		3.4	0.282516	0.199585	0.118083	0.047373	0.031769	0.015475		3.4	0.182435	0.036853	0.035467	0.003876	0.011045		3.4	0.284128	0.196038	0.102013	0.037286	-0.00634
					3.5	0.200406	0.124032	0.074653	0.029245	0.005208	0.008998		3.5	0.290666	0.19725	0.102812	0.04708	0.01818	0.00643		3.5	0.194208	0.062141	0.070755	0.017449	0.013887		3.5	0.312048	0.196191	0.120568	0.053952	0.011885
					3.6	0.188455	0.127019	0.068326	0.017136	-0.01586	-0.00122		3.6	0.292626	0.228745	0.125017	0.04577	0.030232	0.017402		3.6	0.17917	0.053195	0.044201	0.011695	0.00746		3.6	0.319352	0.199224	0.119336	0.04555	0.021183
					3.7	0.199491	0.114186	0.053802	0.025029	0.008038	0.004451		3.7	0.303615	0.23383	0.11373	0.059675	0.01559	0.025426		3.7	0.191226	0.059273	0.056392	0.025021	0.013909		3.7	0.32221	0.221531	0.134183	0.051004	0.025208
					3.8	0.210789	0.122647	0.065532	0.024572	-0.00695	0.010464		3.8	0.292369	0.232466	0.130594	0.038284	0.003183	0.015232		3.8	0.185365	0.060592	0.028131	0.001389	-0.0095		3.8	0.317596	0.217132	0.119663	0.032207	0.034086
					3.9	0.192765	0.116571	0.061359	0.011961	-0.00586	-0.00222		3.9	0.323897	0.213181	0.129025	0.038328	0.016976	0.016825		3.93	0.216565	0.062303	0.06673	0.019742	0.016088		3.9	0.323684	0.216784	0.116801	0.034065	0.016989
					4	0.221193	0.129426	0.076867	0.034778	0.012874	0.017925		4	0.321939	0.243053	0.143055	0.056092	0.026214	0.028295		4	0.204181	0.072099	0.057542	0.029819	0.007864		4	0.346086	0.227824	0.149665	0.055106	0.030013
					4.1	0.221643	0.141998	0.08537	0.037762	0.016334	0.025737		4.1	0.328102	0.259197	0.160728	0.075147	0.02886	0.02199		4.1	0.213756	0.068161	0.043465	0.01998	0.002032		4.1	0.343696	0.214703	0.137192	0.050554	0.017887
					4.2	0.23772	0.145444	0.089134	0.055874	0.023723	0.012035		4.2	0.335611	0.260113	0.150327	0.0629	0.020452	0.02862		4.2	0.214729	0.057015	0.053005	0.007701	-0.0078		4.2	0.324238	0.231011	0.124731	0.04889	0.005929
					4.3	0.208099	0.132631	0.064614	0.034121	0.013569	-0.01031		4.3	0.343322	0.262757	0.17019	0.078396	0.023355	0.020793		4.3	0.222573	0.074941	0.063609	0.018053	0.000973		4.3	0.350644	0.234052	0.153212	0.052447	0.039906
					4.4	0.226868	0.161422	0.089308	0.061645	0.032451	0.031676		4.4	0.35861	0.25262	0.163124	0.085022	0.043388	0.024762		4.4	0.220989	0.056434	0.062285	0.032502	0.010808		4.4	0.354901	0.251016	0.145818	0.062368	0.036457
					4.5	0.217724	0.170443	0.075961	0.026847	0.034679	0.021286		4.5	0.337144	0.262434	0.138491	0.034415	0.022114	0.021275		4.5	0.249023	0.073927	0.059306	0.023762	0.010713		4.5	0.365864	0.258953	0.143831	0.067264	0.035383
					4.6	0.197606	0.133654	0.068089	0.017795	0.003004	0.000498		4.6	0.349338	0.284348	0.155641	0.056606	0.028604	0.029645		4.6	0.249117	0.082077	0.077525	0.022762	0.0125		4.6	0.359215	0.237841	0.163972	0.069873	0.02396
					4.7	0.195556	0.154385	0.08196	0.029263	0.002245	0.004282		4.7	0.366746	0.280017	0.14479	0.064739	0.023089	0.02963		4.7	0.244785	0.069497	0.037421	0.011685	-0.0007		4.7	0.344148	0.230867	0.141663	0.050297	0.016149
					4.8	0.213609	0.137859	0.080621	0.043508	-0.00743	-0.00081		4.8	0.368289	0.276129	0.161335	0.059721	0.009183	0.024213		4.8	0.250182	0.075184	0.067495	0.028043	0.002677		4.8	0.363609	0.262	0.154184	0.04508	0.027185
					4.9	0.213181	0.158256	0.086508	0.036383	0.015071	0.011067		4.9	0.339812	0.271819	0.161628	0.050511	0.014841	0.013428		4.9	0.253546	0.095228	0.071254	0.024399	0.018671		4.9	0.38161	0.272099	0.162437	0.07383	0.030378
					5	0.203375	0.141436	0.085059	0.027491	0.003268	0.003413		5	0.375504	0.28888	0.15338	0.053297	0.025928	0.017305		5	0.22975	0.062875	0.050247	-0.00216	-0.0138		5	0.374345	0.264886	0.174137	0.073035	0.032876
					5.1	0.227023	0.164889	0.074788	0.040796	-0.00024	0.01122		5.1	0.369644	0.289153	0.173123	0.081236	0.03002	0.037834		5.1	0.272058	0.092922	0.073722	0.030753	0.019804		5.1	0.367568	0.265175	0.183321	0.052181	0.025954
					5.2	0.238383	0.1659	0.08761	0.066387	0.023684	0.007922		5.2	0.371373	0.3017	0.159992	0.058337	0.016458	0.015779		5.2	0.26294	0.069529	0.058115	0.01884	-0.00526		5.2	0.368074	0.257995	0.147849	0.051793	0.003023
					5.3	0.214826	0.150905	0.083108	0.052865	0.005579	0.002879		5.3	0.399187	0.313517	0.176078	0.069865	0.037318	0.030284		5.3	0.26913	0.070856	0.064522	0.020082	0.016761		5.3	0.366307	0.255899	0.168469	0.047854	0.026931
					5.4	0.228044	0.14793	0.075703	0.042782	-0.00229	0.008564		5.4	0.404393	0.317376	0.203758	0.07997	0.064045	0.027823		5.4	0.266256	0.0744	0.060724	0.008582	0.009137		5.4	0.3792	0.272162	0.168557	0.058149	0.022127
					5.5	0.221876	0.154959	0.084677	0.032353	0.015511	0.000366		5.5	0.389852	0.311264	0.174143	0.075544	0.031301	0.025636		5.5	0.269276	0.087918	0.07259	0.024222	0.015215		5.5	0.39288	0.2776	0.179125	0.076097	0.02751
					5.6	0.215712	0.145915	0.096538	0.040316	0.004794	0.021597		5.6	0.39876	0.337278	0.201129	0.105423	0.059615	0.027747		5.6	0.283234	0.085149	0.063214	0.01737	0.01154		5.6	0.380717	0.272615	0.176327	0.056088	0.010744
					5.7	0.230528	0.171996	0.113419	0.049	0.021609	0.02494		5.7	0.40956	0.331789	0.219486	0.081891	0.034223	0.038068		5.7	0.272634	0.086313	0.069168	0.019201	0.000989		5.7	0.393571	0.29282	0.182374	0.062464	0.038484
					5.8	0.206822	0.143394	0.081524	0.018396	0.003926	0.003578		5.8	0.400103	0.315567	0.19415	0.076921	0.034652	0.029378		5.8	0.300522	0.084983	0.07959	0.025484	0.019281		5.8	0.379363	0.281517	0.181705	0.068252	0.036507
					5.9	0.216131	0.172898	0.084555	0.031855	0.003826	-0.00058		5.9	0.40935	0.32307	0.185487	0.071233	0.02302	0.014805		5.9	0.289459	0.081951	0.070993	0.028797	0.015422		5.9	0.379592	0.286888	0.187237	0.055727	0.014557
					6	0.231222	0.163815	0.113926	0.045669	0.024	0.012477		6	0.390276	0.324435	0.197577	0.080992	0.02685	0.014244		6	0.300891	0.110278	0.085049	0.041627	0.041501		6	0.386733	0.287435	0.184424	0.068575	0.035445
					6.1	0.222729	0.166003	0.101062	0.032073	0.020908	0.004567		6.1	0.405827	0.333486	0.187563	0.071131	0.031236	0.034767		6.1	0.306439	0.100806	0.092024	0.02439	0.024993		6.1	0.40282	0.30884	0.179042	0.063787	0.053396
					6.2	0.227993	0.174628	0.09166	0.044626	0.011935	0.017638		6.2	0.432788	0.332286	0.194701	0.093795	0.05084	0.016133		6.2	0.302437	0.091404	0.063524	0.019723	0.021939		6.2	0.380644	0.296309	0.188429	0.070767	0.019364
					6.3	0.2189	0.177505	0.10056	0.05479	0.01075	0.012049		6.3	0.428147	0.346955	0.202666	0.078493	0.046574	0.009951		6.3	0.296418	0.087765	0.060085	0.026466	0.008823		6.3	0.395781	0.322496	0.197689	0.078104	0.042073
					6.4	0.219663	0.172476	0.084335	0.045372	-0.00032	0.000184		6.4	0.427522	0.361659	0.21426	0.091656	0.038644	0.029526		6.4	0.327081	0.119173	0.096304	0.058688	0.050326		6.4	0.402006	0.294024	0.192394	0.078918	0.015851
					6.5	0.215178	0.147725	0.080267	0.033295	0.006751	0.003405		6.5	0.412286	0.325864	0.196822	0.075042	0.021593	0.017725		6.5	0.327194	0.108199	0.080441	0.037291	0.025528		6.5	0.400802	0.304671	0.200312	0.054874	0.026883
					6.6	0.217667	0.175699	0.103528	0.03495	0.015102	-0.00568		6.6	0.401938	0.348493	0.200901	0.069215	0.036642	0.014584		6.6	0.312647	0.104938	0.062297	0.025864	0.019808		6.6	0.395269	0.305471	0.187427	0.070052	0.030834
					6.7	0.237909	0.184644	0.111533	0.051825	0.014799	0.024371		6.7	0.415012	0.343261	0.21932	0.064768	0.025102	0.011277		6.7	0.329131	0.095553	0.064688	0.031151	0.028522		6.7	0.420102	0.311844	0.201473	0.079306	0.037685
					6.8	0.22926	0.174067	0.122918	0.051077	0.002638	0.011406		6.8	0.447987	0.374096	0.22783	0.091382	0.034577	0.035462		6.8	0.325447	0.096557	0.074527	0.024844	0.019681		6.8	0.402918	0.298429	0.190957	0.073643	0.019608
					6.9	0.198807	0.17079	0.086384	0.042295	-0.006	-0.001		6.9	0.442767	0.361903	0.223189	0.080983	0.043579	0.024041		6.9	0.339446	0.122966	0.084316	0.041125	0.02066		6.9	0.430142	0.33119	0.210862	0.08912	0.046268
					7	0.236464	0.174036	0.093623	0.059786	0.008693	0.009658		7	0.458527	0.372204	0.222518	0.088451	0.047137	0.025951		7	0.327665	0.124976	0.071897	0.040547	0.026673		7	0.419967	0.334688	0.192731	0.070909	0.046638
					7.1	0.23953	0.175877	0.102433	0.055356	0.00434	0.015915		7.1	0.430907	0.355402	0.230302	0.086617	0.048304	0.014725		7.1	0.332684	0.131458	0.106157	0.032171	0.034654		7.1	0.38366	0.303474	0.181109	0.049884	0.02124
					7.2	0.208838	0.174162	0.082193	0.044616	-0.00625	-0.0112		7.2	0.444946	0.359192	0.223374	0.090665	0.041563	0.027598		7.2	0.33831	0.091985	0.067086	0.026462	0.00613		7.2	0.400708	0.331056	0.226236	0.101927	0.043689
					7.3	0.218717	0.168115	0.098722	0.047945	-0.01037	0.003872		7.3	0.438195	0.376504	0.231814	0.070364	0.037345	0.020252		7.3	0.325855	0.119429	0.073068	0.025344	0.001059		7.3	0.413904	0.340581	0.211145	0.083414	0.025556
					7.4	0.239678	0.180251	0.102182	0.057321	0.015529	0.017862		7.4	0.442771	0.35419	0.214978	0.090611	0.030912	0.008504		7.4	0.319253	0.106655	0.059277	0.013007	0.004797		7.4	0.428083	0.331607	0.200382	0.082319	0.038469
					7.5	0.212005	0.173735	0.099222	0.046131	0.018185	0.012378		7.5	0.461147	0.375913	0.222024	0.101625	0.034674	0.018098		7.5	0.337473	0.114962	0.076162	0.021534	0.011197		7.5	0.408217	0.331164	0.215105	0.083697	0.038036
					7.6	0.243441	0.187598	0.09204	0.068233	0.017553	0.006513		7.6	0.452188	0.378999	0.244252	0.095847	0.066468	0.017377		7.6	0.346909	0.111368	0.08633	0.036972	0.02145		7.6	0.402097	0.325487	0.210999	0.078875	0.034781
					7.7	0.23578	0.186587	0.111725	0.052982	0.027998	0.005328		7.7	0.44675	0.390354	0.240057	0.090201	0.060178	0.033756		7.7	0.357099	0.119419	0.095309	0.041765	0.033608		7.7	0.412781	0.321376	0.223742	0.07049	0.051324
					7.8	0.217392	0.163702	0.085761	0.048916	0.007593	-0.00611		7.8	0.467396	0.381093	0.239993	0.098825	0.051386	0.023585		7.8	0.343429	0.104007	0.065896	0.027089	0.002654		7.8	0.420192	0.326237	0.212046	0.104458	0.018389
					7.9	0.227631	0.173647	0.107202	0.054292	0.008983	0.016759		7.9	0.458606	0.387368	0.274572	0.089476	0.037163	0.023008		7.9	0.358168	0.120793	0.076211	0.033235	0.015292		7.9	0.409671	0.314108	0.195879	0.070919	0.03392
					8	0.209056	0.167088	0.106828	0.053007	4.63e-05	0.003197		8	0.448274	0.383529	0.237059	0.102012	0.042587	0.033987		8	0.372062	0.133237	0.097481	0.044882	0.045503		8	0.418176	0.329689	0.21781	0.076622	0.036753
					8.1	0.228428	0.185938	0.123926	0.064502	0.018309	0.014124		8.1	0.455813	0.398189	0.233549	0.122622	0.045147	0.026084		8.1	0.350994	0.128451	0.098635	0.028983	0.024592		8.1	0.415513	0.316686	0.208757	0.064245	0.039421
					8.2	0.232586	0.172712	0.130551	0.065098	0.011925	0.027179		8.2	0.464256	0.399484	0.24638	0.099984	0.044964	0.028095		8.2	0.355207	0.103658	0.05614	0.024215	0.01246		8.2	0.428016	0.336526	0.226006	0.089719	0.045622
					8.3	0.245012	0.19177	0.129394	0.07564	0.040369	0.02349		8.3	0.477809	0.401407	0.275264	0.103505	0.035603	0.031804		8.3	0.393121	0.1534	0.095371	0.057778	0.049713		8.3	0.411823	0.330237	0.222349	0.083919	0.051084
					8.4	0.240893	0.193573	0.113432	0.054347	0.015897	0.017217		8.4	0.474515	0.42427	0.25058	0.108438	0.06664	0.020379		8.4	0.375361	0.129525	0.098947	0.057102	0.025093		8.4	0.436237	0.362107	0.242584	0.100658	0.048227
					8.5	0.239657	0.192878	0.113207	0.056644	0.008044	0.01649		8.5	0.473055	0.417222	0.266582	0.119679	0.069409	0.04539		8.5	0.378415	0.121821	0.076507	0.024266	0.008165		8.5	0.419647	0.349167	0.210779	0.098147	0.024683
					8.6	0.227761	0.177226	0.093001	0.050768	0.028104	0.001506		8.6	0.483688	0.421301	0.276635	0.130235	0.063526	0.045456		8.6	0.387024	0.137543	0.082585	0.033772	0.030802		8.6	0.41532	0.350012	0.238414	0.084942	0.05175
					8.7	0.249603	0.20198	0.122087	0.070946	0.017958	0.021049		8.7	0.467228	0.42528	0.273261	0.130818	0.054473	0.039035		8.7	0.383527	0.127624	0.102599	0.043746	0.020514		8.7	0.40675	0.35543	0.228488	0.079149	0.027686
					8.8	0.226847	0.17919	0.129772	0.061251	0.001947	0.01217		8.8	0.49961	0.418184	0.275826	0.126772	0.072076	0.025758		8.8	0.38336	0.140323	0.086162	0.043541	0.037053		8.8	0.421237	0.344605	0.234967	0.093553	0.044848
					8.9	0.236263	0.195786	0.128824	0.060181	0.019092	0.015759		8.9	0.466077	0.410823	0.255215	0.107811	0.038597	0.048502		8.9	0.38855	0.125384	0.092421	0.033631	0.021424		8.9	0.405523	0.353965	0.225945	0.079484	0.031317
					9	0.220087	0.188008	0.123773	0.058594	0.029245	0.012426		9	0.460556	0.4073	0.289073	0.114813	0.058525	0.038995		9	0.394597	0.098869	0.075691	0.03163	0.00545		9	0.434404	0.370837	0.24555	0.105243	0.028887
					9.1	0.232127	0.192368	0.137086	0.065312	0.010691	0.005168		9.1	0.480855	0.419081	0.29497	0.106491	0.065496	0.044567		9.1	0.389583	0.118021	0.068296	0.026281	0.010588		9.1	0.44785	0.386438	0.255156	0.107312	0.046044
					9.2	0.227355	0.184275	0.11954	0.056328	0.010283	0.005756		9.2	0.466508	0.41585	0.27562	0.100677	0.044728	0.023642		9.2	0.38073	0.135273	0.085935	0.047165	0.029058		9.2	0.406344	0.337578	0.216684	0.081948	0.02817
					9.3	0.235211	0.195584	0.128565	0.069384	0.026703	0.002449		9.3	0.477515	0.407576	0.270066	0.113244	0.04683	0.027549		9.3	0.399014	0.140235	0.09376	0.061432	0.032746		9.3	0.427777	0.374134	0.243664	0.093456	0.032137
					9.4	0.228158	0.2043	0.134557	0.067385	0.018439	0.012356		9.4	0.477122	0.421639	0.276823	0.121479	0.05345	0.034164		9.4	0.412667	0.134896	0.106302	0.048565	0.036731		9.4	0.424319	0.360219	0.267622	0.112535	0.050478
					9.5	0.245562	0.19457	0.123499	0.054674	0.023242	0.023989		9.5	0.478251	0.433395	0.293567	0.11362	0.078192	0.04063		9.5	0.393131	0.141178	0.098808	0.039447	0.013039		9.5	0.425286	0.353109	0.246008	0.094481	0.041875
					9.6	0.24653	0.193176	0.129323	0.056174	0.029157	0.003394		9.6	0.479197	0.422261	0.277812	0.123574	0.05081	0.03068		9.6	0.408525	0.147786	0.092915	0.023862	0.022929		9.6	0.441975	0.375826	0.264062	0.111259	0.065118
					9.7	0.229831	0.181976	0.107378	0.06413	0.012553	-0.00293		9.7	0.486324	0.415786	0.28379	0.115182	0.058036	0.029756		9.7	0.406972	0.139688	0.088268	0.039281	0.026641		9.7	0.429052	0.382215	0.237575	0.101986	0.058115
					9.82	0.23613	0.202825	0.127396	0.07317	0.028932	0.025865		9.8	0.474293	0.420796	0.29895	0.107636	0.056266	0.021896		9.8	0.394491	0.139765	0.092341	0.039567	0.026717		9.8	0.431423	0.359859	0.241413	0.090428	0.040273
					9.9	0.217096	0.187298	0.129022	0.054336	0.013141	0.009316		9.9	0.469095	0.44022	0.290224	0.12736	0.055857	0.030525		9.9	0.388396	0.137198	0.099153	0.033975	0.007255		9.9	0.450516	0.375663	0.251263	0.112951	0.059718
					10	0.233066	0.189132	0.131153	0.075044	0.026791	0.011226		10	0.47085	0.425253	0.285989	0.103086	0.055243	0.029978		10	0.41087	0.143254	0.097913	0.020629	0.039985		10	0.402838	0.355191	0.252657	0.101114	0.034706
					10.1	0.222704	0.18777	0.102325	0.043765	0.02999	0.005643		10.1	0.488279	0.447839	0.293105	0.108082	0.06091	0.057775		10.1	0.405287	0.133306	0.103411	0.034831	0.025814		10.1	0.441644	0.370653	0.26607	0.096188	0.054317
					10.2	0.228821	0.191177	0.121827	0.07221	-0.00077	0.019319		10.2	0.47027	0.426385	0.290967	0.136535	0.063113	0.02631		10.2	0.419834	0.146331	0.10309	0.059147	0.04055		10.2	0.42024	0.372018	0.248226	0.101086	0.041468
					10.3	0.235088	0.198046	0.129871	0.054785	0.01054	0.01707		10.3	0.472953	0.452823	0.326003	0.131266	0.068203	0.053874		10.3	0.40565	0.135235	0.097076	0.043758	0.020374		10.3	0.449627	0.38357	0.279141	0.130502	0.062743
					10.4	0.228499	0.187013	0.100712	0.061138	0.013008	0.007532		10.4	0.486699	0.455288	0.306444	0.127098	0.07168	0.0311		10.4	0.417453	0.16027	0.110532	0.046211	0.021571		10.4	0.437485	0.370341	0.260909	0.102157	0.04927
					10.5	0.228394	0.211697	0.119304	0.064592	0.008548	0.02004		10.5	0.485845	0.439476	0.314185	0.127826	0.069026	0.037417		10.5	0.430735	0.173728	0.110939	0.048421	0.034711		10.5	0.415782	0.382485	0.259817	0.106019	0.050438
					10.6	0.247391	0.20034	0.14232	0.068451	0.012941	0.027037		10.6	0.500038	0.448591	0.313664	0.147364	0.076515	0.038982		10.6	0.423256	0.153666	0.106732	0.042506	0.017191		10.6	0.419495	0.381943	0.269922	0.111418	0.036504
					10.7	0.245046	0.204501	0.116694	0.062008	0.00867	0.025878		10.7	0.485574	0.430581	0.311015	0.127491	0.05473	0.018291		10.7	0.428565	0.142524	0.090005	0.042728	0.02971		10.7	0.431556	0.38155	0.261383	0.103587	0.042319
					10.8	0.23791	0.186742	0.123301	0.067219	0.02043	-0.00256		10.8	0.488699	0.448254	0.31278	0.124706	0.054685	0.029122		10.8	0.423151	0.153673	0.105594	0.046405	0.028048		10.8	0.428709	0.36068	0.25431	0.109467	0.039023
					10.9	0.23591	0.20062	0.124154	0.066725	0.030571	0.022684		10.9	0.500811	0.471058	0.315774	0.144078	0.065782	0.051468		10.9	0.433763	0.142824	0.103993	0.041781	0.01055		10.9	0.438615	0.389118	0.270426	0.095808	0.057971
					11	0.231673	0.20161	0.11549	0.06408	0.005256	0.009403		11	0.47995	0.448711	0.319931	0.131955	0.085783	0.026513		11	0.439201	0.174531	0.125245	0.061239	0.034062		11	0.417818	0.380877	0.256192	0.103717	0.042384
					11.1	0.235774	0.205242	0.114817	0.074146	0.008342	0.007103		11.1	0.479726	0.440329	0.31808	0.121931	0.058161	0.023723		11.1	0.421308	0.162466	0.108749	0.036055	0.025014		11.1	0.44235	0.380549	0.263565	0.108971	0.03492
					11.2	0.242256	0.216779	0.140785	0.083726	0.025971	0.017038		11.2	0.51494	0.464794	0.321334	0.147785	0.085913	0.031643		11.2	0.445388	0.177739	0.117421	0.051373	0.038888		11.2	0.417611	0.377939	0.268983	0.109678	0.047112
					11.3	0.232615	0.211465	0.130713	0.071384	0.017426	0.004272		11.3	0.474535	0.444199	0.306694	0.126358	0.060929	0.02783		11.3	0.461798	0.167949	0.099822	0.054865	0.035047		11.3	0.44122	0.376516	0.257552	0.097647	0.0509
					11.4	0.246318	0.204174	0.126584	0.079681	0.028796	0.014825		11.4	0.485091	0.460149	0.317751	0.134281	0.05974	0.033743		11.4	0.425483	0.158097	0.111475	0.030721	0.034458		11.4	0.426703	0.384274	0.272022	0.117191	0.037282
					11.5	0.241867	0.196354	0.138172	0.07154	0.021224	0.010126		11.5	0.499921	0.458916	0.328791	0.132026	0.074466	0.037591		11.5	0.432611	0.161893	0.112912	0.051704	0.049859		11.5	0.450714	0.39419	0.288804	0.127485	0.061692
					11.6	0.229629	0.17412	0.122015	0.058656	0.024616	0.012063		11.6	0.471519	0.436153	0.315291	0.118725	0.056166	0.013494		11.6	0.446898	0.173064	0.108521	0.046315	0.046158		11.6	0.44618	0.397992	0.27642	0.115523	0.064756
					11.7	0.235044	0.203883	0.148037	0.051128	0.017124	0.018366		11.7	0.496486	0.461479	0.325895	0.137092	0.063729	0.031977		11.7	0.444669	0.173561	0.115201	0.051518	0.04641		11.7	0.447106	0.395846	0.293658	0.121417	0.077416
					11.8	0.243738	0.207701	0.148242	0.059563	0.022298	0.027519		11.8	0.473328	0.444034	0.338512	0.136624	0.069969	0.032502		11.8	0.43354	0.159942	0.116739	0.065721	0.032851		11.8	0.44002	0.376644	0.252097	0.106954	0.05852
					11.9	0.238684	0.200485	0.122802	0.06637	0.015156	0.012757		11.9	0.509921	0.464894	0.33965	0.15046	0.078903	0.047793		11.9	0.44907	0.181252	0.116028	0.050515	0.040341		11.9	0.426379	0.379031	0.261656	0.118772	0.050306
					12	0.235016	0.202459	0.128437	0.081094	0.017967	0.015		12	0.497457	0.46672	0.336914	0.152955	0.068208	0.041029		12	0.471157	0.175714	0.124118	0.057804	0.032282		12	0.427087	0.383734	0.275927	0.127057	0.056922
					12.1	0.250327	0.208021	0.144753	0.073999	0.029177	0.032817		12.1	0.502803	0.473685	0.347956	0.134881	0.085467	0.041435		12.1	0.444744	0.183974	0.10466	0.050727	0.029021		12.1	0.440207	0.386602	0.266779	0.128682	0.031399
					12.2	0.219585	0.191207	0.13978	0.066048	0.019421	0.01821		12.2	0.488982	0.450574	0.357035	0.139244	0.078563	0.029692		12.2	0.451116	0.183108	0.113809	0.055028	0.030495		12.2	0.467062	0.416393	0.305191	0.140686	0.064037
					12.3	0.233387	0.221982	0.13967	0.079868	0.050156	0.011649		12.3	0.50182	0.458321	0.316957	0.143738	0.061375	0.028549		12.3	0.445963	0.167647	0.13021	0.053042	0.0253		12.3	0.449957	0.400306	0.290735	0.124923	0.059232
					12.4	0.242557	0.219133	0.149247	0.070529	0.042033	0.036004		12.4	0.49726	0.46623	0.339578	0.141887	0.07037	0.025507		12.4	0.450566	0.159443	0.108512	0.054067	0.017757		12.4	0.436627	0.407844	0.296239	0.112397	0.055912
					12.5	0.224141	0.20216	0.130139	0.060099	0.010306	0.009581		12.5	0.489675	0.456361	0.347721	0.133257	0.071319	0.023472		12.5	0.463109	0.169414	0.111358	0.070451	0.034512		12.5	0.435335	0.384704	0.268522	0.104804	0.050423
					12.6	0.237031	0.204403	0.12649	0.072454	0.036989	0.024922		12.6	0.481315	0.455266	0.349482	0.144596	0.070674	0.025989		12.6	0.467272	0.184284	0.133079	0.066659	0.041437		12.6	0.450153	0.412993	0.289107	0.126354	0.073204
					12.7	0.2197	0.197479	0.126304	0.053612	0.021719	0.002066		12.7	0.513211	0.476927	0.350662	0.150011	0.077581	0.041006		12.7	0.455365	0.169645	0.118314	0.064133	0.041595		12.7	0.426933	0.398406	0.272161	0.123892	0.061447
					12.8	0.225351	0.184527	0.106873	0.059189	0.004808	-0.00385		12.8	0.527564	0.490223	0.353451	0.172738	0.09969	0.064979		12.8	0.472204	0.184193	0.122187	0.068731	0.03976		12.8	0.448818	0.404674	0.29498	0.133394	0.067432
					12.9	0.25559	0.226405	0.140084	0.08069	0.045418	0.033917		12.9	0.505611	0.459474	0.339753	0.146175	0.08183	0.042007		12.9	0.471333	0.176802	0.133339	0.062332	0.031558		12.9	0.441818	0.393593	0.304961	0.127786	0.053697
					13	0.23743	0.20528	0.152557	0.075978	0.010923	0.034004		13	0.53014	0.474154	0.364285	0.1374	0.080307	0.039771		13	0.451917	0.172816	0.119437	0.040118	0.021859		13	0.42599	0.373988	0.267044	0.109949	0.04299
					13.1	0.258593	0.210625	0.146092	0.093005	0.010874	0.029944		13.1	0.513101	0.468245	0.358392	0.166161	0.075407	0.0437		13.1	0.458534	0.178635	0.12615	0.053737	0.013803		13.1	0.452088	0.39412	0.288293	0.121101	0.058788
					13.2	0.242255	0.209314	0.138874	0.060438	0.01641	0.017681		13.2	0.488846	0.470998	0.355161	0.154173	0.088662	0.054795		13.2	0.479477	0.184148	0.123621	0.081363	0.061467		13.2	0.445309	0.39692	0.302783	0.131567	0.068854
					13.3	0.231306	0.213987	0.136032	0.069087	0.013925	0.007234		13.3	0.525046	0.479125	0.368234	0.168373	0.085366	0.060998		13.3	0.476669	0.204162	0.123803	0.07374	0.059703		13.3	0.446761	0.40893	0.305899	0.13499	0.059132
					13.4	0.252868	0.199757	0.131523	0.084765	0.013937	0.008357		13.4	0.499418	0.459951	0.355438	0.16109	0.070778	0.036337		13.4	0.50025	0.191918	0.119233	0.063299	0.048041		13.4	0.432717	0.381008	0.298111	0.118395	0.057685
					13.5	0.242676	0.206364	0.151936	0.065462	0.039309	0.036952		13.5	0.513029	0.462318	0.362023	0.140532	0.094926	0.045233		13.5	0.486649	0.185349	0.130847	0.060003	0.056088		13.5	0.44714	0.408184	0.307386	0.138901	0.054816
					13.6	0.237058	0.217339	0.152678	0.056648	0.003536	0.013051		13.6	0.493524	0.448626	0.36509	0.146095	0.051133	0.027217		13.6	0.488465	0.185506	0.120388	0.062969	0.044362		13.6	0.428667	0.384209	0.293895	0.120479	0.050382
					13.7	0.237365	0.203037	0.14581	0.07225	0.034157	0.024259		13.7	0.490684	0.451181	0.351519	0.136631	0.068685	0.037313		13.7	0.488651	0.209361	0.132615	0.074741	0.044067		13.7	0.430815	0.393318	0.305187	0.122503	0.075994
					13.8	0.233696	0.203011	0.135857	0.077452	0.00911	0.018116		13.8	0.485046	0.465927	0.357256	0.130978	0.066514	0.019015		13.8	0.488397	0.191745	0.117076	0.054592	0.044038		13.8	0.444959	0.416403	0.320759	0.142006	0.062671
					13.9	0.210437	0.197289	0.123754	0.061554	0.008949	0.005323		13.9	0.497627	0.475721	0.359858	0.158299	0.072335	0.047378		13.9	0.478369	0.183434	0.117552	0.035841	0.041003		13.9	0.450562	0.422257	0.316976	0.135283	0.069522
					14	0.236393	0.199344	0.143059	0.078659	0.001	0.024349		14	0.487047	0.483285	0.359165	0.175092	0.06975	0.046765		14	0.484191	0.218165	0.140706	0.0828	0.043941		14	0.435417	0.39643	0.299597	0.123185	0.051746
					14.1	0.247583	0.208988	0.148667	0.067652	0.021142	0.027545		14.1	0.517885	0.500287	0.382279	0.166274	0.090149	0.059585		14.1	0.479723	0.183957	0.12121	0.069025	0.047165		14.1	0.454245	0.417181	0.327984	0.16092	0.070193
					14.2	0.234451	0.193354	0.136235	0.066048	0.01228	0.003942		14.2	0.499731	0.465842	0.369277	0.15054	0.0741	0.027785		14.2	0.477689	0.189625	0.132474	0.074479	0.043775		14.2	0.436824	0.408296	0.31314	0.126161	0.054079
					14.3	0.240172	0.195121	0.143648	0.074513	0.026907	0.021517		14.3	0.521533	0.48938	0.381648	0.17066	0.09511	0.054155		14.3	0.470192	0.196951	0.1306	0.055469	0.027506		14.3	0.443141	0.393607	0.314454	0.125626	0.060427
					14.4	0.249515	0.204083	0.131583	0.064676	0.025508	0.036735		14.4	0.517323	0.485204	0.37838	0.179238	0.086897	0.045003		14.4	0.48252	0.197206	0.119168	0.070008	0.035369		14.4	0.449668	0.421564	0.326667	0.152411	0.073524
					14.5	0.244039	0.209782	0.14631	0.09124	0.029603	0.012217		14.5	0.522766	0.493283	0.376714	0.176912	0.09107	0.050776		14.5	0.487565	0.202506	0.139875	0.069259	0.041635		14.5	0.447287	0.41354	0.295989	0.125643	0.058911
					14.6	0.239545	0.19908	0.145775	0.060119	0.007241	-0.00744		14.6	0.504126	0.475815	0.388131	0.161623	0.064459	0.02447		14.6	0.464202	0.203961	0.145832	0.054934	0.044383		14.6	0.455827	0.411311	0.300711	0.128613	0.073261
					14.7	0.251594	0.206345	0.158099	0.074419	0.030262	0.013011		14.7	0.502508	0.475551	0.374026	0.17541	0.077911	0.053674		14.7	0.485407	0.185356	0.119662	0.05541	0.037619		14.7	0.425288	0.397671	0.315441	0.153373	0.066868
					14.8	0.251544	0.236787	0.151093	0.085003	0.03806	0.016045		14.8	0.515311	0.479947	0.384249	0.180934	0.098109	0.045026		14.8	0.49964	0.212837	0.140154	0.07	0.051648		14.8	0.446393	0.402796	0.319989	0.134519	0.06507
					14.9	0.253579	0.207747	0.156071	0.07888	0.027295	0.02401		14.9	0.516944	0.502129	0.372334	0.163933	0.096202	0.054796		14.9	0.496546	0.2058	0.140396	0.066694	0.048967		14.9	0.449605	0.398009	0.317458	0.126185	0.059745
					15	0.25071	0.208967	0.163278	0.091675	0.022499	0.02296		15	0.508602	0.469294	0.377335	0.155835	0.081857	0.037844		15	0.498335	0.219052	0.138551	0.085045	0.063308		15	0.433778	0.394718	0.306659	0.129297	0.054782
					15.1	0.236864	0.211046	0.154678	0.078034	0.028805	0.011689		15.1	0.524315	0.497104	0.398606	0.176331	0.085257	0.050771		15.1	0.481175	0.205795	0.134582	0.062755	0.057373		15.1	0.437676	0.386466	0.324496	0.138489	0.040811
					15.2	0.246248	0.218889	0.155577	0.088767	0.027549	0.032443		15.2	0.5192	0.504947	0.393272	0.175817	0.086504	0.051553		15.2	0.492431	0.211582	0.153924	0.075683	0.050625		15.2	0.452463	0.395888	0.32333	0.136737	0.067092
					15.3	0.258085	0.233872	0.149368	0.068073	0.025685	0.019363		15.3	0.520627	0.497811	0.389303	0.174915	0.096875	0.044765		15.3	0.494086	0.190165	0.133682	0.075828	0.030778		15.3	0.464131	0.415575	0.321225	0.16475	0.077995
					15.4	0.245603	0.211623	0.145328	0.08559	0.03143	0.013769		15.4	0.497484	0.495161	0.381735	0.17007	0.0888	0.054059		15.4	0.502863	0.205794	0.154271	0.061661	0.059829		15.4	0.449648	0.389727	0.30286	0.137866	0.050971
					15.5	0.258118	0.22418	0.14426	0.076057	0.043335	0.036996		15.5	0.499607	0.477686	0.389022	0.177897	0.091717	0.062896		15.5	0.507201	0.207135	0.14541	0.078445	0.063156		15.5	0.448663	0.394244	0.320739	0.142511	0.047811
					15.6	0.22088	0.196378	0.128759	0.080477	0.024794	0.016439		15.6	0.502982	0.463972	0.383289	0.161589	0.076657	0.029622		15.6	0.496015	0.22384	0.137174	0.070839	0.040547		15.6	0.461941	0.423842	0.308784	0.148311	0.068976
					15.7	0.240283	0.210399	0.142547	0.072979	0.025393	0.012673		15.7	0.492461	0.485007	0.386153	0.188012	0.095578	0.045735		15.7	0.503541	0.215665	0.15055	0.062852	0.053656		15.7	0.446258	0.420145	0.310921	0.15068	0.078368
					15.8	0.239456	0.215005	0.138221	0.086001	0.022747	0.028252		15.8	0.515129	0.494529	0.40236	0.198806	0.098128	0.059477		15.8	0.496944	0.207551	0.153071	0.069218	0.047602		15.8	0.447063	0.401753	0.309646	0.153928	0.072456
					15.9	0.2483	0.214729	0.151483	0.079245	0.035529	0.019168		15.9	0.542666	0.494096	0.415516	0.192585	0.090241	0.059711		15.9	0.497558	0.22127	0.138099	0.077963	0.052097		15.9	0.458584	0.411447	0.336208	0.148297	0.073794
					16	0.250022	0.2008	0.152375	0.074401	0.037558	0.025639		16	0.505192	0.489403	0.384907	0.191635	0.084364	0.032579		16	0.515829	0.22364	0.150843	0.088728	0.063184		16	0.455667	0.41466	0.343282	0.136387	0.078897
					16.1	0.248009	0.204234	0.135113	0.073654	0.024902	0.01369		16.1	0.509789	0.477901	0.400383	0.176492	0.085557	0.04092		16.1	0.522099	0.233729	0.165516	0.084417	0.072021		16.1	0.4507	0.435354	0.33173	0.166208	0.068645
					16.2	0.238399	0.203581	0.134894	0.087055	0.03244	0.008547		16.2	0.502518	0.482209	0.387084	0.175655	0.092591	0.02159		16.2	0.502985	0.214207	0.135171	0.06318	0.041409		16.2	0.441509	0.395737	0.317611	0.145818	0.056744
					16.3	0.240657	0.211407	0.146088	0.07835	0.028856	0.01943		16.3	0.526365	0.487524	0.400727	0.192979	0.097752	0.052839		16.3	0.500947	0.199929	0.137222	0.070282	0.029966		16.3	0.468157	0.417212	0.337051	0.163577	0.080057
					16.4	0.243664	0.21064	0.171657	0.079317	0.037397	0.032722		16.4	0.515792	0.502012	0.406826	0.197246	0.103739	0.048842		16.4	0.482379	0.204344	0.13482	0.061129	0.031081		16.4	0.443588	0.421145	0.335257	0.139135	0.069658
					16.5	0.243168	0.209932	0.134493	0.077795	0.017534	0.008084		16.5	0.520037	0.494035	0.406814	0.19994	0.100291	0.045104		16.5	0.503231	0.225072	0.138198	0.060457	0.045778		16.5	0.440563	0.422379	0.317051	0.149466	0.068955
					16.6	0.241183	0.212728	0.140158	0.065619	0.018721	0.01793		16.6	0.534448	0.50166	0.420673	0.192136	0.111125	0.057082		16.6	0.524183	0.242884	0.175478	0.088316	0.06963		16.6	0.459151	0.427472	0.341555	0.146943	0.086331
					16.7	0.233772	0.20929	0.136073	0.071729	0.030754	0.018662		16.7	0.513984	0.493368	0.413921	0.191295	0.10205	0.044256		16.7	0.516829	0.24013	0.177252	0.076755	0.06714		16.7	0.453897	0.415212	0.317614	0.157032	0.075407
					16.8	0.23365	0.19136	0.143765	0.058223	0.006206	0.006703		16.8	0.5155	0.499185	0.403373	0.182853	0.096842	0.0482		16.8	0.5086	0.221074	0.149919	0.086811	0.047745		16.8	0.457394	0.430851	0.330385	0.152691	0.078091
					16.9	0.245347	0.200926	0.149499	0.086205	0.024198	0.018918		16.9	0.512259	0.511683	0.40962	0.19544	0.105484	0.058053		16.9	0.514223	0.237705	0.146652	0.062355	0.058132		16.9	0.439458	0.418404	0.319869	0.149408	0.055817
					17	0.232509	0.205084	0.128635	0.075538	0.037049	0.01448		17	0.542059	0.5099	0.414051	0.187855	0.112199	0.056668		17	0.516477	0.219512	0.151009	0.069513	0.048353		17	0.464409	0.430348	0.330782	0.143378	0.066729
					17.1	0.236216	0.195183	0.142854	0.074699	0.019264	0.005569		17.1	0.52651	0.50124	0.415392	0.1947	0.104764	0.053554		17.1	0.520451	0.228315	0.163673	0.075186	0.051861		17.1	0.463588	0.415565	0.332309	0.16641	0.077702
					17.2	0.251511	0.197573	0.139499	0.08464	0.035973	0.02529		17.2	0.523348	0.505892	0.431395	0.209308	0.107499	0.063785		17.2	0.524536	0.259731	0.155281	0.094515	0.057861		17.2	0.452409	0.443882	0.329232	0.162569	0.07923
					17.3	0.246502	0.21148	0.136216	0.071705	0.020147	0.02889		17.3	0.531459	0.495775	0.407762	0.198415	0.106635	0.048988		17.3	0.51031	0.227002	0.155704	0.080938	0.053719		17.3	0.452248	0.411732	0.324491	0.157636	0.07142
					17.4	0.244889	0.216486	0.155556	0.078092	0.04624	0.028209		17.4	0.511868	0.492678	0.412672	0.187579	0.105162	0.044698		17.4	0.517858	0.22542	0.160256	0.085134	0.053855		17.4	0.463396	0.418171	0.350583	0.175638	0.072301
					17.5	0.255926	0.198586	0.166287	0.077569	0.020634	0.022643		17.5	0.51805	0.473859	0.394181	0.183847	0.078255	0.028142		17.5	0.517556	0.234615	0.16156	0.066545	0.071235		17.5	0.464811	0.436218	0.348815	0.16397	0.100449
					17.6	0.236414	0.208997	0.156301	0.088424	0.028223	0.008684		17.6	0.536274	0.514452	0.423977	0.227338	0.109854	0.058894		17.6	0.511707	0.231158	0.166602	0.096714	0.058546		17.6	0.454832	0.42094	0.343851	0.156641	0.078503
					17.7	0.226336	0.215537	0.149446	0.088246	0.023778	0.024706		17.7	0.519504	0.507154	0.414373	0.207261	0.118588	0.062293		17.7	0.526875	0.248587	0.173121	0.093285	0.071212		17.7	0.457731	0.416989	0.340801	0.157729	0.062797
					17.8	0.249914	0.232371	0.155287	0.094709	0.031395	0.039868		17.8	0.522297	0.495384	0.42606	0.200456	0.116498	0.046026		17.8	0.525445	0.237039	0.164215	0.081045	0.057621		17.8	0.444792	0.398759	0.340416	0.156871	0.090277
					17.9	0.244499	0.21972	0.14877	0.08601	0.042278	0.030565		17.9	0.510718	0.50373	0.408015	0.205426	0.1097	0.048214		17.9	0.516393	0.229364	0.151382	0.07847	0.050736		17.9	0.450785	0.420311	0.339537	0.170094	0.088508
					18	0.248163	0.205499	0.145443	0.074005	0.033859	0.016999		18	0.545946	0.501812	0.429201	0.21269	0.109506	0.068387		18	0.51512	0.235529	0.163002	0.065225	0.05226		18	0.454116	0.416864	0.345529	0.168118	0.068703
					18.1	0.230683	0.199141	0.150172	0.080734	0.032348	0.001457		18.1	0.529686	0.508501	0.421371	0.209351	0.124313	0.048987		18.1	0.514892	0.227785	0.160155	0.054058	0.036802		18.1	0.446169	0.406116	0.327142	0.143111	0.06419
					18.2	0.270572	0.216975	0.161943	0.088707	0.032877	0.015201		18.2	0.529858	0.508301	0.42687	0.204317	0.109916	0.057518		18.2	0.528193	0.237142	0.170235	0.088101	0.055874		18.2	0.469591	0.437537	0.343694	0.186662	0.095919
					18.3	0.253869	0.216751	0.154919	0.071321	0.024905	0.030948		18.3	0.523534	0.509483	0.442376	0.213031	0.116957	0.043946		18.3	0.530776	0.229699	0.157743	0.082926	0.066874		18.3	0.449537	0.410537	0.319433	0.154404	0.072018
					18.4	0.23077	0.209413	0.136995	0.080296	0.007988	0.003047		18.4	0.520222	0.509633	0.430348	0.224653	0.096944	0.057606		18.4	0.528122	0.228523	0.16031	0.074482	0.064165		18.4	0.47032	0.439555	0.356077	0.19381	0.096065
					18.5	0.247523	0.210974	0.145821	0.088658	0.026444	0.027933		18.5	0.538502	0.513765	0.425722	0.220402	0.110876	0.059117		18.5	0.531683	0.235371	0.178904	0.075988	0.060693		18.5	0.457588	0.418115	0.328627	0.148354	0.073051
					18.6	0.246813	0.222304	0.150916	0.085045	0.022055	0.017669		18.6	0.531682	0.508644	0.44321	0.209183	0.123213	0.060515		18.6	0.529425	0.244858	0.155766	0.082821	0.075594		18.6	0.453789	0.42272	0.339308	0.158378	0.078832
					18.7	0.255336	0.229154	0.178054	0.094344	0.042281	0.035693		18.7	0.534031	0.507866	0.425041	0.191965	0.102299	0.049818		18.7	0.535963	0.255415	0.172552	0.109745	0.063712		18.7	0.447168	0.430948	0.351033	0.167577	0.080996
					18.8	0.243563	0.2113	0.140208	0.076997	0.020075	0.014446		18.8	0.523992	0.508983	0.408968	0.214652	0.098965	0.053854		18.8	0.541521	0.259115	0.187685	0.082141	0.064451		18.8	0.468277	0.428922	0.348917	0.177883	0.091016
					18.9	0.253171	0.20882	0.152939	0.085545	0.036685	0.035756		18.9	0.51885	0.511071	0.428487	0.210523	0.110409	0.055223		18.9	0.510253	0.234025	0.158982	0.068835	0.041854		18.9	0.455184	0.422321	0.346411	0.189281	0.078602
					19	0.227823	0.203106	0.132721	0.073352	0.021959	-0.00151		19	0.520484	0.493495	0.430728	0.20698	0.105757	0.051642		19	0.533236	0.242499	0.168701	0.080509	0.062248		19	0.463992	0.421749	0.357758	0.179405	0.088083
					19.1	0.24656	0.237523	0.140547	0.077689	0.050513	0.030535		19.1	0.528563	0.487005	0.427485	0.215078	0.104472	0.054411		19.1	0.517701	0.236744	0.15249	0.073054	0.03334		19.1	0.453873	0.422949	0.313041	0.16954	0.071701
					19.2	0.23728	0.205496	0.149672	0.083714	0.024937	0.029668		19.2	0.519378	0.501838	0.445537	0.208064	0.112144	0.062508		19.2	0.53706	0.238349	0.163587	0.081299	0.067716		19.2	0.466719	0.436523	0.366676	0.193695	0.077501
					19.3	0.256139	0.24394	0.162037	0.10223	0.056974	0.038245		19.3	0.516233	0.500128	0.438283	0.220623	0.094597	0.058966		19.3	0.54561	0.248209	0.152438	0.084099	0.051174		19.3	0.459477	0.415808	0.350986	0.161228	0.074997
					19.4	0.236855	0.199587	0.136758	0.09433	0.014909	0.016507		19.4	0.518677	0.510794	0.438922	0.219218	0.131019	0.068615		19.4	0.531059	0.236171	0.164677	0.085908	0.065485		19.4	0.457162	0.447598	0.348947	0.16898	0.081697
					19.5	0.241771	0.22394	0.158528	0.100578	0.033966	0.025658		19.5	0.546456	0.521366	0.448452	0.226147	0.110963	0.071947		19.5	0.531029	0.279425	0.157953	0.084544	0.053441		19.5	0.461382	0.42916	0.364834	0.165868	0.081308
					19.6	0.253755	0.211175	0.158954	0.096659	0.035852	0.030806		19.6	0.529933	0.489959	0.434353	0.211032	0.100024	0.052329		19.6	0.520501	0.2428	0.157113	0.074916	0.047236		19.6	0.466536	0.447493	0.353896	0.183166	0.084541
					19.7	0.2549	0.222487	0.164872	0.089989	0.030027	0.025757		19.7	0.51147	0.516895	0.433547	0.219044	0.111473	0.055876		19.7	0.526831	0.255747	0.166779	0.082663	0.04948		19.7	0.434797	0.415205	0.337223	0.17429	0.070792
					19.8	0.267243	0.209201	0.163966	0.076845	0.019809	0.02822		19.8	0.546342	0.508869	0.458372	0.223504	0.121528	0.070081		19.8	0.512855	0.238621	0.138075	0.070151	0.036105		19.8	0.47422	0.434626	0.360299	0.207527	0.095462
					19.9	0.255991	0.217979	0.156237	0.088798	0.0397	0.021768		19.9	0.524413	0.503961	0.434307	0.224408	0.110603	0.046116		19.9	0.538141	0.266459	0.165468	0.100275	0.072162		19.9	0.457114	0.436845	0.343119	0.168044	0.099661
					20	0.236659	0.207896	0.131675	0.066066	0.018204	0.013146		20	0.502937	0.488523	0.429961	0.220836	0.103864	0.038787		20	0.532429	0.251069	0.161214	0.078825	0.050341		20	0.454411	0.420209	0.34032	0.164442	0.070515
					20.1	0.253322	0.217928	0.166782	0.099863	0.028937	0.013906		20.1	0.51703	0.491857	0.435695	0.204541	0.103525	0.06581		20.1	0.530707	0.251121	0.174347	0.100626	0.05961		20.1	0.443183	0.413574	0.336472	0.185723	0.079214
					20.2	0.248569	0.204304	0.150112	0.081521	0.024861	0.025902		20.2	0.541616	0.525143	0.466304	0.233002	0.142596	0.073898		20.2	0.52967	0.265555	0.168015	0.078154	0.075053		20.2	0.463509	0.413812	0.344785	0.176688	0.087538
					20.3	0.252787	0.222964	0.165515	0.086419	0.020956	0.030927		20.3	0.549865	0.512814	0.458625	0.228105	0.130147	0.070244		20.3	0.546366	0.257077	0.180645	0.092939	0.073526		20.3	0.463936	0.421632	0.362318	0.177579	0.089094
					20.4	0.252539	0.205275	0.170195	0.094861	0.029501	0.014241		20.4	0.53479	0.517203	0.44417	0.23834	0.137786	0.071031		20.4	0.525614	0.242966	0.157032	0.073663	0.060149		20.4	0.468495	0.410663	0.338736	0.160532	0.081133
					20.5	0.235081	0.22549	0.149676	0.075257	0.027981	0.009814		20.5	0.532743	0.51546	0.44682	0.226602	0.117923	0.058946		20.5	0.56259	0.279239	0.181427	0.09284	0.096817		20.5	0.46336	0.431547	0.352654	0.175764	0.082904
					20.6	0.231157	0.217788	0.161842	0.088631	0.048189	0.031749		20.6	0.544881	0.526968	0.453374	0.240283	0.116175	0.065011		20.6	0.52885	0.242173	0.161205	0.085638	0.06073		20.6	0.457414	0.432288	0.357955	0.185208	0.093222
					20.7	0.243755	0.220708	0.152943	0.092293	0.020449	0.018565		20.7	0.526203	0.522635	0.468782	0.236119	0.127774	0.065304		20.7	0.525555	0.250713	0.16559	0.081179	0.055887		20.7	0.453207	0.420283	0.357844	0.184442	0.094224
					20.8	0.259086	0.217902	0.158797	0.095965	0.035732	0.020914		20.8	0.529443	0.520788	0.444692	0.2074	0.128096	0.073379		20.8	0.524859	0.249152	0.169628	0.102629	0.035907		20.8	0.469533	0.449466	0.371433	0.182684	0.107479
					20.9	0.241358	0.224194	0.156078	0.088274	0.034627	0.009276		20.9	0.536361	0.51565	0.460674	0.225363	0.109989	0.047989		20.9	0.536376	0.265182	0.178241	0.099233	0.073241		20.9	0.458003	0.425297	0.339776	0.176489	0.084712
					21	0.230012	0.208801	0.147632	0.076294	0.023831	0.01652		21	0.533315	0.506379	0.43777	0.215048	0.126452	0.063569		21	0.534899	0.26516	0.15812	0.066761	0.05896		21	0.467039	0.449583	0.374435	0.202681	0.091643
					21.1	0.241637	0.21478	0.16363	0.084302	0.028069	0.02494		21.1	0.546793	0.525934	0.459991	0.247905	0.137449	0.080046		21.1	0.52442	0.257805	0.173104	0.073116	0.05745		21.1	0.45689	0.42192	0.351232	0.173256	0.084371
					21.2	0.260484	0.219736	0.164507	0.108296	0.034254	0.030384		21.2	0.521331	0.511582	0.450362	0.226956	0.1035	0.046288		21.2	0.522104	0.238193	0.168767	0.080402	0.071928		21.2	0.453108	0.416933	0.356085	0.179501	0.08506
					21.3	0.234011	0.203495	0.138174	0.073428	0.02793	0.013781		21.3	0.527988	0.525982	0.463327	0.239594	0.127549	0.048303		21.3	0.541016	0.271567	0.178013	0.088644	0.070409		21.3	0.461593	0.442462	0.362473	0.177142	0.092189
					21.4	0.256692	0.206513	0.168642	0.083212	0.023052	0.020947		21.4	0.521896	0.511345	0.458289	0.247803	0.125619	0.053567		21.4	0.552291	0.2917	0.196258	0.114229	0.081852		21.4	0.45978	0.435418	0.362775	0.170477	0.083117
					21.5	0.236815	0.21242	0.155757	0.080837	0.027799	0.017391		21.5	0.5405	0.518117	0.459055	0.249303	0.136632	0.071601		21.5	0.55223	0.269743	0.162192	0.110426	0.082126		21.5	0.460572	0.420709	0.378029	0.175598	0.086521
					21.6	0.25422	0.224811	0.176226	0.095799	0.059283	0.02945		21.6	0.542624	0.519099	0.455789	0.231878	0.149153	0.069387		21.6	0.559849	0.260589	0.19012	0.089893	0.064241		21.6	0.47013	0.437311	0.368368	0.18939	0.081506
					21.7	0.264057	0.234958	0.172525	0.116973	0.061638	0.043927		21.7	0.517402	0.501369	0.439898	0.232503	0.117873	0.058076		21.7	0.54941	0.280787	0.194725	0.095439	0.080788		21.7	0.458375	0.438149	0.363865	0.177637	0.088749
					21.8	0.240954	0.202736	0.152768	0.08785	0.025474	0.009423		21.8	0.529007	0.518487	0.436943	0.226473	0.136712	0.066143		21.8	0.542597	0.274794	0.180605	0.094966	0.076717		21.8	0.450286	0.438351	0.368176	0.188665	0.090599
					21.9	0.270335	0.232913	0.164011	0.101481	0.039996	0.032344		21.9	0.541321	0.526005	0.467049	0.246592	0.146709	0.089922		21.9	0.5326	0.264404	0.175146	0.078068	0.061334		21.9	0.467525	0.450803	0.359004	0.196538	0.107165
					22	0.256991	0.216514	0.180044	0.094892	0.041093	0.032465		22	0.536693	0.521447	0.464469	0.228985	0.129957	0.047901		22	0.540151	0.279974	0.190141	0.094084	0.069997		22	0.468336	0.432691	0.361832	0.191844	0.097003
					22.1	0.224725	0.211564	0.156268	0.095514	0.014613	0.018144		22.1	0.536918	0.528386	0.469058	0.245759	0.135455	0.067949		22.1	0.528933	0.27522	0.175843	0.096894	0.073584		22.1	0.467129	0.449959	0.37463	0.184307	0.091955
					22.2	0.249993	0.208874	0.166335	0.086347	0.02192	0.03247		22.2	0.532652	0.521531	0.462545	0.222349	0.132344	0.062578		22.2	0.5395	0.276942	0.172271	0.095448	0.055528		22.2	0.481358	0.43633	0.370847	0.192116	0.099837
					22.3	0.242197	0.207838	0.150187	0.089824	0.032088	0.013316		22.3	0.522738	0.507796	0.450324	0.233027	0.108778	0.05592		22.3	0.562785	0.292616	0.186761	0.102816	0.069901		22.3	0.467402	0.429557	0.361617	0.185433	0.092001
					22.4	0.248217	0.196158	0.15606	0.078425	0.010619	0.020647		22.4	0.531999	0.534705	0.464286	0.247141	0.14188	0.071475		22.4	0.536135	0.257432	0.173373	0.078952	0.063027		22.4	0.465115	0.43936	0.364465	0.179692	0.095636
					22.5	0.257404	0.217226	0.17245	0.09736	0.03244	0.016463		22.5	0.543964	0.519771	0.473448	0.246844	0.139938	0.062352		22.5	0.530379	0.263721	0.159133	0.090955	0.051263		22.5	0.484233	0.453048	0.379973	0.205908	0.098406
					22.6	0.241756	0.228194	0.14154	0.103194	0.038351	0.007908		22.6	0.524775	0.511393	0.462016	0.243771	0.122389	0.060046		22.6	0.536255	0.266837	0.185453	0.076276	0.052169		22.6	0.464111	0.434345	0.359203	0.195451	0.088427
					22.7	0.254669	0.206013	0.165663	0.102555	0.017358	0.020731		22.7	0.517824	0.511112	0.465375	0.224522	0.118426	0.066358		22.7	0.531189	0.271869	0.179335	0.095397	0.068604		22.7	0.460968	0.419031	0.354578	0.170232	0.083914
					22.8	0.250128	0.223289	0.170524	0.075735	0.013498	0.021733		22.8	0.534299	0.516707	0.479917	0.254175	0.14586	0.071521		22.8	0.549919	0.254423	0.176225	0.102451	0.062065		22.8	0.463599	0.444309	0.360018	0.18305	0.103527
					22.9	0.245835	0.212267	0.150942	0.093027	0.03077	0.01526		22.9	0.5526	0.515478	0.483407	0.243543	0.146659	0.066516		22.9	0.550405	0.289747	0.179549	0.112554	0.069363		22.9	0.448634	0.415267	0.348848	0.178355	0.068963
					23	0.242527	0.208273	0.157263	0.0869	0.026415	0.016646		23	0.521431	0.527559	0.478306	0.244572	0.136169	0.074083		23	0.5461	0.282114	0.173243	0.094067	0.05805		23	0.471483	0.445482	0.366877	0.194536	0.094221
					23.1	0.239238	0.199551	0.147572	0.084568	0.039368	0.022323		23.1	0.543579	0.531689	0.46327	0.255116	0.155525	0.06694		23.1	0.559711	0.292539	0.197734	0.090352	0.070502		23.1	0.461073	0.433061	0.363953	0.181237	0.076129
					23.2	0.256185	0.226231	0.175789	0.110611	0.047319	0.034166		23.2	0.52658	0.534949	0.455472	0.243648	0.133015	0.080595		23.2	0.558459	0.286482	0.206562	0.104901	0.073656		23.2	0.448446	0.421122	0.336614	0.176101	0.071593
					23.3	0.245077	0.207551	0.156075	0.097819	0.036215	0.007376		23.3	0.545439	0.514338	0.472266	0.235957	0.116117	0.048555		23.3	0.552351	0.277958	0.184274	0.103636	0.050998		23.3	0.491802	0.446899	0.389034	0.19768	0.100187
					23.4	0.236695	0.203837	0.151971	0.075614	0.029597	0.010441		23.4	0.516488	0.516253	0.464402	0.244289	0.120595	0.064922		23.4	0.545132	0.266548	0.199494	0.103985	0.069075		23.4	0.464722	0.437773	0.371368	0.198346	0.083205
					23.5	0.248235	0.227749	0.139567	0.082554	0.020148	0.019911		23.5	0.54482	0.531415	0.481853	0.268237	0.135768	0.063806		23.5	0.569543	0.301677	0.195175	0.111593	0.089776		23.5	0.459737	0.44913	0.37164	0.186918	0.093724
					23.6	0.243696	0.217228	0.162412	0.096242	0.012283	0.003298		23.6	0.529974	0.530806	0.469628	0.245673	0.138793	0.059564		23.6	0.555399	0.275231	0.194551	0.086346	0.061116		23.6	0.468972	0.441192	0.382904	0.194258	0.091548
					23.7	0.252994	0.230945	0.172742	0.109516	0.035539	0.027183		23.7	0.530953	0.511984	0.471292	0.255311	0.144256	0.067078		23.7	0.557694	0.291675	0.19245	0.117013	0.066264		23.7	0.481432	0.439212	0.378914	0.196202	0.098287
					23.8	0.257591	0.226396	0.164118	0.098061	0.034227	0.026137		23.8	0.537171	0.520795	0.464767	0.239436	0.136364	0.051105		23.8	0.552782	0.310561	0.22193	0.099849	0.072923		23.8	0.478608	0.437898	0.372335	0.203548	0.098753
					23.9	0.250918	0.222251	0.151824	0.105462	0.032444	0.020098		23.9	0.536164	0.517735	0.461419	0.243388	0.116815	0.049723		23.93	0.544137	0.292067	0.195706	0.09273	0.068861		23.9	0.459991	0.452598	0.379057	0.204683	0.10053
					24	0.249787	0.225939	0.160274	0.094216	0.036768	0.023071		24	0.551269	0.52356	0.460577	0.250557	0.155822	0.073463		24	0.547675	0.296794	0.186931	0.10014	0.070686		24	0.459016	0.423805	0.346025	0.204297	0.090365
					24.1	0.244808	0.217674	0.173032	0.093179	0.018515	0.012058		24.1	0.557527	0.523257	0.487724	0.259223	0.156089	0.077731		24.1	0.549499	0.285373	0.201872	0.103355	0.061912		24.1	0.474405	0.4408	0.360636	0.215056	0.099138
					24.2	0.255215	0.225923	0.162849	0.108825	0.042311	0.023847		24.2	0.524202	0.520683	0.46489	0.248639	0.125744	0.054526		24.2	0.546077	0.292098	0.19533	0.107271	0.067748		24.2	0.473811	0.446335	0.384273	0.208477	0.103299
					24.3	0.236103	0.197374	0.148721	0.081819	0.024086	0.015943		24.3	0.546779	0.509221	0.461705	0.252254	0.141702	0.081496		24.3	0.567758	0.291131	0.206697	0.125665	0.080862		24.3	0.479241	0.44426	0.381907	0.205643	0.107434
					24.4	0.248076	0.213798	0.158954	0.075613	0.035823	0.025062		24.4	0.524438	0.508412	0.46354	0.232425	0.12936	0.056969		24.4	0.564178	0.305979	0.21394	0.112827	0.091497		24.4	0.454499	0.419371	0.356053	0.188925	0.093121
					24.5	0.2721	0.230526	0.169842	0.098656	0.04123	0.019358		24.5	0.526941	0.509346	0.485317	0.288269	0.123801	0.062817		24.5	0.550083	0.285855	0.190564	0.092839	0.066255		24.5	0.458475	0.443135	0.380528	0.206083	0.090489
					24.6	0.251326	0.224103	0.166904	0.097897	0.036539	0.023202		24.6	0.539256	0.531623	0.472958	0.268342	0.150616	0.070649		24.6	0.542829	0.290789	0.197086	0.097014	0.063623		24.6	0.460952	0.44322	0.371379	0.181725	0.084519
					24.7	0.234422	0.218136	0.147309	0.087081	0.009203	0.014596		24.7	0.530025	0.533864	0.468927	0.24949	0.157511	0.069532		24.7	0.573778	0.289361	0.208077	0.113714	0.076012		24.7	0.454604	0.417487	0.366799	0.195471	0.082717
					24.8	0.254532	0.222496	0.154326	0.106685	0.027032	0.015268		24.8	0.533475	0.517914	0.493459	0.258217	0.132058	0.062234		24.8	0.573901	0.321521	0.211208	0.106299	0.080195		24.8	0.460932	0.447963	0.38523	0.206341	0.102915
					24.9	0.252762	0.222255	0.167188	0.095894	0.055083	0.02587		24.9	0.537165	0.528722	0.47544	0.255801	0.14447	0.080726		24.9	0.552319	0.294504	0.19708	0.096292	0.080237		24.9	0.472174	0.455152	0.384965	0.19831	0.098605
					25	0.245687	0.200656	0.163844	0.097738	0.040616	0.022042		25	0.517606	0.525617	0.469906	0.258186	0.141416	0.065734		25	0.547857	0.29096	0.180424	0.073305	0.04955		25	0.477148	0.446314	0.39499	0.220591	0.122099
					25.1	0.237979	0.215788	0.159626	0.105363	0.047651	0.029419		25.1	0.528989	0.514857	0.45394	0.272611	0.143695	0.058591		25.1	0.563233	0.298948	0.196205	0.109979	0.090372		25.1	0.474356	0.44169	0.369504	0.214659	0.118533
					25.2	0.25635	0.224867	0.163244	0.101163	0.045715	0.041829		25.2	0.526963	0.525809	0.460047	0.246672	0.150838	0.051348		25.2	0.56733	0.298305	0.200422	0.112803	0.079878		25.2	0.466576	0.459764	0.386317	0.202922	0.080536
					25.3	0.252758	0.221512	0.163962	0.105382	0.046377	0.018146		25.3	0.535111	0.52409	0.488703	0.266666	0.131282	0.067082		25.3	0.56035	0.298266	0.205075	0.124068	0.080409		25.3	0.484273	0.458991	0.38284	0.216746	0.120793
					25.4	0.2473	0.196598	0.160417	0.085324	0.020363	0.010258		25.4	0.547956	0.514321	0.473807	0.266915	0.141913	0.065546		25.4	0.571695	0.322274	0.215516	0.122901	0.089946		25.4	0.46315	0.457673	0.356563	0.177442	0.102716
					25.5	0.246576	0.214881	0.161148	0.100483	0.041012	0.031936		25.5	0.551681	0.549995	0.491595	0.270752	0.165666	0.076184		25.5	0.549892	0.293528	0.180599	0.11011	0.067385		25.5	0.454807	0.452866	0.37106	0.195589	0.092235
					25.6	0.239329	0.197183	0.138946	0.100608	0.02529	0.025487		25.6	0.538327	0.531871	0.459551	0.270754	0.137203	0.076676		25.6	0.562881	0.302425	0.224974	0.102425	0.084439		25.6	0.46088	0.427029	0.379563	0.188284	0.090114
					25.7	0.24339	0.193733	0.155427	0.092085	0.028081	0.021844		25.7	0.545325	0.505405	0.461867	0.260571	0.128076	0.072404		25.7	0.554982	0.283501	0.203576	0.11518	0.092631		25.7	0.474549	0.447898	0.378542	0.212854	0.114527
					25.8	0.259169	0.229699	0.17778	0.092596	0.052863	0.028484		25.8	0.559026	0.527554	0.48342	0.284501	0.170772	0.065404		25.8	0.564916	0.290987	0.203719	0.106232	0.079122		25.8	0.470571	0.436819	0.381306	0.203897	0.101688
					25.9	0.255776	0.234959	0.161037	0.093595	0.039318	0.030253		25.9	0.532939	0.526598	0.480122	0.26254	0.149606	0.068355		25.9	0.558562	0.318712	0.202679	0.08951	0.081047		25.9	0.470632	0.453952	0.386491	0.20915	0.092368
					26	0.239324	0.203915	0.1354	0.068716	0.040105	0.008768		26	0.533182	0.516316	0.493406	0.274518	0.141755	0.070322		26	0.549443	0.309873	0.209755	0.109342	0.069899		26	0.468584	0.452195	0.385859	0.222347	0.106171
					26.1	0.252442	0.209865	0.160443	0.097936	0.028015	0.020302		26.1	0.549289	0.533234	0.483923	0.28005	0.157627	0.086392		26.1	0.541375	0.30085	0.196593	0.097533	0.070978		26.1	0.473863	0.4541	0.386974	0.209821	0.104983
					26.2	0.245221	0.216841	0.166238	0.109454	0.025452	0.02375		26.2	0.52798	0.496946	0.477383	0.255525	0.121901	0.057613		26.2	0.568669	0.306775	0.20756	0.13971	0.092712		26.2	0.476061	0.445592	0.388483	0.207746	0.105804
					26.3	0.262874	0.23172	0.1764	0.106839	0.047495	0.029359		26.3	0.533987	0.516063	0.462875	0.256637	0.122878	0.066942		26.3	0.553503	0.288571	0.195166	0.103876	0.073801		26.3	0.456144	0.423685	0.382302	0.191672	0.096717
					26.4	0.237262	0.223066	0.154702	0.080478	0.022345	0.006749		26.4	0.548358	0.534277	0.49121	0.266977	0.151255	0.0716		26.4	0.571299	0.299352	0.197289	0.101881	0.098304		26.4	0.480721	0.454325	0.388421	0.219848	0.104126
					26.5	0.264939	0.243813	0.161832	0.123368	0.058135	0.047521		26.5	0.536593	0.541294	0.495205	0.275501	0.159325	0.078275		26.5	0.556951	0.310358	0.2016	0.112478	0.080311		26.5	0.462813	0.438227	0.366525	0.191352	0.087514
					26.6	0.243998	0.205875	0.159817	0.11504	0.031465	0.017093		26.6	0.536479	0.51678	0.481746	0.266676	0.148133	0.061456		26.6	0.551972	0.303232	0.204693	0.107729	0.074284		26.6	0.469733	0.453838	0.388585	0.211728	0.112988
					26.7	0.257753	0.21915	0.151257	0.104738	0.021035	0.029819		26.7	0.554048	0.525531	0.486972	0.27353	0.148916	0.069551		26.7	0.568494	0.288348	0.205063	0.119001	0.068893		26.7	0.473453	0.452021	0.36589	0.201089	0.096447
					26.8	0.258737	0.215125	0.18582	0.109634	0.037458	0.015651		26.8	0.556271	0.51652	0.473725	0.278366	0.160952	0.070672		26.8	0.556538	0.314432	0.208019	0.114836	0.080393		26.8	0.479396	0.452639	0.387371	0.210693	0.106488
					26.9	0.242147	0.216927	0.173248	0.091548	0.030356	0.015987		26.9	0.540309	0.502581	0.475636	0.256029	0.141094	0.04897		26.9	0.555823	0.306018	0.209586	0.114989	0.080737		26.9	0.48357	0.451593	0.381698	0.196394	0.082416
					27	0.24208	0.223264	0.149237	0.087567	0.022417	0.008922		27	0.541891	0.531042	0.480114	0.251969	0.146689	0.058925		27	0.568456	0.326392	0.211216	0.115933	0.092133		27	0.466749	0.456942	0.388193	0.218424	0.114928
					27.1	0.247144	0.215562	0.146875	0.109174	0.03561	0.024184		27.1	0.545655	0.52263	0.474514	0.262964	0.150776	0.067892		27.1	0.566185	0.32216	0.228795	0.129995	0.090649		27.1	0.478372	0.454976	0.378445	0.210511	0.100405
					27.2	0.248883	0.217474	0.160787	0.117931	0.032708	0.042599		27.2	0.538176	0.524736	0.50429	0.264474	0.162938	0.074908		27.2	0.550287	0.290534	0.187587	0.105042	0.065236		27.2	0.472945	0.444824	0.37125	0.205331	0.106841
					27.3	0.261838	0.224593	0.177265	0.104318	0.028508	0.020532		27.3	0.555752	0.534468	0.491805	0.274702	0.160519	0.075076		27.3	0.566062	0.309099	0.198973	0.114062	0.076279		27.3	0.476809	0.449619	0.383754	0.227807	0.100275
					27.4	0.234057	0.223801	0.161835	0.110455	0.029839	0.02533		27.4	0.542722	0.517748	0.481388	0.280535	0.142643	0.07534		27.4	0.56825	0.312969	0.217243	0.10518	0.090759		27.4	0.461897	0.456465	0.388584	0.21666	0.095407
					27.5	0.260798	0.229476	0.175525	0.094823	0.045759	0.016248		27.5	0.534335	0.554656	0.486479	0.286665	0.151342	0.079431		27.5	0.552932	0.316786	0.213796	0.111732	0.097512		27.5	0.495545	0.455131	0.384259	0.20432	0.098318
					27.6	0.232059	0.220159	0.168126	0.099011	0.02879	0.029327		27.6	0.5332	0.53094	0.49332	0.274897	0.169771	0.096864		27.6	0.586007	0.334193	0.225173	0.129648	0.079144		27.6	0.477082	0.454774	0.387984	0.206814	0.10348
					27.7	0.258802	0.221963	0.172189	0.108762	0.039794	0.026936		27.7	0.538658	0.522227	0.485731	0.262355	0.165832	0.078567		27.7	0.563851	0.331782	0.218772	0.123123	0.101739		27.7	0.483559	0.46412	0.396506	0.228445	0.119677
					27.8	0.233093	0.211911	0.136688	0.093236	0.030245	0.019256		27.8	0.543388	0.552598	0.504057	0.283106	0.185647	0.087417		27.8	0.564047	0.306582	0.224014	0.116514	0.080159		27.8	0.478136	0.451008	0.376525	0.219382	0.100458
					27.9	0.249121	0.217255	0.162864	0.092208	0.039278	0.026132		27.9	0.528887	0.517612	0.474334	0.291703	0.14995	0.06329		27.9	0.558948	0.313294	0.211069	0.12291	0.090273		27.9	0.459115	0.434034	0.369119	0.194723	0.088357
					28	0.250124	0.226692	0.161193	0.105906	0.03815	0.01198		28	0.548532	0.541418	0.489011	0.290341	0.156392	0.073869		28	0.548405	0.320807	0.206741	0.112204	0.079233		28	0.480774	0.452099	0.37911	0.221173	0.105504
					28.1	0.248894	0.227778	0.18565	0.106086	0.039691	0.032849		28.1	0.546894	0.540207	0.49512	0.287085	0.171897	0.086082		28.1	0.580376	0.321867	0.219364	0.126505	0.08963		28.1	0.488753	0.451937	0.381609	0.228554	0.110744
					28.2	0.253205	0.21956	0.156802	0.098759	0.026552	0.016598		28.2	0.553796	0.531551	0.494484	0.282258	0.155693	0.083801		28.2	0.569035	0.303679	0.210342	0.103584	0.080666		28.2	0.488212	0.451361	0.388654	0.202693	0.117257
					28.3	0.256467	0.237474	0.173437	0.121047	0.048759	0.042562		28.3	0.533955	0.530466	0.485378	0.287306	0.151956	0.071168		28.3	0.564464	0.326606	0.221123	0.108713	0.081		28.3	0.483635	0.466159	0.392243	0.229841	0.118327
					28.4	0.235055	0.205587	0.162066	0.078448	0.023925	0.005961		28.4	0.544832	0.512528	0.481105	0.27328	0.159595	0.066582		28.4	0.56539	0.310707	0.215216	0.115201	0.082897		28.4	0.478081	0.457371	0.394338	0.203862	0.102147
					28.5	0.239494	0.229151	0.158394	0.087581	0.036141	0.022685		28.5	0.539117	0.538394	0.497077	0.286131	0.156226	0.082141		28.5	0.564554	0.331445	0.206385	0.108674	0.068757		28.5	0.479549	0.463776	0.370891	0.216228	0.105581
					28.61	0.238573	0.196015	0.14894	0.097646	0.010904	-0.01484		28.6	0.551702	0.545477	0.508927	0.302173	0.18581	0.09239		28.6	0.579893	0.341586	0.236898	0.144614	0.105167		28.6	0.465466	0.446924	0.398078	0.214764	0.112905
					28.7	0.262954	0.214831	0.169773	0.104372	0.037043	0.030236		28.7	0.539374	0.515198	0.470231	0.277451	0.154963	0.085815		28.7	0.585635	0.323533	0.218268	0.118557	0.092593		28.7	0.486256	0.471624	0.398442	0.239894	0.118482
					28.8	0.249813	0.216067	0.16473	0.10794	0.022727	0.003965		28.8	0.526599	0.52691	0.478806	0.277488	0.162781	0.072733		28.8	0.56791	0.318009	0.212535	0.110059	0.095533		28.8	0.484212	0.468127	0.405734	0.221013	0.110992
					28.9	0.242787	0.22294	0.165379	0.095432	0.037541	0.029876		28.9	0.531076	0.517214	0.484363	0.294813	0.160026	0.072129		28.9	0.573813	0.319143	0.220442	0.123118	0.100506		28.9	0.4735	0.457977	0.389789	0.222792	0.110659
					29	0.264749	0.217778	0.167452	0.101827	0.032023	0.042655		29	0.56027	0.554598	0.503091	0.315458	0.175488	0.098169		29	0.582021	0.342183	0.225514	0.123439	0.099629		29	0.482515	0.472097	0.384746	0.218722	0.119051
					29.1	0.243775	0.218402	0.166452	0.099641	0.03024	0.001756		29.1	0.546189	0.526929	0.493555	0.294568	0.160856	0.066223		29.1	0.56508	0.315716	0.232082	0.121116	0.088885		29.1	0.484072	0.462904	0.391517	0.222913	0.114612
					29.2	0.254265	0.229094	0.17398	0.093322	0.030395	0.032341		29.2	0.538755	0.529881	0.482394	0.284031	0.165726	0.059628		29.2	0.560807	0.323245	0.217886	0.093975	0.065239		29.2	0.485202	0.451437	0.406715	0.210307	0.104849
					29.3	0.252349	0.220052	0.175984	0.130021	0.044711	0.038277		29.3	0.559475	0.540432	0.509468	0.290096	0.183782	0.088816		29.3	0.596766	0.338676	0.226914	0.130553	0.105974		29.3	0.470246	0.458317	0.377428	0.230273	0.108965
					29.4	0.260977	0.22845	0.164694	0.094197	0.053917	0.00958		29.4	0.539336	0.538444	0.500168	0.289515	0.173559	0.086106		29.4	0.580566	0.341709	0.230422	0.125553	0.099986		29.4	0.473976	0.464029	0.400821	0.236356	0.113452
					29.5	0.252208	0.233583	0.160426	0.089601	0.033189	0.02571		29.5	0.557255	0.54349	0.522753	0.304855	0.179179	0.097425		29.5	0.571001	0.30901	0.225816	0.110884	0.087435		29.5	0.497335	0.449867	0.397524	0.224072	0.128572
					29.6	0.237085	0.216108	0.166045	0.079977	0.020619	0.010819		29.6	0.528698	0.540437	0.49658	0.29656	0.168798	0.08021		29.6	0.565903	0.304351	0.218817	0.120342	0.083361		29.6	0.483598	0.466339	0.408207	0.231714	0.129787
					29.7	0.246616	0.219682	0.150944	0.099058	0.029367	0.016224		29.7	0.543375	0.528476	0.486759	0.299385	0.160649	0.083207		29.7	0.589619	0.346128	0.224707	0.139706	0.077084		29.7	0.471824	0.446606	0.378413	0.224772	0.121062
					29.8	0.242315	0.208722	0.147507	0.095875	0.03501	0.018874		29.8	0.532797	0.527308	0.507427	0.296622	0.180772	0.084206		29.8	0.571511	0.351741	0.23648	0.133728	0.089415		29.8	0.487271	0.454693	0.400053	0.228659	0.119219
					29.9	0.251718	0.218766	0.165431	0.100146	0.036632	0.02389		29.9	0.540305	0.53113	0.500802	0.299891	0.157921	0.084028		29.9	0.559257	0.323023	0.209953	0.114165	0.074899		29.9	0.484917	0.462282	0.400392	0.227081	0.113597
					30	0.256725	0.221562	0.181498	0.106598	0.036303	0.020796		30	0.554417	0.535522	0.505226	0.293029	0.183492	0.093437		30	0.572372	0.322674	0.219176	0.115865	0.075144		30	0.478188	0.473844	0.3992	0.225721	0.103833
					30.1	0.2466	0.244719	0.178279	0.108829	0.042191	0.024147		30.1	0.542906	0.541092	0.495606	0.291387	0.178062	0.097732		30.1	0.593337	0.353533	0.248226	0.156521	0.099678		30.1	0.487683	0.447322	0.395134	0.232405	0.120822
					30.2	0.264634	0.238671	0.195567	0.128486	0.043528	0.040689		30.2	0.529104	0.525998	0.476457	0.293965	0.167194	0.073294		30.2	0.581576	0.343463	0.240252	0.13469	0.0954		30.2	0.46271	0.453782	0.390403	0.225393	0.120718
					30.3	0.250808	0.211043	0.159451	0.094951	0.043869	0.013392		30.3	0.555099	0.52978	0.50679	0.28462	0.15498	0.067765		30.3	0.57951	0.338235	0.225019	0.128429	0.092518		30.3	0.485943	0.464798	0.419667	0.231978	0.130783
					30.4	0.237398	0.217748	0.173945	0.093673	0.027988	0.023522		30.4	0.532747	0.530222	0.484109	0.275161	0.170173	0.064538		30.4	0.55957	0.311436	0.210252	0.115068	0.063988		30.4	0.475128	0.452599	0.403602	0.230303	0.124616
					30.5	0.250752	0.210817	0.163703	0.115756	0.037372	0.024855		30.5	0.533901	0.53692	0.482906	0.302234	0.1661	0.088889		30.5	0.573524	0.334888	0.223662	0.111872	0.074543		30.5	0.48261	0.465977	0.399287	0.202763	0.120723
					30.6	0.253995	0.213593	0.161004	0.089157	0.033559	0.012914		30.6	0.558548	0.547583	0.523322	0.331448	0.171935	0.091238		30.6	0.577107	0.342576	0.241932	0.145095	0.105899		30.6	0.490652	0.455939	0.414054	0.229685	0.116545
					30.7	0.252864	0.219956	0.174397	0.09944	0.037564	0.021423		30.7	0.528126	0.522293	0.478234	0.288888	0.151904	0.072469		30.7	0.565023	0.34503	0.232085	0.122816	0.088936		30.7	0.48824	0.459156	0.396028	0.237869	0.10767
					30.8	0.25939	0.235962	0.158384	0.098198	0.036568	0.015544		30.8	0.541388	0.531947	0.497053	0.285248	0.153359	0.06677		30.8	0.589308	0.341981	0.244496	0.137179	0.107645		30.8	0.467804	0.454614	0.387401	0.222351	0.131975
					30.9	0.229673	0.211281	0.166048	0.086275	0.019869	0.022815		30.9	0.552716	0.541912	0.504177	0.308992	0.195491	0.078284		30.9	0.597099	0.355489	0.236933	0.135555	0.100215		30.9	0.478485	0.464465	0.392966	0.226531	0.09508
					31	0.262902	0.217307	0.162036	0.126449	0.04705	0.019744		31	0.535428	0.549053	0.501947	0.307931	0.177131	0.074097		31	0.563551	0.346602	0.230345	0.130923	0.083792		31	0.471178	0.448755	0.405815	0.250113	0.107755
					31.1	0.253868	0.223594	0.154572	0.095624	0.022585	0.004533		31.1	0.542305	0.525592	0.485472	0.307105	0.175048	0.071259		31.1	0.576726	0.348917	0.230027	0.144839	0.097831		31.1	0.472938	0.474917	0.4048	0.225755	0.125918
					31.2	0.259763	0.22923	0.178009	0.092563	0.03874	0.031236		31.2	0.557152	0.519044	0.498124	0.287987	0.168639	0.087764		31.2	0.59009	0.353555	0.249439	0.141293	0.108203		31.2	0.482327	0.455389	0.401216	0.219601	0.113329
					31.3	0.24701	0.224785	0.174741	0.085991	0.037891	0.02943		31.3	0.537379	0.54197	0.52063	0.306356	0.183893	0.092853		31.3	0.579398	0.324121	0.222774	0.120855	0.099612		31.3	0.472424	0.461951	0.395272	0.237016	0.119982
					31.4	0.241943	0.213061	0.164723	0.093583	0.03248	0.010289		31.4	0.552096	0.556845	0.531928	0.327692	0.185522	0.094082		31.4	0.566748	0.323223	0.23135	0.127489	0.09024		31.4	0.478542	0.464854	0.404315	0.225714	0.134659
					31.5	0.266071	0.223989	0.167153	0.12014	0.043961	0.032752		31.5	0.543319	0.547871	0.516645	0.302681	0.174385	0.094829		31.5	0.589743	0.360801	0.240203	0.137039	0.111831		31.5	0.479568	0.463923	0.409261	0.239385	0.103151
					31.6	0.258851	0.215832	0.179539	0.099229	0.034693	0.031571		31.6	0.547028	0.532147	0.515219	0.304414	0.159279	0.086596		31.6	0.577251	0.341512	0.229464	0.11363	0.106672		31.6	0.478603	0.469279	0.406402	0.234104	0.124914
					31.7	0.241885	0.226994	0.152089	0.098248	0.022356	0.007399		31.7	0.54165	0.52677	0.505493	0.299041	0.183887	0.079497		31.7	0.577502	0.326519	0.224117	0.115953	0.089248		31.7	0.503518	0.482941	0.405791	0.245742	0.119072
					31.8	0.258266	0.230714	0.155188	0.099767	0.054981	0.025418		31.8	0.546673	0.534108	0.496162	0.318971	0.168298	0.083974		31.8	0.600716	0.345032	0.247354	0.131781	0.111353		31.8	0.487316	0.472579	0.40688	0.237103	0.136947
					31.9	0.258421	0.218147	0.16138	0.103578	0.030742	0.021787		31.9	0.530821	0.529686	0.499509	0.295682	0.157736	0.067657		31.9	0.584477	0.358394	0.260226	0.152183	0.111508		31.9	0.474991	0.456582	0.387198	0.226127	0.120462
					32	0.259247	0.221595	0.177782	0.102018	0.03988	0.024454		32	0.5296	0.526227	0.491714	0.28633	0.149239	0.071232		32	0.574169	0.355509	0.239252	0.121529	0.089952		32	0.477595	0.460175	0.39641	0.221531	0.115748
					32.1	0.246607	0.217818	0.166189	0.096821	0.04686	0.022212		32.1	0.548296	0.530716	0.496288	0.306497	0.177129	0.071434		32.1	0.571416	0.346827	0.232477	0.121441	0.111002		32.1	0.485099	0.463145	0.410371	0.260478	0.144711
					32.2	0.246071	0.224862	0.159704	0.09082	0.02377	0.022168		32.2	0.544753	0.534705	0.504878	0.29929	0.163196	0.090029		32.2	0.592258	0.350239	0.244686	0.120924	0.092646		32.2	0.487574	0.460021	0.396729	0.230816	0.131729
					32.3	0.260435	0.214609	0.167206	0.108231	0.046173	0.032128		32.3	0.5373	0.542829	0.515374	0.298298	0.179135	0.082501		32.3	0.5627	0.328569	0.218016	0.13523	0.086987		32.3	0.484868	0.467996	0.403851	0.23915	0.129673
					32.4	0.247935	0.227698	0.182729	0.111621	0.043477	0.037125		32.4	0.546921	0.541463	0.51451	0.301311	0.165187	0.090296		32.4	0.595689	0.352447	0.249512	0.144358	0.107971		32.4	0.478568	0.453604	0.379759	0.242931	0.101477
					32.5	0.268367	0.2175	0.159156	0.091568	0.041413	0.022243		32.5	0.555723	0.533172	0.499595	0.314664	0.176663	0.079049		32.5	0.57679	0.36549	0.235223	0.148278	0.087023		32.5	0.45906	0.453417	0.380973	0.234366	0.112722
					32.6	0.254295	0.213426	0.162257	0.100779	0.016397	0.02113		32.6	0.543706	0.539722	0.511873	0.319249	0.190242	0.082478		32.6	0.589379	0.325519	0.228411	0.130334	0.105368		32.6	0.490614	0.457814	0.410369	0.239947	0.130958
					32.7	0.253854	0.223734	0.156769	0.099704	0.044925	0.026976		32.7	0.554079	0.537481	0.514887	0.318523	0.184325	0.087412		32.7	0.581509	0.335602	0.235951	0.134401	0.082422		32.7	0.480953	0.486519	0.420433	0.241509	0.122149
					32.8	0.24834	0.209095	0.170627	0.099081	0.038555	0.020117		32.8	0.565041	0.549707	0.537905	0.330133	0.211373	0.108958		32.8	0.59927	0.347143	0.239284	0.130307	0.116689		32.8	0.484354	0.455376	0.401763	0.234573	0.118015
					32.9	0.250247	0.220323	0.170642	0.106627	0.02702	0.024494		32.9	0.555692	0.531744	0.505352	0.319981	0.188875	0.083527		32.9	0.596511	0.368562	0.26937	0.143642	0.112106		32.9	0.493577	0.474755	0.433441	0.242847	0.14515
					33	0.262495	0.231035	0.171124	0.106939	0.035522	0.037482		33	0.542135	0.532521	0.491242	0.317844	0.17516	0.074907		33	0.57601	0.352714	0.214085	0.13101	0.094307		33	0.501528	0.474013	0.426399	0.257221	0.135373
					33.1	0.243828	0.240044	0.161275	0.105344	0.05196	0.021135		33.1	0.540366	0.531534	0.503821	0.315142	0.190358	0.09374		33.1	0.599382	0.358493	0.247456	0.129782	0.11117		33.1	0.467698	0.469339	0.40611	0.231156	0.110125
					33.2	0.261032	0.227674	0.165511	0.098539	0.049745	0.027956		33.2	0.560443	0.538868	0.518185	0.310592	0.181008	0.093315		33.2	0.581913	0.365117	0.241113	0.120434	0.102213		33.2	0.478791	0.470422	0.399413	0.238406	0.124432
					33.3	0.272567	0.237694	0.163686	0.125035	0.03946	0.036965		33.3	0.555411	0.546341	0.512126	0.323681	0.181777	0.088481		33.3	0.596622	0.359487	0.24833	0.143033	0.093225		33.3	0.482607	0.461467	0.39415	0.229583	0.124602
					33.4	0.256904	0.224231	0.175431	0.108622	0.040823	0.013112		33.4	0.539769	0.523084	0.503131	0.30914	0.18151	0.075658		33.4	0.574574	0.340091	0.240077	0.132341	0.094773		33.4	0.486573	0.458889	0.41872	0.254624	0.135087
					33.5	0.254191	0.224035	0.155236	0.100206	0.044684	0.030704		33.5	0.556486	0.5418	0.507828	0.30731	0.187812	0.092978		33.5	0.564579	0.340585	0.226184	0.121741	0.069883		33.5	0.471488	0.453551	0.380239	0.22553	0.125741
					33.6	0.254132	0.216832	0.167219	0.115602	0.034346	0.022901		33.6	0.548185	0.529859	0.50778	0.323098	0.17068	0.100991		33.6	0.596803	0.348173	0.240079	0.134199	0.109937		33.6	0.517219	0.492249	0.420839	0.250633	0.138469
					33.7	0.255414	0.221508	0.167901	0.10822	0.0493	0.033139		33.7	0.545371	0.527151	0.512518	0.306452	0.168749	0.079645		33.7	0.572899	0.351586	0.244086	0.128541	0.084572		33.7	0.474681	0.455544	0.41609	0.247651	0.131912
					33.8	0.229355	0.20619	0.156426	0.108875	0.017848	0.0183		33.8	0.538167	0.53265	0.520568	0.317758	0.171292	0.086272		33.8	0.586998	0.349526	0.256276	0.157691	0.101496		33.8	0.469838	0.456468	0.386185	0.247167	0.130009
					33.9	0.253665	0.223053	0.171901	0.114911	0.036139	0.025743		33.9	0.544146	0.535693	0.497945	0.317027	0.182147	0.074869		33.9	0.574498	0.365895	0.247214	0.149117	0.11004		33.9	0.498966	0.473672	0.400455	0.257244	0.138285
					34	0.25359	0.212069	0.137133	0.10173	0.025578	0.025715		34	0.522089	0.5272	0.492345	0.299857	0.178427	0.083455		34	0.58486	0.363524	0.249352	0.134314	0.123037		34	0.480545	0.461719	0.402271	0.2575	0.133165
					34.1	0.235225	0.205861	0.160637	0.076285	0.031495	0.018266		34.1	0.538836	0.526771	0.516422	0.307714	0.178098	0.096101		34.1	0.571821	0.361747	0.236309	0.10794	0.093225		34.1	0.472234	0.460151	0.407025	0.247643	0.127822
					34.2	0.234778	0.213989	0.164428	0.104705	0.024832	0.00746		34.2	0.54901	0.52809	0.484267	0.312785	0.156096	0.067999		34.2	0.59091	0.370947	0.259265	0.131609	0.109928		34.2	0.478135	0.464166	0.413004	0.250452	0.127523
					34.3	0.263032	0.214616	0.164577	0.088206	0.034907	0.027524		34.3	0.539901	0.529206	0.540014	0.331121	0.187224	0.082236		34.3	0.584902	0.36475	0.263032	0.125282	0.090638		34.3	0.475413	0.451563	0.400822	0.227645	0.123814
					34.4	0.245242	0.209266	0.184807	0.098512	0.03181	0.02936		34.4	0.549849	0.541477	0.504276	0.319674	0.160564	0.068908		34.4	0.588018	0.349618	0.238164	0.124179	0.105972		34.4	0.471785	0.46154	0.400998	0.231542	0.116141
					34.5	0.228856	0.206721	0.146678	0.08696	0.02031	0.004755		34.5	0.553175	0.538127	0.509828	0.314771	0.187036	0.098589		34.5	0.59093	0.354691	0.243476	0.137085	0.126223		34.5	0.507543	0.469954	0.406316	0.229377	0.117354
					34.6	0.236139	0.23075	0.138765	0.102283	0.030033	0.025194		34.6	0.567094	0.518946	0.518151	0.331758	0.198168	0.082959		34.6	0.578949	0.37152	0.249139	0.135484	0.105548		34.6	0.502434	0.48282	0.436478	0.246577	0.14483
					34.7	0.249928	0.221047	0.17458	0.110865	0.033054	0.020788		34.7	0.540183	0.550799	0.524193	0.326779	0.196968	0.086266		34.7	0.582573	0.362383	0.264336	0.129654	0.08956		34.7	0.492234	0.462238	0.406839	0.227994	0.130806
					34.8	0.259538	0.235107	0.169603	0.095251	0.04073	0.043916		34.8	0.554963	0.542599	0.513138	0.332285	0.184123	0.094564		34.8	0.604175	0.368019	0.241932	0.151967	0.10586		34.8	0.485769	0.46208	0.413691	0.237261	0.126555
					34.9	0.251862	0.221563	0.174886	0.100611	0.041319	0.016524		34.9	0.53666	0.536215	0.502115	0.304954	0.188388	0.080252		34.9	0.582508	0.357118	0.246062	0.132392	0.118933		34.9	0.492279	0.482358	0.402166	0.25864	0.121089
					35	0.243746	0.227493	0.153787	0.108806	0.042434	0.02639		35	0.552067	0.539321	0.507609	0.330359	0.194563	0.093507		35	0.590843	0.362862	0.248654	0.136996	0.105108		35	0.492237	0.472981	0.412904	0.25001	0.129829
					35.1	0.242839	0.220519	0.152534	0.118001	0.035247	0.016777		35.1	0.565152	0.556689	0.526042	0.332826	0.209395	0.098091		35.1	0.577965	0.349958	0.245035	0.127206	0.094695		35.1	0.488987	0.481833	0.417693	0.228954	0.12471
					35.2	0.249228	0.208138	0.154163	0.087743	0.025	0.019569		35.2	0.556073	0.543559	0.52489	0.321713	0.19594	0.088387		35.2	0.582287	0.370784	0.254271	0.138713	0.099269		35.2	0.470696	0.475393	0.401805	0.226714	0.124923
					35.3	0.240699	0.225643	0.157902	0.098971	0.030312	0.022622		35.3	0.551907	0.532438	0.508867	0.31296	0.200765	0.093815		35.3	0.581747	0.358264	0.244608	0.128193	0.102371		35.3	0.480956	0.468729	0.400632	0.230783	0.109534
					35.4	0.227599	0.216839	0.161662	0.090542	0.033778	0.01675		35.4	0.565876	0.523654	0.516872	0.324573	0.192237	0.086445		35.4	0.59544	0.375293	0.249983	0.138632	0.135189		35.4	0.487721	0.469116	0.412682	0.24738	0.128193
					35.5	0.255163	0.229509	0.171983	0.126213	0.032254	0.030119		35.5	0.559849	0.540898	0.52118	0.313593	0.173876	0.084471		35.5	0.579126	0.37427	0.254881	0.147593	0.114637		35.5	0.49924	0.490308	0.424515	0.267504	0.14665
					35.6	0.249813	0.233535	0.17682	0.111529	0.041894	0.0385		35.6	0.573711	0.545797	0.545914	0.333497	0.196198	0.108231		35.6	0.581903	0.354349	0.262201	0.145801	0.09211		35.6	0.481823	0.464893	0.400057	0.230963	0.129884
					35.7	0.242766	0.200152	0.159886	0.088241	0.029961	0.010826		35.7	0.544738	0.527688	0.517186	0.318805	0.21304	0.095163		35.7	0.57614	0.357641	0.223777	0.133297	0.084416		35.7	0.477613	0.454262	0.410734	0.244222	0.12999
					35.8	0.251702	0.214688	0.162895	0.097052	0.021201	0.010452		35.8	0.541724	0.529484	0.527472	0.315167	0.194928	0.089703		35.8	0.59118	0.368352	0.256495	0.130519	0.102517		35.8	0.483266	0.451867	0.390289	0.23754	0.115199
					35.9	0.255688	0.224193	0.172817	0.101107	0.042422	0.015588		35.9	0.535858	0.544732	0.531181	0.338102	0.200375	0.085127		35.9	0.602879	0.381971	0.272372	0.146981	0.115803		35.9	0.486826	0.490662	0.417062	0.251274	0.135722
					36	0.246607	0.219067	0.169922	0.094433	0.033199	0.02226		36	0.560753	0.56203	0.518466	0.335734	0.19468	0.101833		36	0.581592	0.363978	0.254218	0.139481	0.124744		36	0.491543	0.460385	0.412706	0.244828	0.118812
					36.1	0.253913	0.227019	0.174231	0.100523	0.054096	0.017195		36.1	0.542481	0.530918	0.498106	0.329309	0.19928	0.092471		36.1	0.581499	0.361229	0.249383	0.130302	0.100993		36.1	0.502061	0.472415	0.417918	0.270412	0.143669
					36.2	0.268489	0.233037	0.17391	0.116114	0.042417	0.014963		36.2	0.562712	0.551249	0.524702	0.31693	0.212982	0.108024		36.2	0.60745	0.377069	0.270272	0.156539	0.121003		36.2	0.51078	0.474214	0.425126	0.261918	0.142472
					36.3	0.262513	0.220539	0.187109	0.096725	0.028561	0.029187		36.3	0.544035	0.530241	0.522096	0.32303	0.196136	0.080091		36.3	0.606654	0.37371	0.271254	0.151363	0.116905		36.3	0.505292	0.471375	0.412095	0.242573	0.139947
					36.4	0.25918	0.222076	0.174111	0.099652	0.022206	-0.00539		36.4	0.560414	0.564249	0.518015	0.34069	0.196712	0.093341		36.4	0.582972	0.361044	0.237159	0.138366	0.096149		36.4	0.471746	0.445052	0.397394	0.229603	0.125966
					36.5	0.253182	0.218266	0.165772	0.100173	0.043071	0.012625		36.5	0.54219	0.544867	0.515002	0.339578	0.211695	0.090537		36.5	0.590567	0.358393	0.258137	0.136652	0.100526		36.5	0.502053	0.479286	0.407197	0.258878	0.124702
					36.6	0.254878	0.221543	0.154249	0.10701	0.034928	0.019067		36.6	0.57183	0.57186	0.553443	0.350724	0.204729	0.119125		36.6	0.614171	0.377246	0.272894	0.167829	0.125223		36.6	0.499391	0.489603	0.414508	0.257608	0.138826
					36.7	0.247496	0.219849	0.165453	0.106128	0.034785	0.032304		36.7	0.563634	0.545613	0.547253	0.330548	0.203455	0.093425		36.7	0.580213	0.372135	0.249576	0.135061	0.105299		36.7	0.502876	0.494566	0.410379	0.251728	0.137045
					36.8	0.224012	0.191161	0.167533	0.101182	0.017422	0.027122		36.8	0.554249	0.556597	0.534978	0.33803	0.210347	0.091361		36.8	0.580038	0.383572	0.260709	0.160678	0.120356		36.8	0.486568	0.482356	0.41663	0.247881	0.131618
					36.9	0.265616	0.225607	0.165862	0.108326	0.050211	0.029123		36.9	0.546399	0.5344	0.514771	0.308948	0.185424	0.079381		36.9	0.595745	0.391256	0.274987	0.155736	0.104271		36.9	0.480954	0.470258	0.415709	0.237942	0.11831
					37	0.238506	0.220059	0.169863	0.089551	0.031943	0.022314		37	0.53465	0.536507	0.517293	0.347106	0.202271	0.091732		37	0.600433	0.374872	0.271773	0.156161	0.109092		37	0.486589	0.47065	0.412143	0.245508	0.131262
					37.1	0.254962	0.221924	0.163548	0.103186	0.02447	0.019541		37.1	0.558312	0.559704	0.549581	0.336988	0.212872	0.106903		37.1	0.609597	0.364701	0.25835	0.150563	0.116687		37.1	0.485641	0.466118	0.408987	0.253402	0.137524
					37.2	0.246291	0.232109	0.162022	0.105132	0.046065	0.020106		37.2	0.548903	0.545368	0.51157	0.345806	0.196168	0.098978		37.2	0.591431	0.371713	0.260098	0.129176	0.123283		37.2	0.491652	0.483025	0.424141	0.259669	0.143752
					37.3	0.258318	0.230367	0.184551	0.110021	0.06017	0.039998		37.3	0.555253	0.529116	0.504079	0.327053	0.190822	0.1018		37.3	0.595609	0.389935	0.262316	0.148678	0.10527		37.3	0.49891	0.466466	0.41768	0.244031	0.133697
					37.4	0.238244	0.204505	0.16149	0.102487	0.026717	0.005236		37.4	0.559327	0.550634	0.539325	0.341178	0.204789	0.105368		37.4	0.589142	0.360441	0.261841	0.135027	0.11802		37.4	0.494041	0.460349	0.404718	0.243524	0.130241
					37.5	0.246689	0.228181	0.165177	0.110088	0.033949	0.01791		37.5	0.552553	0.544514	0.529194	0.335653	0.205948	0.08122		37.5	0.596225	0.372551	0.242351	0.142893	0.105107		37.5	0.491858	0.482332	0.405141	0.243325	0.117335
					37.6	0.26255	0.237076	0.173208	0.124079	0.063703	0.026965		37.6	0.557631	0.553329	0.530943	0.349022	0.201269	0.091448		37.6	0.577424	0.368196	0.246203	0.153191	0.096507		37.6	0.489774	0.463772	0.411457	0.238977	0.142869
					37.7	0.238956	0.20893	0.165809	0.102979	0.046782	0.014182		37.7	0.553242	0.552293	0.520331	0.34405	0.219451	0.106853		37.7	0.593128	0.375503	0.272325	0.147243	0.104137		37.7	0.506055	0.473737	0.41807	0.260829	0.143513
					37.8	0.253766	0.243707	0.177492	0.123178	0.058894	0.033354		37.8	0.562906	0.561725	0.552132	0.334502	0.21826	0.103163		37.8	0.604921	0.376829	0.260534	0.143227	0.12639		37.8	0.468947	0.459695	0.412062	0.253566	0.123403
					37.9	0.255782	0.224366	0.180796	0.100919	0.032335	0.007202		37.9	0.561652	0.538129	0.501434	0.33233	0.202338	0.078062		37.9	0.600135	0.381843	0.278289	0.155822	0.12772		37.9	0.49775	0.468135	0.410088	0.25409	0.136065
					38	0.262145	0.227499	0.170993	0.128894	0.044144	0.040883		38	0.546937	0.538109	0.531508	0.329736	0.212199	0.097356		38	0.586166	0.374168	0.257226	0.147334	0.096399		38	0.483967	0.487442	0.409569	0.258014	0.136122
					38.1	0.238893	0.206928	0.171511	0.100254	0.041805	0.019558		38.1	0.532238	0.542966	0.507079	0.336032	0.196661	0.094445		38.1	0.58943	0.390046	0.247983	0.141283	0.112418		38.1	0.491961	0.464168	0.409969	0.255788	0.133452
					38.2	0.254386	0.222824	0.175772	0.109445	0.037252	0.028491		38.2	0.541049	0.524766	0.513904	0.331407	0.187708	0.089808		38.2	0.588999	0.382751	0.268589	0.151868	0.115996		38.2	0.475885	0.474643	0.443231	0.269047	0.148275
					38.3	0.252717	0.235181	0.194014	0.117269	0.046946	0.026469		38.3	0.548973	0.540595	0.525542	0.327336	0.194426	0.105063		38.3	0.597457	0.382605	0.274384	0.155319	0.1222		38.3	0.486318	0.482112	0.412193	0.263639	0.129232
					38.4	0.239628	0.231745	0.172597	0.085332	0.047404	0.019778		38.4	0.547044	0.541631	0.53092	0.341954	0.197987	0.097557		38.4	0.587692	0.384866	0.256289	0.143342	0.106558		38.4	0.4988	0.4703	0.413677	0.260196	0.139322
					38.5	0.246214	0.222216	0.180857	0.101222	0.050896	0.024591		38.5	0.534793	0.531411	0.507701	0.345305	0.190913	0.10278		38.5	0.615825	0.399391	0.265781	0.159019	0.125269		38.5	0.4988	0.479977	0.429357	0.248576	0.149756
					38.6	0.228634	0.211182	0.138865	0.090011	0.019515	0.022563		38.6	0.548893	0.533902	0.518117	0.329769	0.203079	0.102725		38.6	0.604766	0.379388	0.256342	0.134974	0.1161		38.6	0.506574	0.469763	0.406235	0.252923	0.13522
					38.7	0.263826	0.2202	0.175481	0.098544	0.041109	0.038556		38.7	0.55956	0.555805	0.538994	0.352429	0.22096	0.125226		38.7	0.599402	0.397939	0.277789	0.162347	0.129119		38.7	0.491137	0.450142	0.397525	0.244983	0.12799
					38.8	0.250516	0.216617	0.172837	0.105435	0.030138	0.024135		38.8	0.55932	0.559464	0.525709	0.354799	0.208882	0.102062		38.8	0.601882	0.39229	0.287685	0.16989	0.114536		38.8	0.489815	0.482957	0.412407	0.246975	0.141234
					38.9	0.246218	0.226651	0.154554	0.102074	0.043098	0.004049		38.9	0.553348	0.552687	0.524084	0.364522	0.212455	0.106427		38.9	0.595238	0.372539	0.257802	0.145644	0.105173		38.9	0.489882	0.460113	0.404835	0.266963	0.134347
					39	0.250401	0.216279	0.18088	0.114441	0.047558	0.023307		39	0.555464	0.538094	0.525837	0.354202	0.209356	0.102629		39	0.589315	0.404412	0.27962	0.157201	0.109336		39	0.490136	0.477702	0.419446	0.251703	0.131956
					39.1	0.253898	0.223568	0.180255	0.100794	0.048964	0.005508		39.1	0.533717	0.544471	0.526338	0.321425	0.206404	0.095541		39.1	0.597947	0.388668	0.26639	0.151214	0.124867		39.1	0.497937	0.485204	0.427212	0.247838	0.131842
					39.2	0.251202	0.198266	0.17086	0.11416	0.029263	0.021828		39.2	0.556505	0.549801	0.530036	0.343764	0.22603	0.106091		39.2	0.595089	0.377168	0.273238	0.149721	0.118186		39.2	0.498072	0.490724	0.430415	0.257921	0.160561
					39.3	0.261921	0.239503	0.187432	0.111885	0.045823	0.034941		39.3	0.562511	0.542292	0.519039	0.350523	0.215994	0.08915		39.32	0.59629	0.398007	0.269671	0.159152	0.120694		39.3	0.467527	0.479545	0.404832	0.236405	0.128747
					39.4	0.249268	0.22186	0.16324	0.116291	0.031431	0.011887		39.4	0.543432	0.548304	0.533121	0.3444	0.215071	0.107145		39.4	0.590508	0.38727	0.268075	0.156849	0.115773		39.4	0.493806	0.469531	0.428611	0.277032	0.136867
					39.5	0.257768	0.219842	0.169711	0.116482	0.028884	0.033299		39.5	0.562323	0.546103	0.533389	0.339129	0.214394	0.117823		39.5	0.603419	0.40429	0.282981	0.155496	0.129197		39.5	0.506979	0.51455	0.452394	0.274008	0.15699
					39.6	0.26473	0.232707	0.17745	0.118578	0.061597	0.03445		39.61	0.541165	0.531196	0.518362	0.341627	0.185626	0.100309		39.6	0.58233	0.389025	0.269342	0.155446	0.116587		39.6	0.485884	0.465837	0.409253	0.263644	0.150223
					39.7	0.265269	0.243133	0.179503	0.126398	0.045806	0.027047		39.7	0.560943	0.535696	0.533635	0.354656	0.208741	0.09758		39.7	0.588676	0.380606	0.273667	0.142962	0.101703		39.7	0.482494	0.476613	0.416839	0.262965	0.138644
					39.8	0.255844	0.223415	0.180071	0.106886	0.044102	-0.00149		39.8	0.528868	0.523064	0.513449	0.334491	0.204583	0.094397		39.8	0.599124	0.389856	0.295201	0.155316	0.119339		39.8	0.485243	0.47122	0.415763	0.26975	0.164054
					39.9	0.256934	0.234044	0.171905	0.106462	0.042258	0.035509		39.9	0.566136	0.548697	0.54594	0.35146	0.214412	0.128445		39.9	0.587752	0.392236	0.259207	0.137001	0.118017		39.9	0.493759	0.487059	0.423296	0.277527	0.150999
					40	0.253029	0.226533	0.160498	0.111333	0.040427	0.018608		40	0.564324	0.554593	0.554176	0.357401	0.219437	0.11847		40	0.589115	0.380979	0.266405	0.165257	0.104228		40	0.476013	0.469514	0.401621	0.249643	0.121295
					40.1	0.254392	0.235398	0.173417	0.121239	0.031191	0.03629		40.1	0.567557	0.551063	0.547728	0.339425	0.234209	0.102565		40.1	0.576752	0.381907	0.257314	0.14439	0.1055		40.1	0.488284	0.466337	0.429278	0.272201	0.136774
					40.2	0.246002	0.246073	0.171879	0.132079	0.051382	0.048559		40.2	0.544004	0.529792	0.529332	0.353732	0.216074	0.097051		40.2	0.609743	0.417672	0.29757	0.17554	0.143506		40.2	0.506773	0.497847	0.412596	0.265652	0.147946
					40.3	0.247372	0.226544	0.169465	0.096081	0.035178	0.014331		40.3	0.540512	0.545761	0.531123	0.359922	0.223081	0.120365		40.3	0.584891	0.393699	0.265753	0.139902	0.129147		40.3	0.477169	0.474389	0.383628	0.256958	0.127394
					40.4	0.25131	0.219441	0.178936	0.107792	0.038616	0.013992		40.4	0.566487	0.542257	0.529598	0.355242	0.227896	0.107514		40.4	0.591914	0.389247	0.269791	0.145412	0.110708		40.4	0.496184	0.487963	0.436271	0.261751	0.13478
					40.5	0.253811	0.21578	0.176105	0.108609	0.035639	0.028042		40.5	0.561498	0.542586	0.526898	0.340338	0.216597	0.101911		40.5	0.573976	0.374968	0.25415	0.144449	0.111139		40.5	0.505964	0.476554	0.433004	0.270915	0.126226
					40.6	0.23695	0.218746	0.166484	0.101238	0.036384	0.020147		40.6	0.555839	0.550935	0.528938	0.344866	0.196918	0.115613		40.6	0.586505	0.385897	0.253131	0.144207	0.102842		40.61	0.498187	0.486636	0.415539	0.277688	0.136182
					40.7	0.2623	0.239978	0.186236	0.110372	0.043766	0.038801		40.7	0.572777	0.541278	0.537747	0.369048	0.220534	0.108884		40.7	0.611321	0.37934	0.263123	0.144021	0.100567		40.7	0.502598	0.484024	0.443991	0.278111	0.153467
					40.8	0.268607	0.219709	0.180611	0.11166	0.047611	0.022948		40.8	0.563361	0.554478	0.521544	0.353044	0.204164	0.105515		40.8	0.581931	0.383509	0.273006	0.14445	0.10063		40.8	0.483707	0.487995	0.416344	0.250639	0.120501
					40.9	0.259083	0.219651	0.162471	0.112339	0.046618	0.023685		40.9	0.555927	0.544548	0.5409	0.357092	0.211347	0.096197		40.9	0.589704	0.378893	0.277738	0.146444	0.100329		40.9	0.494455	0.489483	0.418496	0.260802	0.156941
					41	0.246524	0.209256	0.156194	0.107482	0.043029	0.033093		41	0.574634	0.568269	0.566218	0.367517	0.230667	0.134189		41	0.5812	0.388501	0.270918	0.152235	0.109225		41	0.482153	0.489395	0.415733	0.256288	0.128153
					41.1	0.23288	0.206941	0.166546	0.10193	0.045103	0.02118		41.1	0.537279	0.551595	0.522323	0.35055	0.205879	0.102051		41.1	0.616082	0.405887	0.294004	0.161887	0.134773		41.1	0.498445	0.472712	0.425979	0.26646	0.154924
					41.2	0.23794	0.217675	0.161682	0.101713	0.03417	0.006607		41.2	0.548045	0.557289	0.521987	0.350603	0.20367	0.095645		41.2	0.593103	0.396154	0.285683	0.137683	0.107166		41.2	0.503113	0.490165	0.422404	0.272287	0.148418
					41.3	0.25798	0.219302	0.174282	0.112226	0.028515	0.045652		41.3	0.560265	0.560742	0.544051	0.358075	0.232258	0.109418		41.3	0.610462	0.399476	0.289223	0.158575	0.141562		41.3	0.512006	0.480385	0.418599	0.279587	0.158907
					41.4	0.261411	0.232951	0.185536	0.118576	0.048308	0.017573		41.4	0.556598	0.536204	0.523158	0.340809	0.208524	0.101588		41.4	0.580118	0.401022	0.276956	0.136346	0.115168		41.4	0.478828	0.482777	0.412199	0.253138	0.129569
					41.5	0.25191	0.229613	0.154787	0.103511	0.012446	-0.00216		41.5	0.560242	0.541393	0.519867	0.364446	0.229954	0.105361		41.5	0.599943	0.386965	0.282745	0.154804	0.12724		41.5	0.498428	0.479338	0.426073	0.258908	0.148247
					41.6	0.252251	0.24131	0.16883	0.110231	0.050306	0.029487		41.6	0.559793	0.545772	0.527017	0.360006	0.213087	0.096545		41.6	0.59913	0.400573	0.295584	0.167118	0.132301		41.6	0.485259	0.464841	0.415054	0.245101	0.12765
					41.7	0.283685	0.242728	0.217935	0.131233	0.053982	0.044563		41.7	0.552659	0.536963	0.522728	0.336248	0.217586	0.08983		41.7	0.58351	0.40466	0.279638	0.151958	0.10885		41.7	0.496039	0.479092	0.432921	0.266845	0.145956
					41.8	0.251867	0.234519	0.172793	0.112438	0.050645	0.02881		41.8	0.573404	0.547576	0.537672	0.362722	0.231147	0.13068		41.8	0.607767	0.402182	0.283291	0.169129	0.123938		41.8	0.505458	0.489135	0.416132	0.251144	0.150758
					41.9	0.265225	0.233457	0.167395	0.112931	0.058329	0.02977		41.9	0.557829	0.553023	0.532812	0.360749	0.220971	0.11018		41.9	0.612133	0.397506	0.283016	0.176353	0.123413		41.9	0.492442	0.487549	0.432213	0.269658	0.137773
					42	0.257425	0.221556	0.163444	0.096298	0.046795	0.023266		42	0.563693	0.550068	0.536921	0.374842	0.227437	0.1191		42	0.575981	0.374109	0.262393	0.149174	0.10407		42	0.520414	0.50264	0.438447	0.280547	0.161286
					42.1	0.258331	0.234166	0.175441	0.117614	0.052249	0.012754		42.1	0.571915	0.548155	0.541812	0.34502	0.236033	0.101079		42.1	0.606057	0.39905	0.284213	0.172805	0.126159		42.1	0.49338	0.469465	0.40943	0.261597	0.128972
					42.2	0.287039	0.241297	0.197061	0.140578	0.069005	0.067806		42.2	0.544174	0.529704	0.530889	0.335902	0.226211	0.081773		42.2	0.58059	0.380176	0.258144	0.148204	0.106535		42.2	0.489305	0.469133	0.4006	0.244477	0.143106
					42.3	0.257478	0.234673	0.183259	0.116282	0.049165	0.025841		42.3	0.556398	0.556634	0.525594	0.359769	0.215801	0.09799		42.3	0.61375	0.416259	0.310578	0.173341	0.143691		42.3	0.490977	0.495173	0.432739	0.269987	0.144636
					42.4	0.24415	0.209038	0.167675	0.103206	0.041208	0.021767		42.4	0.574599	0.545048	0.525763	0.369666	0.223193	0.10743		42.4	0.584335	0.385672	0.272729	0.153006	0.128139		42.4	0.496046	0.479057	0.400792	0.259283	0.142586
					42.5	0.258842	0.220038	0.169596	0.108626	0.048119	0.020879		42.5	0.559804	0.552484	0.527873	0.356154	0.205857	0.114905		42.5	0.609314	0.396064	0.285718	0.163334	0.124138		42.5	0.51628	0.49748	0.426288	0.288356	0.164521
					42.6	0.245711	0.2275	0.162781	0.100063	0.035801	0.019763		42.6	0.56461	0.539475	0.549828	0.373136	0.237221	0.096888		42.6	0.598041	0.407421	0.28413	0.158364	0.134255		42.6	0.511867	0.494703	0.434636	0.260522	0.155912
					42.7	0.248491	0.23621	0.168036	0.110852	0.046236	0.030653		42.7	0.566481	0.551035	0.525662	0.368747	0.235649	0.110766		42.7	0.599841	0.392827	0.277857	0.169206	0.11723		42.7	0.509654	0.489897	0.427462	0.261446	0.156483
					42.8	0.257206	0.224519	0.180638	0.101263	0.05437	0.040428		42.8	0.561343	0.558867	0.52613	0.347485	0.227181	0.102217		42.8	0.600235	0.391937	0.273528	0.154134	0.125332		42.8	0.484369	0.469356	0.412489	0.257667	0.132612
					42.9	0.266174	0.244786	0.176401	0.115998	0.061908	0.031846		42.9	0.580703	0.558744	0.563933	0.383936	0.22455	0.119047		42.9	0.586885	0.376265	0.284568	0.141605	0.115259		42.9	0.496665	0.481024	0.433941	0.267595	0.151822
					43	0.24928	0.221106	0.164	0.104207	0.056696	0.019527		43	0.554116	0.544071	0.52753	0.363198	0.211526	0.104482		43	0.599951	0.424156	0.293226	0.156486	0.129984		43	0.513489	0.501733	0.421288	0.28116	0.137072
					43.1	0.260602	0.238715	0.164942	0.121738	0.040679	0.034482		43.1	0.559643	0.564281	0.55056	0.378035	0.251917	0.102919		43.1	0.597322	0.397478	0.279523	0.151095	0.101916		43.1	0.495271	0.489435	0.428014	0.268606	0.142814
					43.2	0.24382	0.215167	0.161579	0.09061	0.018195	0.003953		43.2	0.556655	0.558653	0.528553	0.352063	0.223633	0.116632		43.2	0.607302	0.418842	0.293837	0.178512	0.138989		43.2	0.509717	0.49079	0.424496	0.273835	0.156409
					43.3	0.249467	0.231452	0.182293	0.105095	0.053845	0.023843		43.3	0.564568	0.550251	0.526318	0.356515	0.210628	0.101013		43.3	0.619645	0.408448	0.306158	0.178959	0.14588		43.3	0.501419	0.467188	0.421885	0.271091	0.151011
					43.4	0.260448	0.235797	0.179186	0.112608	0.043	0.030707		43.4	0.572424	0.569149	0.540967	0.356344	0.225096	0.103428		43.4	0.626241	0.435732	0.30384	0.192231	0.140805		43.4	0.49822	0.459116	0.425518	0.244556	0.135368
					43.5	0.259807	0.235875	0.180753	0.132917	0.035121	0.03572		43.5	0.558878	0.546357	0.535399	0.367514	0.222674	0.11074		43.5	0.608549	0.414027	0.302169	0.173693	0.121023		43.5	0.517574	0.484468	0.439946	0.285791	0.163916
					43.6	0.261089	0.23216	0.178244	0.12028	0.059916	0.019234		43.6	0.5766	0.548944	0.539192	0.379393	0.230532	0.104939		43.6	0.601044	0.407715	0.29223	0.182786	0.133296		43.6	0.502225	0.471724	0.42908	0.270328	0.135292
					43.7	0.249141	0.216325	0.181534	0.101491	0.056096	0.030266		43.7	0.543844	0.554593	0.522829	0.371474	0.222606	0.108385		43.7	0.597426	0.402418	0.298242	0.176635	0.115603		43.7	0.501536	0.484357	0.439109	0.27076	0.142092
					43.8	0.260994	0.220836	0.172564	0.121702	0.039696	0.041948		43.8	0.554696	0.549466	0.535304	0.347674	0.223548	0.103548		43.8	0.602603	0.413529	0.288375	0.166335	0.123804		43.8	0.4881	0.47556	0.431832	0.274941	0.154247
					43.9	0.236176	0.223525	0.172054	0.11301	0.033465	0.021572		43.9	0.54047	0.55809	0.532693	0.364272	0.236651	0.115323		43.93	0.598311	0.410364	0.291153	0.168168	0.132669		43.9	0.514623	0.503223	0.434071	0.292321	0.158919
					44	0.261413	0.235097	0.180671	0.113862	0.035933	0.024316		44	0.562015	0.55076	0.536932	0.373247	0.234128	0.11579		44	0.616822	0.409516	0.30456	0.176913	0.140243		44	0.494351	0.49325	0.452594	0.275536	0.146611
					44.1	0.240319	0.216813	0.143694	0.082397	0.017039	0.013997		44.1	0.557104	0.567544	0.532041	0.36473	0.241057	0.125153		44.1	0.594932	0.410856	0.296043	0.168712	0.102392		44.1	0.504823	0.502294	0.458356	0.29332	0.158998
					44.2	0.266062	0.231225	0.189561	0.113115	0.040266	0.018318		44.2	0.563951	0.548746	0.556673	0.373176	0.239386	0.119562		44.2	0.62195	0.405246	0.304255	0.165111	0.128302		44.2	0.482264	0.476805	0.409546	0.25928	0.131559
					44.3	0.245854	0.220446	0.167039	0.10567	0.037242	0.02436		44.3	0.558765	0.535149	0.535929	0.365884	0.230346	0.109735		44.3	0.614994	0.414427	0.302763	0.197773	0.135796		44.3	0.508797	0.476841	0.436982	0.299931	0.153029
					44.4	0.260008	0.215104	0.154542	0.099727	0.038248	0.004938		44.4	0.555279	0.559873	0.530429	0.362696	0.225077	0.115457		44.4	0.607827	0.418022	0.289826	0.155194	0.119967		44.4	0.499551	0.49437	0.440388	0.264134	0.153739
					44.5	0.257794	0.216233	0.170622	0.098535	0.036583	0.002311		44.5	0.550091	0.557291	0.551293	0.365168	0.229959	0.102054		44.5	0.593675	0.402213	0.27651	0.158812	0.125482		44.5	0.488633	0.476801	0.423659	0.255161	0.128026
					44.6	0.241198	0.214677	0.172723	0.11779	0.047631	0.017778		44.6	0.557794	0.551482	0.526538	0.369306	0.22319	0.106373		44.6	0.597833	0.390808	0.300514	0.169284	0.118165		44.6	0.514581	0.496552	0.432212	0.275425	0.143273
					44.7	0.256964	0.244313	0.175753	0.121187	0.064755	0.024037		44.7	0.534983	0.537221	0.517046	0.348502	0.213724	0.104051		44.7	0.60206	0.40186	0.289509	0.156535	0.126005		44.7	0.499292	0.503511	0.454926	0.292899	0.175279
					44.8	0.254779	0.219536	0.160061	0.097072	0.024179	0.020316		44.8	0.554374	0.555585	0.527129	0.374704	0.238924	0.114635		44.8	0.613362	0.429968	0.306797	0.199152	0.130551		44.8	0.497841	0.48433	0.431929	0.290296	0.166544
					44.9	0.240366	0.220815	0.161468	0.115402	0.042278	0.03591		44.9	0.558292	0.548601	0.5298	0.375451	0.24654	0.104763		44.9	0.620039	0.43548	0.301359	0.182226	0.14494		44.9	0.501705	0.475877	0.427283	0.275949	0.165278
					45	0.261095	0.241567	0.186514	0.117434	0.031513	0.031406		45	0.574959	0.564794	0.562377	0.373531	0.244224	0.113822		45	0.604617	0.405443	0.293368	0.176643	0.125987		45	0.521631	0.492226	0.443712	0.282972	0.162613
					45.1	0.258175	0.225539	0.18333	0.123351	0.050229	0.010506		45.1	0.568629	0.569312	0.539413	0.377625	0.224852	0.110449		45.1	0.598775	0.411374	0.280589	0.161036	0.128549		45.1	0.510808	0.500584	0.439214	0.297712	0.163132
					45.2	0.267149	0.246324	0.196348	0.136942	0.045618	0.029179		45.2	0.557667	0.561881	0.545763	0.353809	0.228825	0.117488		45.2	0.61441	0.401246	0.29583	0.1642	0.129588		45.2	0.499988	0.492315	0.443424	0.293548	0.166612
					45.3	0.234785	0.224072	0.191125	0.110589	0.038082	0.032488		45.3	0.559578	0.551156	0.531697	0.375975	0.230034	0.119254		45.3	0.621166	0.417512	0.292755	0.174582	0.123079		45.3	0.490213	0.486654	0.434534	0.269667	0.136485
					45.4	0.260413	0.215978	0.155943	0.091793	0.034159	0.018397		45.4	0.561295	0.550907	0.54149	0.369717	0.239428	0.121583		45.4	0.616208	0.425164	0.299529	0.160146	0.127543		45.4	0.487752	0.477026	0.421903	0.275338	0.144593
					45.5	0.256422	0.22207	0.16933	0.110859	0.039806	0.02593		45.5	0.550092	0.550978	0.533367	0.373823	0.227538	0.108048		45.5	0.615506	0.396114	0.295377	0.172739	0.132415		45.5	0.48582	0.494729	0.434508	0.272398	0.144497
					45.6	0.24663	0.221895	0.165043	0.122664	0.060785	0.026114		45.6	0.550701	0.549116	0.538432	0.353236	0.238789	0.114401		45.6	0.597583	0.401696	0.292906	0.165098	0.132273		45.6	0.493442	0.489993	0.432574	0.27577	0.156006
					45.7	0.249039	0.212095	0.148401	0.112936	0.033399	0.01251		45.7	0.545044	0.53912	0.525195	0.366357	0.230724	0.104912		45.7	0.609461	0.391532	0.285352	0.158215	0.118694		45.7	0.490029	0.463235	0.423948	0.260148	0.134487
					45.8	0.262607	0.24494	0.184626	0.114438	0.05888	0.028503		45.8	0.566907	0.563841	0.547357	0.372273	0.237337	0.106898		45.8	0.617427	0.414439	0.29052	0.182002	0.134289		45.8	0.499509	0.493363	0.442378	0.272724	0.163911
					45.9	0.27693	0.2314	0.191374	0.129065	0.0405	0.03749		45.9	0.580717	0.555383	0.559265	0.373904	0.260315	0.123389		45.9	0.570619	0.387859	0.26229	0.16824	0.115777		45.9	0.502239	0.481894	0.440214	0.270371	0.156716
					46	0.251738	0.221267	0.177005	0.122692	0.054479	0.021346		46	0.543759	0.542525	0.553136	0.367564	0.234979	0.098723		46	0.598072	0.426385	0.289965	0.17039	0.134062		46	0.511776	0.504633	0.444418	0.292651	0.164853
					46.1	0.267317	0.226361	0.190055	0.120893	0.03775	0.020546		46.1	0.553091	0.560175	0.534161	0.365236	0.229261	0.110188		46.1	0.60276	0.418481	0.29799	0.177133	0.133199		46.1	0.505903	0.475504	0.436379	0.287356	0.140191
					46.2	0.261813	0.233435	0.172901	0.116644	0.051657	0.015233		46.2	0.559347	0.566206	0.546901	0.382369	0.248066	0.121028		46.2	0.607956	0.415759	0.292077	0.175901	0.135019		46.2	0.497014	0.490183	0.42207	0.269852	0.137465
					46.3	0.247286	0.216864	0.172715	0.121552	0.033172	0.004737		46.3	0.561822	0.559181	0.538618	0.38703	0.234562	0.12826		46.3	0.60411	0.406857	0.29124	0.172718	0.133963		46.3	0.484935	0.487919	0.414833	0.261527	0.154186
					46.4	0.269713	0.231996	0.177411	0.123944	0.062186	0.035442		46.4	0.550632	0.560114	0.545746	0.381073	0.222434	0.126113		46.4	0.606673	0.416897	0.317336	0.16212	0.127975		46.4	0.51099	0.501083	0.447711	0.291556	0.164191
					46.5	0.228063	0.221404	0.165734	0.117096	0.035886	0.028536		46.5	0.558493	0.536705	0.546181	0.379715	0.225238	0.111235		46.5	0.599219	0.412042	0.290114	0.162355	0.123855		46.5	0.493081	0.487936	0.436831	0.277773	0.146487
					46.6	0.26839	0.237461	0.181966	0.119569	0.032674	0.020981		46.6	0.567701	0.552405	0.534274	0.381766	0.224737	0.126748		46.6	0.596496	0.403563	0.294344	0.166988	0.129817		46.6	0.518246	0.489473	0.44321	0.306012	0.162635
					46.7	0.260152	0.235535	0.175925	0.126315	0.048882	0.011705		46.7	0.546409	0.545718	0.531049	0.364644	0.235816	0.108681		46.7	0.590487	0.409929	0.303222	0.171081	0.120348		46.7	0.505345	0.48995	0.430133	0.274588	0.161742
					46.8	0.261159	0.232359	0.183913	0.118276	0.026078	0.016301		46.8	0.553123	0.553996	0.54403	0.367577	0.239071	0.117726		46.8	0.609283	0.428093	0.300269	0.173891	0.14343		46.8	0.504666	0.484577	0.434138	0.263228	0.138057
					46.9	0.246065	0.214498	0.181629	0.099455	0.034799	0.021352		46.9	0.545931	0.524599	0.523017	0.356362	0.214851	0.108649		46.9	0.619447	0.436608	0.306403	0.169365	0.133304		46.9	0.52142	0.493449	0.434097	0.284202	0.159412
					47	0.25672	0.222767	0.173391	0.118148	0.044894	0.016984		47	0.561402	0.557919	0.54042	0.375167	0.242336	0.114658		47	0.617035	0.411738	0.304691	0.169858	0.127095		47	0.500602	0.485332	0.432771	0.261435	0.150736
					47.1	0.27084	0.236264	0.172993	0.107296	0.049212	0.040732		47.1	0.581501	0.566549	0.55707	0.388085	0.257411	0.121603		47.1	0.595941	0.401289	0.281175	0.171027	0.120951		47.1	0.503077	0.505139	0.446542	0.296058	0.162366
					47.2	0.245491	0.216372	0.176855	0.105043	0.039068	0.02702		47.2	0.561858	0.545249	0.531171	0.380318	0.23249	0.120829		47.2	0.590941	0.409172	0.282933	0.1593	0.107517		47.2	0.496835	0.477106	0.432177	0.276179	0.146335
					47.3	0.251174	0.221663	0.163479	0.102687	0.041257	0.033118		47.3	0.552789	0.54987	0.538688	0.385137	0.239506	0.108045		47.3	0.614577	0.423516	0.315428	0.195892	0.132462		47.3	0.499254	0.497177	0.445898	0.267861	0.156448
					47.4	0.253399	0.22493	0.173264	0.121697	0.038047	0.025557		47.4	0.560519	0.539037	0.538508	0.377601	0.228044	0.095829		47.4	0.606356	0.416396	0.310988	0.172583	0.143842		47.4	0.499411	0.484044	0.424635	0.276318	0.154697
					47.5	0.263815	0.235497	0.184923	0.124292	0.062612	0.014586		47.5	0.55088	0.544227	0.534695	0.365672	0.217285	0.11129		47.5	0.610603	0.432229	0.293997	0.186923	0.138508		47.5	0.501484	0.498879	0.43823	0.286195	0.169144
					47.6	0.261899	0.22769	0.177723	0.108228	0.05342	0.024865		47.6	0.582332	0.573637	0.557217	0.382836	0.25721	0.12757		47.6	0.608809	0.419496	0.292496	0.173455	0.140149		47.6	0.481061	0.474579	0.426274	0.265511	0.15377
					47.7	0.245978	0.23856	0.181748	0.123047	0.043092	0.033218		47.7	0.577459	0.566281	0.554512	0.398133	0.268934	0.127314		47.7	0.605007	0.420616	0.319188	0.175927	0.133616		47.7	0.510421	0.503996	0.436984	0.298718	0.163905
					47.8	0.250785	0.219066	0.161061	0.112661	0.040803	0.012333		47.8	0.574207	0.55999	0.553913	0.395529	0.242145	0.112175		47.8	0.609748	0.405951	0.293804	0.175136	0.116072		47.8	0.505434	0.488165	0.429961	0.276908	0.163348
					47.9	0.233114	0.218498	0.160972	0.111031	0.028867	0.00524		47.9	0.559582	0.549062	0.532183	0.371771	0.227921	0.112962		47.9	0.626147	0.419116	0.309613	0.18271	0.150673		47.9	0.508392	0.499406	0.439647	0.286356	0.156832
					48	0.248381	0.219479	0.170689	0.125183	0.035438	0.035966		48	0.54713	0.551902	0.551878	0.373994	0.261864	0.125102		48	0.60289	0.431562	0.307654	0.177736	0.133092		48	0.515192	0.498989	0.444069	0.288033	0.158044
					48.1	0.271353	0.229885	0.179639	0.114613	0.048903	0.032588		48.1	0.554193	0.551615	0.553299	0.388329	0.238251	0.11262		48.1	0.615557	0.422392	0.317295	0.190962	0.143569		48.1	0.52341	0.512207	0.437981	0.292309	0.166272
					48.2	0.267928	0.244441	0.18315	0.121831	0.057028	0.03912		48.2	0.56791	0.549679	0.539681	0.365538	0.241083	0.095328		48.2	0.605685	0.421863	0.303605	0.185817	0.12742		48.2	0.505349	0.480261	0.429172	0.269645	0.150734
					48.3	0.260097	0.233854	0.182679	0.111783	0.067024	0.030701		48.3	0.56023	0.549751	0.550453	0.371512	0.254912	0.113768		48.3	0.604072	0.420688	0.3086	0.178285	0.128896		48.3	0.500029	0.490561	0.445056	0.303911	0.175472
					48.4	0.268437	0.246077	0.190364	0.114468	0.053153	0.028427		48.4	0.560922	0.560541	0.551661	0.392868	0.257774	0.134494		48.4	0.630282	0.429238	0.331377	0.186298	0.153559		48.4	0.482482	0.491464	0.431933	0.272683	0.141832
					48.5	0.25841	0.220688	0.189634	0.113459	0.04164	0.007493		48.5	0.553481	0.557972	0.540235	0.388262	0.247672	0.133239		48.5	0.605523	0.409076	0.293545	0.16888	0.122196		48.5	0.504757	0.501867	0.437754	0.280866	0.152707
					48.6	0.244641	0.232141	0.180335	0.104378	0.050102	0.039624		48.6	0.54443	0.557821	0.543592	0.367979	0.237655	0.118786		48.6	0.619725	0.419896	0.311204	0.170072	0.13633		48.6	0.510636	0.510879	0.437052	0.285311	0.163993
					48.7	0.231445	0.213729	0.15532	0.096622	0.029305	0.015187		48.7	0.570186	0.547538	0.553812	0.364162	0.245423	0.119425		48.7	0.608534	0.413905	0.30033	0.187581	0.122025		48.7	0.516199	0.489349	0.448461	0.292846	0.163959
					48.8	0.267366	0.231349	0.178092	0.111914	0.061929	0.017111		48.8	0.561641	0.556247	0.519584	0.37301	0.216931	0.109008		48.8	0.62406	0.445113	0.331224	0.190691	0.145025		48.8	0.491799	0.499523	0.431338	0.293587	0.160574
					48.9	0.263215	0.228746	0.171472	0.11293	0.059135	0.028638		48.9	0.561218	0.54506	0.546475	0.394951	0.243663	0.12805		48.9	0.5734	0.415232	0.282756	0.180154	0.138438		48.9	0.498926	0.493674	0.443403	0.29527	0.163757
					49	0.259687	0.243829	0.180187	0.111114	0.063017	0.019548		49	0.551372	0.549641	0.539889	0.391663	0.243861	0.102447		49	0.608699	0.409976	0.290011	0.169237	0.106561		49	0.493934	0.491291	0.435731	0.288822	0.164246
					49.1	0.271523	0.230634	0.176163	0.121061	0.047018	0.028739		49.1	0.538745	0.561873	0.541005	0.379943	0.23238	0.123932		49.1	0.61115	0.411917	0.308713	0.183615	0.139031		49.1	0.508371	0.507596	0.438003	0.2877	0.171534
					49.2	0.257021	0.221349	0.185226	0.116347	0.03123	0.033552		49.2	0.560544	0.528988	0.533567	0.381713	0.24243	0.117049		49.2	0.611605	0.431522	0.32143	0.187671	0.145515		49.2	0.502055	0.481363	0.424991	0.278168	0.150092
					49.3	0.259532	0.223525	0.148277	0.094979	0.050878	0.021144		49.3	0.568167	0.54265	0.545336	0.392753	0.237821	0.119291		49.3	0.625152	0.435786	0.326804	0.195744	0.13393		49.3	0.50436	0.484571	0.435112	0.27831	0.146522
					49.4	0.23825	0.226071	0.176538	0.102189	0.034424	0.007302		49.4	0.551118	0.558636	0.533327	0.388859	0.233057	0.12324		49.4	0.622807	0.422155	0.316999	0.180356	0.14298		49.4	0.512427	0.502434	0.455005	0.288741	0.16215
					49.5	0.267666	0.238464	0.19078	0.13772	0.042348	0.036461		49.5	0.551683	0.551473	0.546325	0.403466	0.254113	0.110069		49.5	0.610532	0.426871	0.306562	0.184833	0.133643		49.5	0.520702	0.498724	0.446371	0.283971	0.155237
					49.6	0.255104	0.232995	0.182759	0.12179	0.06131	0.033468		49.6	0.567018	0.554568	0.544875	0.390522	0.239389	0.114456		49.6	0.614554	0.43747	0.314478	0.186872	0.141259		49.6	0.495273	0.488069	0.425075	0.271314	0.15173
					49.7	0.251173	0.234404	0.19452	0.114246	0.036645	0.025172		49.7	0.555599	0.565058	0.547709	0.403881	0.248599	0.126436		49.7	0.621489	0.432051	0.325589	0.182005	0.13613		49.7	0.494503	0.475325	0.450867	0.284024	0.165839
					49.8	0.253461	0.232792	0.182625	0.110388	0.038725	0.03384		49.8	0.559667	0.541302	0.545413	0.397743	0.258445	0.124723		49.8	0.596304	0.416206	0.285884	0.166124	0.141712		49.8	0.525998	0.493577	0.438895	0.292298	0.169966
					49.9	0.254061	0.221958	0.187018	0.114608	0.06012	0.033958		49.9	0.557229	0.568929	0.545114	0.392349	0.240328	0.126569		49.9	0.604616	0.430359	0.304985	0.166933	0.142994		49.9	0.51296	0.49732	0.437186	0.308475	0.177892
					50	0.254645	0.253824	0.183408	0.097725	0.037882	0.022762		50	0.554963	0.5394	0.536012	0.372231	0.245752	0.10791		50	0.612707	0.442923	0.308515	0.184944	0.147111		50	0.490315	0.493129	0.418981	0.301974	0.165188
					50.1	0.248868	0.220437	0.165556	0.09645	0.031804	0.01226		50.1	0.565608	0.552176	0.543849	0.400047	0.253128	0.117452		50.1	0.608886	0.410416	0.295413	0.158506	0.128327		50.1	0.500615	0.512638	0.441733	0.298117	0.17409
					50.2	0.250895	0.229959	0.171276	0.119734	0.03944	0.025023		50.2	0.562306	0.543491	0.537782	0.402058	0.253325	0.12725		50.2	0.615955	0.418509	0.313705	0.180436	0.149141		50.2	0.503448	0.490832	0.433938	0.301598	0.165539
					50.3	0.253513	0.220079	0.17283	0.111353	0.036339	0.030166		50.3	0.559761	0.546216	0.548138	0.363628	0.226588	0.104105		50.3	0.640847	0.432399	0.323218	0.188466	0.15434		50.3	0.499653	0.479449	0.442768	0.297392	0.168644
					50.4	0.284219	0.247938	0.177284	0.134507	0.069974	0.055689		50.4	0.560934	0.560188	0.547067	0.390984	0.249276	0.114846		50.4	0.608793	0.448902	0.319503	0.180217	0.153105		50.4	0.513767	0.512561	0.452221	0.298465	0.173755
					50.5	0.250669	0.225174	0.184808	0.110191	0.04128	0.03044		50.5	0.558594	0.54071	0.539835	0.373768	0.253041	0.108207		50.5	0.622118	0.440705	0.326301	0.198774	0.149717		50.5	0.500087	0.495286	0.452531	0.285042	0.15318
					50.6	0.274331	0.247276	0.175585	0.120469	0.05976	0.026275		50.6	0.566307	0.561173	0.547316	0.394947	0.249092	0.12561		50.6	0.616878	0.44249	0.328036	0.207469	0.165592		50.6	0.515312	0.506464	0.448936	0.309087	0.164671
					50.7	0.263986	0.246217	0.184653	0.129168	0.052527	0.033897		50.7	0.558472	0.561844	0.563817	0.391385	0.243975	0.120271		50.7	0.600346	0.437587	0.306271	0.181357	0.123825		50.7	0.523068	0.502292	0.458185	0.324506	0.17725
					50.8	0.247428	0.222628	0.166739	0.100544	0.039548	0.025483		50.8	0.557856	0.558987	0.541304	0.386165	0.250199	0.127153		50.8	0.610448	0.429019	0.316377	0.185781	0.150328		50.8	0.529492	0.493	0.455174	0.290016	0.174517
					50.9	0.26399	0.221326	0.181429	0.127949	0.035057	0.02868		50.9	0.566063	0.555698	0.552597	0.387852	0.260052	0.117174		50.9	0.615743	0.426485	0.32361	0.194147	0.137688		50.9	0.513709	0.505804	0.447288	0.287868	0.17009
					51	0.233718	0.226367	0.170041	0.099675	0.018269	0.017077		51	0.564711	0.55868	0.548308	0.396894	0.247514	0.118993		51	0.619822	0.431564	0.322091	0.195615	0.15036		51	0.503432	0.501206	0.460412	0.282352	0.174079
					51.1	0.248621	0.218379	0.177106	0.116484	0.034496	0.006297		51.1	0.577736	0.565462	0.559213	0.406556	0.257624	0.134359		51.1	0.615821	0.431729	0.312284	0.182015	0.159871		51.1	0.500826	0.471397	0.426465	0.282417	0.147971
					51.2	0.246715	0.223425	0.172042	0.093892	0.014255	0.012211		51.2	0.561024	0.553238	0.547566	0.413136	0.23874	0.12695		51.2	0.611824	0.425383	0.298534	0.179639	0.13311		51.2	0.511551	0.490846	0.446331	0.296049	0.160049
					51.3	0.262137	0.218277	0.183611	0.120423	0.039459	0.024342		51.3	0.554106	0.554684	0.565578	0.383236	0.260907	0.110373		51.3	0.611663	0.413537	0.313478	0.165656	0.128245		51.3	0.498742	0.484191	0.446774	0.286668	0.170884
					51.4	0.261533	0.218903	0.182503	0.119181	0.048829	0.015602		51.4	0.572622	0.572361	0.571212	0.405046	0.267585	0.127826		51.4	0.612921	0.433862	0.316087	0.188361	0.152727		51.4	0.522094	0.491097	0.439837	0.292455	0.180746
					51.5	0.251453	0.232868	0.176131	0.125206	0.045386	0.043103		51.5	0.55845	0.580004	0.541042	0.394692	0.254291	0.120452		51.5	0.617349	0.433488	0.314295	0.192899	0.131237		51.5	0.523116	0.487141	0.430821	0.294447	0.174489
					51.6	0.259187	0.240907	0.200272	0.13438	0.03932	0.034388		51.6	0.563293	0.565253	0.555427	0.404728	0.255015	0.118704		51.6	0.605765	0.439923	0.318836	0.181045	0.14208		51.6	0.506047	0.495008	0.448378	0.289453	0.157391
					51.7	0.281516	0.254797	0.187191	0.125212	0.049426	0.050641		51.7	0.582977	0.5688	0.5515	0.401248	0.27029	0.128829		51.7	0.627384	0.427938	0.3267	0.183064	0.153231		51.7	0.495728	0.506006	0.448601	0.297848	0.174408
					51.8	0.255443	0.229673	0.174139	0.11855	0.043009	0.020715		51.8	0.563394	0.566065	0.573239	0.413079	0.267992	0.146585		51.8	0.630473	0.445416	0.318695	0.193037	0.133611		51.8	0.505156	0.503137	0.44882	0.293009	0.167465
					51.9	0.269336	0.240769	0.182254	0.111087	0.043097	0.040114		51.9	0.565694	0.56778	0.564447	0.417227	0.262572	0.135065		51.9	0.622386	0.456582	0.330237	0.202751	0.151997		51.9	0.50214	0.479654	0.428889	0.30519	0.159041
					52	0.234164	0.220726	0.164328	0.098664	0.032556	0.01563		52	0.558646	0.561021	0.555492	0.380397	0.264256	0.123456		52	0.623009	0.453983	0.315266	0.208285	0.160737		52	0.502644	0.514415	0.456733	0.300203	0.180208
					52.1	0.253458	0.214459	0.171375	0.115741	0.055374	0.023233		52.1	0.58295	0.563949	0.561424	0.409185	0.279243	0.133601		52.1	0.611977	0.426596	0.304542	0.185142	0.136406		52.1	0.516617	0.50073	0.451718	0.297209	0.179073
					52.2	0.276018	0.259595	0.205233	0.141251	0.059229	0.037242		52.2	0.570145	0.559694	0.559076	0.40446	0.269185	0.137843		52.2	0.613459	0.440347	0.324174	0.176416	0.143272		52.2	0.520166	0.509141	0.457221	0.315113	0.160438
					52.3	0.254478	0.242738	0.188886	0.117072	0.047661	0.028582		52.3	0.554289	0.557074	0.544136	0.388298	0.257608	0.107755		52.3	0.628805	0.434667	0.336354	0.190734	0.155858		52.3	0.51631	0.50285	0.445	0.300199	0.183016
					52.4	0.24007	0.216513	0.150246	0.108393	0.043837	0.022926		52.4	0.563273	0.560157	0.546693	0.39088	0.258962	0.119968		52.4	0.628005	0.44334	0.324055	0.200834	0.15584		52.4	0.496525	0.479263	0.428039	0.277849	0.143467
					52.5	0.258608	0.219777	0.174657	0.113465	0.021803	0.02189		52.5	0.565967	0.55284	0.546409	0.410325	0.236189	0.113628		52.5	0.631509	0.427135	0.313285	0.189083	0.1423		52.5	0.515855	0.492044	0.452448	0.312047	0.174141
					52.6	0.262478	0.228263	0.188857	0.116557	0.041056	0.034086		52.6	0.585434	0.575191	0.556222	0.404345	0.266444	0.130629		52.6	0.595108	0.43261	0.305761	0.182196	0.120616		52.6	0.494795	0.472541	0.419082	0.283564	0.142813
					52.7	0.265279	0.221345	0.161055	0.125292	0.044197	0.029956		52.7	0.566768	0.56119	0.554132	0.388582	0.252459	0.122733		52.7	0.60418	0.428912	0.314563	0.169156	0.128131		52.7	0.516455	0.499033	0.465869	0.293667	0.172547
					52.8	0.251994	0.233699	0.180263	0.129639	0.040337	0.022954		52.8	0.571734	0.560698	0.55338	0.402615	0.270648	0.138911		52.8	0.62715	0.446575	0.329831	0.205601	0.159041		52.8	0.494223	0.478525	0.438044	0.286577	0.159618
					52.9	0.256907	0.230764	0.174222	0.121279	0.055355	0.0243		52.9	0.56703	0.586762	0.561591	0.411419	0.268559	0.121051		52.9	0.607848	0.42558	0.313589	0.185236	0.127538		52.9	0.526115	0.508055	0.45424	0.315287	0.185896
					53	0.262839	0.262064	0.184501	0.116938	0.055884	0.027081		53	0.582947	0.563282	0.565095	0.41769	0.280475	0.140654		53	0.619153	0.435337	0.318071	0.19246	0.146647		53	0.513815	0.500704	0.441561	0.296615	0.176296
					53.1	0.254209	0.237369	0.185434	0.125549	0.038333	0.021921		53.1	0.575206	0.563601	0.547794	0.398998	0.253156	0.130144		53.1	0.634087	0.434213	0.324351	0.189193	0.152729		53.1	0.501673	0.490615	0.443913	0.298926	0.165243
					53.2	0.256938	0.220614	0.16577	0.11441	0.030194	0.002316		53.2	0.560971	0.568967	0.562961	0.395368	0.281008	0.135638		53.2	0.647109	0.463839	0.352754	0.220173	0.166234		53.2	0.507144	0.490772	0.458092	0.297017	0.185646
					53.3	0.253985	0.232256	0.177289	0.115022	0.0316	0.02492		53.3	0.570396	0.554509	0.544354	0.395568	0.265172	0.118986		53.3	0.613899	0.429563	0.328267	0.202508	0.146254		53.3	0.495283	0.507618	0.442103	0.311553	0.183106
					53.4	0.259643	0.238405	0.171447	0.119004	0.028284	0.023647		53.4	0.565026	0.546382	0.544278	0.403656	0.235494	0.097662		53.4	0.606562	0.435582	0.307121	0.201596	0.164088		53.4	0.503634	0.516016	0.451221	0.303895	0.176815
					53.5	0.267129	0.253107	0.17588	0.127626	0.050014	0.043568		53.5	0.544224	0.54817	0.540034	0.380527	0.258584	0.136327		53.5	0.630343	0.4528	0.347326	0.207348	0.151635		53.5	0.509457	0.504396	0.459344	0.301743	0.166837
					53.6	0.2687	0.229777	0.194095	0.124096	0.052315	0.036094		53.6	0.552148	0.55341	0.560894	0.409398	0.263106	0.120818		53.6	0.612363	0.438537	0.309924	0.18805	0.135286		53.6	0.513671	0.509541	0.431101	0.286733	0.161928
					53.7	0.259233	0.235002	0.18617	0.107661	0.044962	0.040027		53.7	0.551574	0.553232	0.536662	0.400526	0.245123	0.117829		53.7	0.614446	0.425696	0.317375	0.172143	0.13352		53.7	0.504279	0.500908	0.442587	0.308772	0.184263
					53.8	0.250919	0.221547	0.175224	0.111031	0.033794	0.017164		53.8	0.563691	0.551436	0.554179	0.404669	0.259586	0.116983		53.8	0.621302	0.460589	0.316189	0.189669	0.146745		53.8	0.515576	0.488154	0.43167	0.276902	0.158406
					53.9	0.249576	0.228186	0.185276	0.118023	0.043582	0.027108		53.9	0.566028	0.553545	0.555168	0.387954	0.267839	0.119689		53.9	0.608342	0.440456	0.316174	0.203676	0.144395		53.9	0.495557	0.491498	0.436104	0.287995	0.168693
					54	0.263029	0.227729	0.180338	0.099807	0.041597	0.023763		54	0.570549	0.572639	0.565762	0.401799	0.282604	0.147615		54	0.616251	0.449782	0.318901	0.199132	0.14775		54	0.496996	0.498243	0.447054	0.294035	0.175553
					54.1	0.252786	0.225859	0.175912	0.11515	0.043659	0.023231		54.1	0.564072	0.556507	0.555705	0.405294	0.255477	0.128921		54.1	0.622951	0.449333	0.343411	0.19844	0.155588		54.1	0.497209	0.4883	0.427501	0.296389	0.138577
					54.2	0.256838	0.225176	0.187473	0.124681	0.054729	0.054788		54.2	0.557949	0.56657	0.551304	0.394568	0.25758	0.127667		54.2	0.62022	0.459967	0.34545	0.203448	0.158834		54.2	0.539849	0.52196	0.45338	0.317571	0.184301
					54.3	0.260757	0.221349	0.164266	0.118429	0.040113	0.022169		54.3	0.573083	0.558171	0.576077	0.404956	0.256108	0.137227		54.3	0.607723	0.435951	0.312213	0.190561	0.13416		54.3	0.506249	0.497924	0.447769	0.297585	0.166813
					54.4	0.276992	0.265591	0.185895	0.123534	0.047872	0.040761		54.4	0.552328	0.549828	0.549235	0.376827	0.242743	0.114477		54.4	0.628372	0.451784	0.336886	0.185307	0.159571		54.4	0.509134	0.485134	0.443725	0.295165	0.162808
					54.5	0.263689	0.239269	0.176218	0.118664	0.05101	0.039112		54.5	0.578196	0.548111	0.551648	0.404393	0.265087	0.130936		54.5	0.630957	0.457165	0.333662	0.21668	0.172058		54.5	0.516872	0.509228	0.45416	0.308363	0.172445
					54.6	0.251436	0.221176	0.185184	0.105601	0.038718	0.02383		54.6	0.539431	0.539596	0.535639	0.394919	0.252411	0.106124		54.6	0.62638	0.455547	0.323833	0.203718	0.166793		54.6	0.505716	0.4906	0.443885	0.316492	0.177572
					54.7	0.252109	0.228738	0.185083	0.105459	0.04278	0.018375		54.7	0.568164	0.57796	0.551634	0.419628	0.283127	0.133631		54.7	0.626322	0.456189	0.328971	0.191105	0.171376		54.7	0.519263	0.509843	0.459761	0.311657	0.167239
					54.8	0.262912	0.237938	0.188872	0.130742	0.057161	0.03002		54.8	0.55873	0.559386	0.548022	0.40127	0.253122	0.14415		54.8	0.631232	0.439615	0.331186	0.212565	0.165945		54.8	0.508157	0.501998	0.448834	0.319771	0.168622
					54.9	0.249877	0.226162	0.163252	0.114797	0.025995	0.026587		54.9	0.558425	0.557905	0.556542	0.400935	0.262203	0.136695		54.9	0.627684	0.441922	0.329741	0.195017	0.154966		54.9	0.49943	0.503981	0.450331	0.293487	0.166932
					55	0.268916	0.22978	0.162096	0.116375	0.032445	0.033322		55	0.568127	0.552777	0.557686	0.400213	0.252816	0.138752		55	0.600476	0.4077	0.321947	0.212443	0.160184		55	0.511518	0.498992	0.435291	0.298408	0.175091
					55.1	0.256327	0.2288	0.189632	0.107086	0.053298	0.028925		55.1	0.561011	0.55583	0.553115	0.390974	0.265985	0.126621		55.1	0.632825	0.454666	0.332838	0.203333	0.145168		55.1	0.504184	0.487863	0.426662	0.285703	0.159482
					55.2	0.272924	0.24459	0.193299	0.135725	0.059028	0.036344		55.2	0.567749	0.566716	0.56711	0.408268	0.255935	0.130599		55.2	0.637216	0.443909	0.342181	0.212068	0.156976		55.2	0.506929	0.495267	0.442414	0.308393	0.161536
					55.3	0.258755	0.207387	0.168544	0.110786	0.043737	0.009878		55.3	0.555355	0.556662	0.572798	0.420311	0.264529	0.131508		55.3	0.622821	0.441866	0.317107	0.191591	0.154742		55.3	0.532953	0.487464	0.43717	0.31029	0.16953
					55.4	0.252403	0.228805	0.185097	0.131756	0.057581	0.024126		55.4	0.53945	0.549467	0.551739	0.402102	0.253691	0.112451		55.4	0.610803	0.44298	0.331427	0.180758	0.144422		55.4	0.515378	0.512172	0.458964	0.315486	0.169758
					55.5	0.239679	0.217189	0.170759	0.099877	0.036344	0.0097		55.5	0.554746	0.549963	0.540121	0.397193	0.248329	0.118787		55.5	0.599848	0.432156	0.310124	0.185163	0.141497		55.5	0.501439	0.482518	0.427346	0.294625	0.162266
					55.6	0.253178	0.243271	0.179444	0.101289	0.033194	0.0296		55.6	0.567716	0.554492	0.542311	0.407751	0.269486	0.129396		55.6	0.613866	0.423759	0.325981	0.192998	0.14857		55.6	0.515558	0.533737	0.460738	0.321751	0.180777
					55.7	0.25622	0.231141	0.173869	0.112443	0.040928	0.014746		55.7	0.555684	0.537921	0.541462	0.39668	0.272145	0.12045		55.7	0.621397	0.467205	0.343944	0.202069	0.155307		55.7	0.502456	0.511569	0.456536	0.308932	0.160901
					55.8	0.272558	0.235343	0.184187	0.115485	0.026409	0.041759		55.8	0.559282	0.559705	0.543619	0.423394	0.261737	0.135128		55.8	0.626478	0.454693	0.338982	0.217086	0.1675		55.8	0.500817	0.506005	0.44776	0.302857	0.169577
					55.9	0.254345	0.243995	0.196628	0.128018	0.066883	0.040347		55.9	0.573377	0.578464	0.568444	0.42892	0.299775	0.152339		55.9	0.610822	0.426716	0.321244	0.186754	0.143863		55.9	0.503094	0.507442	0.42878	0.291176	0.173273
					56	0.269818	0.250001	0.183691	0.138545	0.054498	0.043756		56	0.569712	0.552911	0.53887	0.422718	0.27986	0.132499		56	0.620902	0.462745	0.342764	0.201738	0.16149		56	0.523186	0.504756	0.4492	0.307757	0.184616
					56.1	0.253063	0.217901	0.175421	0.125739	0.0661	0.030864		56.1	0.572601	0.551746	0.548362	0.412284	0.274251	0.130556		56.1	0.619068	0.431395	0.329298	0.19882	0.15246		56.1	0.512633	0.505996	0.457757	0.321208	0.178827
					56.2	0.270427	0.245952	0.198617	0.133251	0.051853	0.043784		56.2	0.56771	0.548667	0.541147	0.404819	0.277221	0.122015		56.2	0.618266	0.465629	0.32947	0.195024	0.159346		56.2	0.513321	0.49817	0.468405	0.302488	0.170986
					56.3	0.270216	0.230559	0.190489	0.128038	0.045035	0.021867		56.3	0.569093	0.56198	0.569111	0.407683	0.277667	0.134934		56.3	0.625322	0.443438	0.323503	0.197704	0.158231		56.3	0.501586	0.501585	0.440795	0.304882	0.171947
					56.4	0.276024	0.235952	0.189306	0.128111	0.048978	0.035661		56.4	0.568304	0.559755	0.53482	0.402619	0.26411	0.140946		56.4	0.613542	0.443581	0.332412	0.202663	0.164548		56.4	0.517877	0.489079	0.435359	0.289769	0.169152
					56.5	0.259644	0.239206	0.182322	0.11908	0.049063	0.026441		56.5	0.573677	0.568069	0.561944	0.432173	0.276238	0.142821		56.5	0.625671	0.452408	0.328203	0.188942	0.164351		56.5	0.531393	0.516983	0.460434	0.312283	0.182423
					56.6	0.251172	0.220366	0.164663	0.093864	0.022727	0.013389		56.6	0.567648	0.553693	0.564166	0.418603	0.272342	0.150456		56.6	0.621975	0.449826	0.331236	0.212927	0.170061		56.6	0.516343	0.497583	0.443804	0.289807	0.177277
					56.7	0.264602	0.241838	0.176459	0.119483	0.044632	0.043014		56.7	0.570818	0.571009	0.564294	0.409297	0.273634	0.132558		56.7	0.61276	0.453413	0.349432	0.211428	0.152455		56.7	0.526898	0.51374	0.481552	0.323366	0.182151
					56.8	0.264681	0.240962	0.177314	0.140273	0.041994	0.027507		56.8	0.569513	0.562639	0.561119	0.413786	0.278392	0.129119		56.8	0.601475	0.457908	0.326619	0.187372	0.15028		56.8	0.510394	0.490103	0.443802	0.299739	0.165094
					56.9	0.254971	0.223278	0.174189	0.121331	0.038177	0.028093		56.9	0.575694	0.555782	0.555818	0.416055	0.271269	0.131207		56.9	0.61998	0.474817	0.340049	0.211604	0.154385		56.9	0.515797	0.509434	0.461973	0.322756	0.189789
					57	0.275154	0.241989	0.184165	0.142932	0.037654	0.021406		57	0.559015	0.564367	0.557357	0.40957	0.274815	0.131417		57	0.62156	0.451079	0.332195	0.202526	0.151191		57	0.50516	0.494009	0.448559	0.298665	0.178851
					57.1	0.263075	0.237546	0.192654	0.114026	0.051283	0.011279		57.1	0.573186	0.547816	0.55108	0.402774	0.250001	0.128806		57.1	0.607089	0.430034	0.319265	0.19042	0.135662		57.1	0.513965	0.496644	0.446299	0.32782	0.178369
					57.2	0.249795	0.230579	0.166197	0.109034	0.055278	0.0131		57.2	0.558596	0.559935	0.551563	0.403515	0.279071	0.126224		57.2	0.616717	0.460027	0.358566	0.220544	0.165799		57.2	0.508753	0.497474	0.46152	0.314403	0.187416
					57.3	0.257758	0.229607	0.184851	0.124951	0.041792	0.02876		57.3	0.561372	0.561436	0.546615	0.410229	0.275652	0.118997		57.3	0.614999	0.451135	0.3401	0.203671	0.168408		57.3	0.493063	0.480148	0.435918	0.286993	0.15964
					57.4	0.252287	0.227205	0.183266	0.112062	0.028903	0.010365		57.4	0.570982	0.574063	0.554253	0.416085	0.262601	0.137366		57.4	0.629188	0.45604	0.336898	0.214412	0.160404		57.4	0.506249	0.49964	0.44078	0.303102	0.161765
					57.5	0.257935	0.219209	0.17337	0.112798	0.042126	0.02531		57.5	0.564435	0.565347	0.555785	0.410268	0.278287	0.140846		57.5	0.620992	0.453501	0.331297	0.194129	0.153481		57.5	0.512195	0.508005	0.474	0.307477	0.189644
					57.6	0.266052	0.232541	0.19952	0.123027	0.037468	0.01453		57.6	0.576417	0.583126	0.55628	0.418435	0.284292	0.132943		57.6	0.635678	0.475133	0.357395	0.211104	0.161735		57.6	0.527589	0.520094	0.470964	0.31957	0.191016
					57.7	0.272939	0.214167	0.175849	0.108977	0.035245	0.018628		57.7	0.57584	0.566837	0.586144	0.429477	0.288457	0.14539		57.7	0.631991	0.453634	0.334266	0.221063	0.172961		57.7	0.505426	0.495161	0.438158	0.309414	0.177208
					57.8	0.258404	0.23439	0.182612	0.107771	0.048854	0.034622		57.8	0.575185	0.559029	0.553448	0.408343	0.270537	0.142328		57.8	0.622253	0.469886	0.329017	0.199423	0.159821		57.8	0.534047	0.508964	0.467137	0.332414	0.180966
					57.9	0.262639	0.218252	0.188572	0.116076	0.055743	0.017756		57.9	0.603381	0.575278	0.568828	0.422625	0.275069	0.141731		57.9	0.592544	0.433153	0.310576	0.184012	0.142419		57.9	0.516192	0.518499	0.472161	0.308696	0.186107
					58	0.251443	0.248686	0.18733	0.102316	0.046443	0.029673		58	0.571645	0.555722	0.554316	0.399339	0.280732	0.128861		58	0.641591	0.468729	0.35633	0.214301	0.168974		58	0.479583	0.480174	0.426395	0.304347	0.161231
					58.1	0.280121	0.232141	0.198185	0.11797	0.065519	0.028778		58.1	0.569861	0.574223	0.542892	0.41203	0.281153	0.143617		58.1	0.651809	0.459088	0.357892	0.214518	0.184137		58.1	0.51977	0.521494	0.455735	0.328209	0.202712
					58.2	0.260401	0.240164	0.175514	0.106914	0.050283	0.030723		58.2	0.56875	0.550138	0.546698	0.402474	0.275496	0.122927		58.2	0.652927	0.4814	0.351342	0.236276	0.186088		58.2	0.523744	0.506449	0.449417	0.30894	0.167929
					58.3	0.243535	0.227951	0.163898	0.111755	0.024919	0.02748		58.3	0.577651	0.571837	0.564266	0.414372	0.290706	0.133398		58.3	0.622322	0.442031	0.338123	0.200338	0.158798		58.3	0.504066	0.494092	0.443339	0.281784	0.172937
					58.4	0.26242	0.242389	0.174698	0.107072	0.038364	0.035505		58.4	0.572978	0.576087	0.550069	0.408815	0.273638	0.131745		58.4	0.63732	0.456433	0.337075	0.214551	0.167434		58.4	0.505417	0.480197	0.447051	0.306559	0.163559
					58.5	0.241663	0.214296	0.183345	0.117606	0.032282	0.01926		58.5	0.574616	0.559511	0.567714	0.417285	0.281277	0.146609		58.5	0.613037	0.442182	0.332996	0.220278	0.139682		58.5	0.506942	0.508662	0.442031	0.302424	0.181568
					58.6	0.254652	0.231271	0.178478	0.120347	0.052357	0.043388		58.6	0.591728	0.58721	0.566051	0.429087	0.287766	0.158588		58.6	0.637089	0.47192	0.352584	0.200942	0.149874		58.6	0.506731	0.502086	0.448823	0.316261	0.170446
					58.7	0.25471	0.23424	0.174075	0.110719	0.040298	-0.00033		58.7	0.575113	0.562265	0.565918	0.433391	0.29097	0.145563		58.7	0.620057	0.465866	0.347693	0.220031	0.166577		58.7	0.532239	0.507959	0.465946	0.318313	0.200501
					58.8	0.25354	0.239277	0.19351	0.131584	0.054169	0.028992		58.8	0.560819	0.56006	0.568801	0.420782	0.290249	0.134463		58.8	0.624839	0.447561	0.32644	0.196981	0.15639		58.8	0.523067	0.519049	0.463552	0.322666	0.198889
					58.9	0.281977	0.231656	0.17497	0.112	0.027913	0.028891		58.9	0.559293	0.55852	0.543536	0.423819	0.266252	0.115524		58.9	0.627474	0.464453	0.33645	0.179321	0.166623		58.9	0.524122	0.510491	0.436828	0.31424	0.177063
					59	0.251722	0.235892	0.179034	0.134027	0.036255	0.012935		59	0.569796	0.567326	0.557523	0.432059	0.278404	0.149975		59	0.626828	0.471951	0.338815	0.216529	0.175835		59	0.513317	0.498954	0.455885	0.312247	0.190501
					59.1	0.250842	0.229433	0.182369	0.111218	0.031351	0.01615		59.1	0.557833	0.545326	0.556931	0.42352	0.289889	0.13387		59.1	0.62324	0.442908	0.341872	0.198915	0.163885		59.1	0.522037	0.501697	0.463661	0.299754	0.180182
					59.2	0.263271	0.241725	0.185263	0.111955	0.049713	0.030944		59.2	0.585329	0.580163	0.573403	0.444981	0.290915	0.158105		59.2	0.635227	0.463611	0.357852	0.198483	0.154235		59.2	0.526579	0.519098	0.463349	0.31009	0.178792
					59.3	0.245053	0.21419	0.170986	0.112572	0.038052	0.013039		59.3	0.566718	0.562326	0.554558	0.412603	0.273755	0.135326		59.3	0.63359	0.474661	0.346287	0.210581	0.159318		59.3	0.49456	0.486284	0.43247	0.307164	0.152068
					59.4	0.25222	0.228411	0.181222	0.117001	0.026922	0.019825		59.4	0.562584	0.545904	0.540604	0.41904	0.280566	0.12977		59.4	0.610959	0.444075	0.334398	0.193132	0.160226		59.4	0.513055	0.503384	0.459497	0.304581	0.1638
					59.5	0.250395	0.224017	0.16519	0.100134	0.044888	0.005466		59.5	0.579859	0.591046	0.587141	0.441231	0.293972	0.147598		59.5	0.639066	0.469384	0.354858	0.227921	0.163778		59.5	0.504056	0.499299	0.438728	0.311208	0.176824
					59.6	0.260421	0.235134	0.184386	0.137417	0.05889	0.013235		59.6	0.557543	0.559476	0.544186	0.389972	0.275452	0.129356		59.6	0.624846	0.469091	0.354728	0.215512	0.148131		59.6	0.513022	0.502281	0.446656	0.301197	0.185785
					59.7	0.264319	0.228601	0.170396	0.110928	0.039671	0.030731		59.7	0.574195	0.552779	0.548412	0.407766	0.286452	0.136048		59.7	0.649845	0.476661	0.367818	0.229423	0.18514		59.7	0.505989	0.511428	0.460779	0.313953	0.172905
					59.8	0.242754	0.217278	0.178886	0.11598	0.037841	0.013291		59.8	0.58593	0.566253	0.550043	0.421175	0.289831	0.127252		59.8	0.622097	0.460366	0.359362	0.210945	0.154348		59.8	0.525369	0.505527	0.459396	0.310085	0.190353
					59.9	0.253059	0.223208	0.171953	0.111277	0.038926	0.033581		59.9	0.564134	0.55281	0.539591	0.412841	0.272928	0.123131		59.9	0.61994	0.453551	0.349024	0.211133	0.166126		59.9	0.520723	0.511108	0.470191	0.317011	0.183773
					60	0.27382	0.216852	0.201021	0.116281	0.04863	0.037669		60	0.584489	0.56072	0.564595	0.418051	0.276928	0.12467		60	0.633362	0.467092	0.350523	0.219311	0.168621		60	0.540752	0.52365	0.471004	0.336969	0.192879
					60.1	0.267845	0.235838	0.195732	0.116565	0.046987	0.030913		60.1	0.586391	0.564056	0.573065	0.426965	0.278663	0.147058		60.1	0.631595	0.454304	0.340764	0.222304	0.172956		60.1	0.52148	0.511135	0.449281	0.31587	0.175594
					60.2	0.262616	0.229857	0.180508	0.133903	0.053763	0.048691		60.2	0.576578	0.565659	0.541004	0.425887	0.279882	0.148193		60.2	0.612151	0.448412	0.333736	0.208784	0.145154		60.2	0.510671	0.504201	0.46083	0.304702	0.185336
					60.3	0.251648	0.225933	0.180883	0.119579	0.047554	0.017721		60.3	0.592014	0.566535	0.558943	0.426729	0.285619	0.138151		60.3	0.627276	0.449353	0.342827	0.211895	0.152318		60.3	0.503991	0.512204	0.454706	0.315242	0.173569
					60.4	0.247508	0.233469	0.19075	0.121464	0.032596	0.025739		60.4	0.588294	0.576737	0.576838	0.432665	0.306597	0.153108		60.4	0.635616	0.464047	0.354571	0.209033	0.166318		60.4	0.537049	0.518166	0.452497	0.322212	0.185193
					60.5	0.236155	0.204623	0.151797	0.102992	0.023966	0.006294		60.5	0.585084	0.561173	0.565331	0.424575	0.280947	0.124951		60.5	0.62634	0.472359	0.328447	0.201903	0.166722		60.5	0.518066	0.514266	0.458109	0.303726	0.187234
					60.6	0.255927	0.241325	0.173599	0.101413	0.047795	0.010696		60.6	0.565775	0.55096	0.548327	0.408855	0.264468	0.142375		60.6	0.630189	0.453147	0.355804	0.212832	0.157964		60.63	0.524811	0.511103	0.463799	0.310479	0.182518
					60.7	0.251851	0.24182	0.180808	0.121225	0.028192	0.010497		60.7	0.564917	0.542056	0.547326	0.412826	0.268903	0.126869		60.7	0.615905	0.456486	0.323408	0.208363	0.154012		60.7	0.499716	0.49267	0.446696	0.302447	0.176518
					60.8	0.252356	0.216194	0.163688	0.110115	0.043761	0.011525		60.8	0.556604	0.56689	0.552195	0.421514	0.276834	0.128647		60.8	0.628119	0.463951	0.350738	0.211695	0.170378		60.8	0.520717	0.488741	0.44033	0.326153	0.174435
					60.9	0.259856	0.241829	0.194559	0.130268	0.062655	0.03776		60.9	0.549747	0.552998	0.544966	0.414812	0.274305	0.12178		60.9	0.620977	0.477058	0.360903	0.223724	0.179104		60.9	0.524682	0.510669	0.464455	0.299565	0.199558
					61	0.258117	0.234467	0.170186	0.122697	0.028285	0.015226		61	0.553869	0.558389	0.543821	0.42332	0.273653	0.131086		61	0.619021	0.468238	0.352484	0.219909	0.168836		61	0.522558	0.516395	0.464651	0.306884	0.205159
					61.1	0.263883	0.239798	0.175287	0.130096	0.044627	0.025516		61.1	0.553266	0.561941	0.565306	0.417047	0.279852	0.133369		61.1	0.638022	0.474786	0.357221	0.224398	0.185538		61.1	0.523477	0.517242	0.467141	0.33209	0.1991
					61.2	0.271451	0.236839	0.182076	0.126709	0.049636	0.027864		61.2	0.558115	0.566016	0.573738	0.411807	0.276617	0.136581		61.2	0.608467	0.457421	0.351694	0.20376	0.151696		61.2	0.520409	0.512802	0.453012	0.314389	0.175763
					61.3	0.269047	0.242367	0.194717	0.120744	0.047253	0.042623		61.3	0.590013	0.586304	0.570929	0.438619	0.312797	0.161207		61.3	0.643758	0.472426	0.360378	0.214132	0.189862		61.3	0.510067	0.51546	0.458252	0.314755	0.187624
					61.4	0.271365	0.246884	0.176821	0.109907	0.04766	0.043371		61.4	0.568027	0.559829	0.551372	0.414171	0.269122	0.133339		61.4	0.618075	0.468127	0.362596	0.220402	0.160319		61.4	0.513966	0.503234	0.46538	0.318488	0.194016
					61.5	0.263356	0.230234	0.193761	0.115972	0.043296	0.032225		61.5	0.571158	0.559249	0.555742	0.420386	0.273747	0.137458		61.5	0.619932	0.472881	0.341274	0.226292	0.175193		61.5	0.497848	0.494869	0.443804	0.313171	0.164967
					61.6	0.270733	0.237854	0.186833	0.120942	0.048055	0.047132		61.6	0.571344	0.568336	0.557525	0.428036	0.295731	0.149154		61.6	0.653275	0.482629	0.357834	0.236337	0.163498		61.6	0.537179	0.53758	0.476645	0.328797	0.186261
					61.7	0.25844	0.222502	0.165603	0.121968	0.04088	0.00982		61.7	0.550246	0.5619	0.558472	0.414781	0.280283	0.132318		61.7	0.621689	0.456229	0.344059	0.230408	0.183783		61.7	0.515799	0.510946	0.445221	0.311082	0.174766
					61.8	0.264263	0.225232	0.198274	0.127082	0.04905	0.02747		61.8	0.587483	0.57289	0.57572	0.42489	0.291042	0.140232		61.8	0.61503	0.456362	0.333635	0.202951	0.158572		61.8	0.506498	0.484742	0.434374	0.29617	0.159697
					61.9	0.270424	0.267146	0.201406	0.138364	0.058278	0.039595		61.9	0.568189	0.563653	0.57569	0.431429	0.286485	0.15178		61.9	0.622843	0.466394	0.362988	0.222006	0.17513		61.9	0.52086	0.504091	0.466358	0.315107	0.189823
					62	0.25987	0.247911	0.180533	0.12457	0.054076	0.024201		62	0.582754	0.571006	0.548045	0.43734	0.275217	0.144384		62	0.624657	0.448449	0.348987	0.21389	0.170814		62	0.527035	0.508688	0.463023	0.323385	0.182669
					62.1	0.263955	0.234446	0.188225	0.101486	0.046218	0.023439		62.1	0.581712	0.555301	0.550438	0.423604	0.297337	0.14942		62.1	0.629593	0.438938	0.338788	0.216965	0.154297		62.1	0.533929	0.516023	0.449453	0.328584	0.189814
					62.2	0.270026	0.237401	0.191596	0.123816	0.054441	0.037647		62.2	0.551858	0.559147	0.573747	0.421948	0.274339	0.131653		62.2	0.61446	0.468379	0.364014	0.217639	0.160921		62.2	0.503746	0.496277	0.437473	0.299002	0.168742
					62.3	0.274814	0.244177	0.189802	0.123474	0.058979	0.046993		62.3	0.586227	0.561633	0.557081	0.433331	0.289334	0.149825		62.3	0.60459	0.445412	0.339219	0.196685	0.1551		62.3	0.510179	0.505952	0.462034	0.312852	0.186275
					62.4	0.253144	0.220735	0.179419	0.11557	0.029754	0.002291		62.4	0.565678	0.552794	0.547469	0.412231	0.293565	0.141001		62.4	0.629908	0.473405	0.336657	0.227572	0.166868		62.4	0.51193	0.507057	0.451246	0.314211	0.175394
					62.5	0.282843	0.240647	0.205069	0.124739	0.040706	0.031537		62.5	0.569207	0.561028	0.577547	0.424477	0.291618	0.151045		62.5	0.62271	0.462235	0.345083	0.213238	0.172537		62.5	0.527617	0.496414	0.453427	0.325482	0.200489
					62.6	0.263745	0.246176	0.181941	0.105097	0.041106	0.014598		62.6	0.566541	0.56005	0.551864	0.410636	0.282011	0.135714		62.6	0.621634	0.456426	0.340604	0.214408	0.145663		62.6	0.509545	0.519936	0.451127	0.307955	0.190782
					62.7	0.252128	0.230392	0.166077	0.1212	0.04449	0.016593		62.7	0.565088	0.558051	0.562755	0.421879	0.296506	0.162661		62.7	0.640599	0.46916	0.343227	0.228703	0.172628		62.7	0.501974	0.503626	0.457455	0.311287	0.177625
					62.8	0.257264	0.232951	0.191052	0.105696	0.04793	0.046835		62.8	0.563807	0.541613	0.553428	0.415484	0.282979	0.144383		62.8	0.622865	0.471183	0.351999	0.214912	0.1869		62.8	0.530104	0.521098	0.463385	0.333019	0.184052
					62.9	0.265676	0.23394	0.204901	0.12911	0.052052	0.035755		62.9	0.572477	0.56284	0.581869	0.439089	0.305529	0.142462		62.9	0.626829	0.470325	0.342081	0.208638	0.156456		62.9	0.529758	0.51754	0.471076	0.330995	0.175474
					63	0.262148	0.234868	0.178983	0.114792	0.043237	0.032873		63	0.569615	0.559929	0.56994	0.418924	0.285005	0.149519		63	0.61911	0.461552	0.357004	0.23242	0.16126		63	0.529025	0.526919	0.479202	0.31675	0.193289
					63.1	0.260127	0.229098	0.195122	0.116865	0.033987	0.030429		63.1	0.568655	0.572245	0.547909	0.430676	0.284896	0.157781		63.1	0.648518	0.482858	0.340543	0.227543	0.179585		63.1	0.524409	0.508745	0.443763	0.33184	0.18148
					63.2	0.266177	0.238823	0.185947	0.116361	0.042888	0.020843		63.2	0.557112	0.541567	0.553177	0.427444	0.285214	0.127972		63.2	0.640788	0.462313	0.354429	0.215023	0.178348		63.2	0.513474	0.516718	0.454214	0.308051	0.179998
					63.3	0.265768	0.226984	0.162727	0.138314	0.031427	0.026727		63.3	0.563279	0.563467	0.56872	0.420789	0.270851	0.129486		63.3	0.632624	0.483577	0.352207	0.230452	0.181797		63.3	0.503614	0.511978	0.470973	0.3096	0.177059
					63.4	0.279083	0.253162	0.200507	0.140098	0.047602	0.019298		63.4	0.564413	0.557149	0.569038	0.444768	0.297284	0.132611		63.4	0.624898	0.47905	0.337541	0.224207	0.164298		63.4	0.513672	0.516605	0.467246	0.336928	0.198649
					63.5	0.289959	0.24402	0.218944	0.137056	0.066424	0.055447		63.5	0.572043	0.564092	0.555304	0.424421	0.298298	0.150612		63.5	0.648823	0.489176	0.359831	0.232829	0.169093		63.5	0.541065	0.52055	0.475671	0.34651	0.212163
					63.6	0.267851	0.249309	0.185857	0.13661	0.042446	0.046563		63.6	0.584809	0.578197	0.57084	0.439105	0.298143	0.164266		63.6	0.630502	0.470608	0.358913	0.224853	0.183644		63.6	0.531447	0.519735	0.464309	0.340404	0.191409
					63.7	0.244217	0.231401	0.182287	0.116481	0.028585	0.020955		63.7	0.596374	0.575896	0.574012	0.422018	0.294666	0.146614		63.7	0.628163	0.472518	0.345392	0.217916	0.16523		63.7	0.52441	0.489118	0.462382	0.316612	0.167916
					63.8	0.264629	0.242202	0.183234	0.111635	0.049207	0.035574		63.8	0.576119	0.577355	0.565183	0.443903	0.302802	0.16535		63.8	0.627377	0.461987	0.371278	0.230658	0.180852		63.8	0.526284	0.510488	0.452134	0.331981	0.176703
					63.9	0.255013	0.21549	0.18986	0.109635	0.041629	0.018573		63.9	0.587751	0.566528	0.571457	0.413403	0.29729	0.145501		63.92	0.64384	0.47932	0.349826	0.2291	0.181851		63.9	0.504698	0.498827	0.457624	0.318128	0.180726
					64	0.267765	0.237257	0.198732	0.148712	0.054026	0.048747		64	0.579563	0.546627	0.557184	0.420924	0.300538	0.155587		64	0.616799	0.451741	0.342157	0.205979	0.155699		64	0.510343	0.495752	0.461273	0.322533	0.190558
					64.1	0.250218	0.229156	0.173552	0.104717	0.046273	0.013993		64.1	0.563765	0.563206	0.550017	0.427212	0.277882	0.145937		64.1	0.636221	0.48847	0.363123	0.225997	0.170655		64.1	0.516632	0.502895	0.454961	0.322957	0.174177
					64.2	0.253683	0.230907	0.17066	0.111901	0.037038	0.023208		64.2	0.563225	0.553341	0.549538	0.413094	0.285875	0.157842		64.2	0.621042	0.473395	0.368452	0.229879	0.186787		64.2	0.517638	0.505255	0.464291	0.320406	0.200124
					64.3	0.256141	0.221105	0.189316	0.114789	0.050901	0.040053		64.3	0.572249	0.578461	0.56491	0.43363	0.286166	0.132037		64.3	0.629845	0.467137	0.354993	0.233526	0.17539		64.3	0.507823	0.518613	0.455301	0.311897	0.183417
					64.4	0.256503	0.223804	0.180512	0.11928	0.044194	0.016225		64.4	0.557834	0.563999	0.567562	0.420616	0.293032	0.132497		64.4	0.621621	0.467433	0.352622	0.231005	0.167164		64.4	0.522086	0.524272	0.474398	0.334704	0.196355
					64.5	0.266754	0.234076	0.175357	0.12595	0.063939	0.035129		64.5	0.570828	0.574126	0.563265	0.429701	0.292697	0.139325		64.5	0.621011	0.465323	0.350888	0.208618	0.173283		64.5	0.533554	0.515405	0.482297	0.335394	0.198812
					64.6	0.255185	0.235976	0.197556	0.122869	0.043093	0.039884		64.6	0.576695	0.541483	0.561866	0.428931	0.289051	0.143867		64.6	0.629779	0.462297	0.365086	0.226066	0.175363		64.6	0.533879	0.539778	0.474195	0.331931	0.200016
					64.7	0.246594	0.236534	0.177399	0.115245	0.045956	0.008761		64.7	0.560914	0.545564	0.554414	0.417995	0.276644	0.148251		64.7	0.629507	0.478864	0.359841	0.22529	0.177167		64.7	0.536793	0.501861	0.482831	0.326294	0.180318
					64.8	0.260689	0.235178	0.191696	0.127344	0.035049	0.04386		64.8	0.572055	0.574066	0.568837	0.445018	0.289809	0.157013		64.8	0.64497	0.485927	0.353723	0.228357	0.184165		64.8	0.517483	0.536859	0.462223	0.323677	0.191955
					64.9	0.239596	0.234573	0.170652	0.122444	0.02689	0.025231		64.9	0.569766	0.550821	0.549967	0.425062	0.282434	0.134707		64.9	0.615446	0.466254	0.353362	0.213551	0.169836		64.9	0.516105	0.50903	0.476776	0.334267	0.200823
					65	0.248598	0.237686	0.189963	0.126561	0.040796	0.029086		65	0.559198	0.56434	0.553775	0.425436	0.291875	0.152547		65	0.62291	0.474675	0.355581	0.209589	0.163344		65	0.51575	0.497148	0.461994	0.316446	0.180532
					65.1	0.278016	0.230571	0.194132	0.108931	0.057962	0.033295		65.1	0.567393	0.561538	0.572391	0.436973	0.307423	0.150018		65.1	0.644109	0.470589	0.355276	0.23904	0.165314		65.1	0.514716	0.507672	0.466002	0.310345	0.182349
					65.2	0.277462	0.232576	0.191136	0.124024	0.067575	0.044283		65.2	0.586742	0.562088	0.565726	0.431386	0.292139	0.158875		65.2	0.638984	0.485644	0.374772	0.225795	0.178753		65.2	0.509094	0.497972	0.45993	0.309511	0.189041
					65.3	0.269849	0.233854	0.176395	0.122608	0.043911	0.017404		65.3	0.584123	0.548866	0.550461	0.417762	0.283923	0.150177		65.3	0.638306	0.488582	0.387866	0.2424	0.191381		65.3	0.529672	0.518408	0.464369	0.334114	0.189237
					65.4	0.259692	0.232468	0.182807	0.135511	0.053279	0.019727		65.4	0.570781	0.571144	0.564439	0.432815	0.295803	0.152634		65.4	0.633373	0.488488	0.361376	0.226075	0.186063		65.4	0.520504	0.495798	0.45349	0.324211	0.185622
					65.5	0.266018	0.239745	0.19578	0.13456	0.061513	0.039404		65.5	0.562197	0.559625	0.559575	0.447754	0.2847	0.154452		65.5	0.630945	0.480428	0.379092	0.255464	0.174768		65.5	0.536271	0.512416	0.464945	0.332686	0.198663
					65.6	0.26701	0.224436	0.180052	0.123739	0.060449	0.035714		65.6	0.574501	0.591119	0.568752	0.456867	0.300998	0.149371		65.6	0.624922	0.475941	0.363262	0.221133	0.195532		65.6	0.536013	0.520358	0.465787	0.315786	0.1828
					65.7	0.233827	0.202686	0.175364	0.098725	0.035987	0.021324		65.7	0.571281	0.556803	0.569096	0.431453	0.28764	0.140896		65.7	0.6422	0.483852	0.354456	0.240457	0.190457		65.7	0.519326	0.49495	0.469969	0.313554	0.184908
					65.8	0.250564	0.223783	0.172014	0.111969	0.041657	0.018654		65.8	0.58316	0.553236	0.545831	0.424328	0.300749	0.148942		65.8	0.609047	0.465073	0.350003	0.211682	0.170785		65.8	0.520399	0.504824	0.459481	0.3409	0.190839
					65.9	0.237026	0.223174	0.159443	0.108142	0.046158	0.009732		65.9	0.56449	0.544632	0.564321	0.419816	0.273869	0.136668		65.9	0.637413	0.47579	0.362391	0.223361	0.164687		65.9	0.521678	0.50124	0.45177	0.316903	0.196468
					66	0.272254	0.243054	0.1918	0.125245	0.048941	0.039415		66	0.557407	0.566289	0.562086	0.431287	0.28988	0.143161		66	0.630655	0.473863	0.357526	0.226058	0.172308		66	0.526096	0.510046	0.460894	0.315199	0.184666
					66.1	0.269898	0.234759	0.184859	0.120209	0.046248	0.033845		66.1	0.570706	0.558707	0.553827	0.431387	0.296732	0.133644		66.1	0.633309	0.483094	0.356966	0.229753	0.178822		66.1	0.536906	0.511803	0.451292	0.323516	0.184246
					66.2	0.269824	0.260503	0.187502	0.132364	0.054049	0.044719		66.2	0.557934	0.569217	0.563816	0.437457	0.289498	0.153891		66.2	0.62417	0.474313	0.378569	0.228474	0.172046		66.2	0.524121	0.525879	0.455887	0.338208	0.213972
					66.3	0.261884	0.25192	0.192266	0.122934	0.046945	0.024255		66.3	0.569563	0.557063	0.574709	0.425577	0.29254	0.139817		66.3	0.635719	0.489228	0.365995	0.250555	0.18632		66.3	0.50489	0.505406	0.461256	0.315988	0.172931
					66.4	0.266143	0.258068	0.205448	0.133642	0.067469	0.04591		66.4	0.583846	0.570022	0.554647	0.437034	0.297494	0.158434		66.4	0.618143	0.475704	0.3577	0.220715	0.159279		66.4	0.52523	0.527909	0.471315	0.334339	0.190721
					66.5	0.273118	0.236453	0.188007	0.1194	0.062025	0.049926		66.5	0.570189	0.569055	0.565889	0.440686	0.302238	0.151443		66.5	0.643429	0.48044	0.36094	0.248786	0.187604		66.5	0.521073	0.505796	0.453575	0.332293	0.190864
					66.6	0.238943	0.211116	0.17299	0.110075	0.053602	0.006332		66.6	0.586972	0.582653	0.578664	0.444931	0.29674	0.162704		66.6	0.622357	0.473271	0.360926	0.220039	0.175628		66.6	0.516367	0.504385	0.461836	0.314087	0.184095
					66.7	0.253132	0.238708	0.185802	0.106573	0.044604	0.035646		66.7	0.57412	0.575301	0.562431	0.436716	0.310726	0.157941		66.7	0.627299	0.474902	0.379358	0.226385	0.182467		66.7	0.527057	0.505044	0.468169	0.328847	0.190304
					66.8	0.265832	0.251319	0.193947	0.123642	0.061872	0.0406		66.8	0.580722	0.58377	0.579557	0.445202	0.315768	0.152686		66.8	0.629276	0.48724	0.359436	0.235694	0.179721		66.8	0.523005	0.506856	0.458111	0.325354	0.18546
					66.9	0.26467	0.231884	0.17921	0.146116	0.045307	0.025649		66.9	0.569031	0.566192	0.564047	0.422872	0.29344	0.139739		66.9	0.621135	0.471869	0.356199	0.221044	0.168039		66.9	0.525793	0.510485	0.476305	0.337966	0.219354
					67	0.266315	0.225898	0.164671	0.110754	0.046583	0.027526		67	0.570262	0.560809	0.561243	0.432956	0.312304	0.140021		67	0.641146	0.494942	0.367846	0.22481	0.196146		67	0.5227	0.501914	0.481104	0.327757	0.202908
					67.1	0.255292	0.245882	0.187953	0.117943	0.053716	0.032992		67.1	0.572611	0.563195	0.564706	0.43494	0.300021	0.156801		67.1	0.62787	0.471763	0.351861	0.241834	0.184001		67.1	0.514583	0.513452	0.467344	0.337122	0.191634
					67.2	0.262669	0.245473	0.195652	0.126356	0.051169	0.030139		67.2	0.587158	0.575082	0.562881	0.446394	0.306217	0.159042		67.2	0.621774	0.469071	0.348018	0.219716	0.183207		67.2	0.53206	0.516448	0.471302	0.343102	0.199342
					67.3	0.254823	0.239267	0.18139	0.111354	0.050512	0.018264		67.3	0.564295	0.572255	0.56062	0.426655	0.29061	0.139691		67.3	0.603234	0.470654	0.353921	0.220297	0.16585		67.3	0.551191	0.531854	0.476233	0.34929	0.208307
					67.4	0.277245	0.24838	0.179887	0.135586	0.05026	0.042549		67.4	0.564937	0.554131	0.574081	0.434802	0.308632	0.152609		67.4	0.63482	0.497611	0.348574	0.232837	0.183546		67.4	0.521306	0.530971	0.463585	0.335489	0.198099
					67.5	0.251413	0.237132	0.175516	0.111636	0.03062	0.026969		67.5	0.574757	0.573088	0.563475	0.446486	0.313564	0.178753		67.5	0.622347	0.453317	0.351687	0.237897	0.161439		67.5	0.525951	0.519535	0.458048	0.323722	0.200335
					67.6	0.271765	0.244581	0.191239	0.12252	0.041671	0.038568		67.6	0.57214	0.557246	0.577917	0.427145	0.298054	0.159173		67.6	0.643198	0.494287	0.377143	0.250291	0.183285		67.6	0.534384	0.514034	0.468959	0.329767	0.184786
					67.7	0.24114	0.215837	0.157669	0.110455	0.039278	0.009038		67.7	0.601291	0.581359	0.563364	0.448046	0.295788	0.155194		67.7	0.621111	0.473229	0.352848	0.231866	0.174473		67.7	0.506932	0.526801	0.465118	0.336546	0.194787
					67.8	0.260341	0.233223	0.205837	0.128329	0.047952	0.034902		67.8	0.582856	0.56255	0.568242	0.448723	0.321157	0.142139		67.8	0.643176	0.482779	0.367844	0.223256	0.183886		67.8	0.534208	0.522921	0.491374	0.335002	0.196767
					67.9	0.26687	0.218947	0.175213	0.124633	0.043018	0.020595		67.9	0.579015	0.569401	0.566999	0.430147	0.299839	0.15325		67.9	0.642604	0.487535	0.372772	0.230681	0.190961		67.9	0.525273	0.535859	0.484498	0.341557	0.227498
					68	0.269913	0.243	0.179851	0.122779	0.048457	0.021248		68	0.573181	0.578709	0.561985	0.41592	0.291539	0.14088		68	0.634672	0.486816	0.376129	0.244869	0.191512		68	0.539153	0.521994	0.464837	0.334023	0.202651
					68.1	0.237945	0.229333	0.18236	0.11564	0.022181	0.025923		68.1	0.568903	0.566147	0.570517	0.431727	0.313551	0.163047		68.1	0.622671	0.484992	0.376142	0.250501	0.173167		68.1	0.520004	0.527318	0.45029	0.342282	0.18929
					68.2	0.251798	0.252145	0.197993	0.129531	0.047193	0.026857		68.2	0.576777	0.578937	0.566098	0.437006	0.315345	0.167845		68.2	0.609516	0.476205	0.359579	0.216588	0.176138		68.2	0.528124	0.505275	0.467928	0.33411	0.188274
					68.3	0.270963	0.246363	0.190214	0.133868	0.062954	0.038859		68.3	0.556874	0.561804	0.560779	0.417514	0.28637	0.154582		68.3	0.631681	0.477364	0.36186	0.224894	0.181368		68.3	0.523273	0.501058	0.462956	0.330937	0.200474
					68.4	0.255678	0.2283	0.176492	0.116723	0.044268	0.025561		68.4	0.54919	0.554569	0.572369	0.438463	0.30564	0.146428		68.4	0.639052	0.485751	0.363672	0.239012	0.184554		68.4	0.521613	0.504709	0.447451	0.325163	0.184725
					68.5	0.250509	0.229934	0.185034	0.130093	0.05468	0.025134		68.5	0.594722	0.560803	0.574583	0.448978	0.303256	0.152223		68.5	0.631208	0.488417	0.370632	0.250447	0.176282		68.5	0.519474	0.500756	0.452433	0.324907	0.194073
					68.6	0.282161	0.245125	0.186633	0.136226	0.067339	0.03388		68.6	0.5749	0.579577	0.581485	0.448525	0.312047	0.165541		68.6	0.623528	0.471968	0.364044	0.245048	0.188395		68.6	0.517532	0.535184	0.483097	0.338156	0.204566
					68.7	0.2572	0.238695	0.177512	0.104057	0.050889	0.029964		68.7	0.564197	0.570883	0.565934	0.447103	0.32114	0.168327		68.7	0.63408	0.48335	0.348366	0.232377	0.171252		68.7	0.505856	0.497514	0.462974	0.33346	0.186821
					68.8	0.249396	0.223363	0.179167	0.103379	0.029769	0.028863		68.8	0.570714	0.568825	0.56597	0.450992	0.314654	0.171147		68.8	0.646517	0.476748	0.362404	0.233652	0.196069		68.8	0.519858	0.51761	0.471859	0.339397	0.205563
					68.9	0.252829	0.256252	0.181078	0.129509	0.057509	0.033433		68.9	0.563595	0.559341	0.563039	0.439977	0.31706	0.157754		68.9	0.637492	0.498838	0.392818	0.259734	0.180622		68.9	0.52559	0.511854	0.471636	0.327841	0.205981
					69	0.252227	0.229925	0.171521	0.11909	0.028924	0.042019		69	0.565183	0.562806	0.554821	0.422787	0.298707	0.135325		69	0.642392	0.49026	0.369707	0.238366	0.195359		69	0.533727	0.509218	0.463064	0.344881	0.18729
					69.1	0.273512	0.245753	0.189881	0.131622	0.056297	0.035554		69.1	0.569987	0.575327	0.570355	0.433043	0.304302	0.139609		69.1	0.634482	0.502067	0.376392	0.226247	0.18686		69.1	0.531582	0.522486	0.475252	0.346505	0.212201
					69.2	0.257508	0.236962	0.174149	0.121772	0.037188	0.028125		69.2	0.561418	0.568195	0.567817	0.464172	0.303137	0.163599		69.2	0.631267	0.484131	0.374563	0.253232	0.189749		69.2	0.51783	0.509577	0.469751	0.317203	0.191052
					69.3	0.262409	0.236542	0.182407	0.119011	0.067069	0.027148		69.3	0.549248	0.552969	0.548746	0.436741	0.299839	0.1406		69.3	0.613267	0.468994	0.365953	0.234023	0.173891		69.3	0.527253	0.503512	0.456031	0.307385	0.180289
					69.4	0.272421	0.236392	0.195044	0.14474	0.058763	0.038298		69.4	0.58323	0.581396	0.567364	0.447929	0.30881	0.162083		69.4	0.643275	0.498352	0.394119	0.256381	0.190503		69.4	0.517305	0.507673	0.450276	0.327501	0.185751
					69.5	0.258256	0.220093	0.19465	0.112661	0.04337	0.024109		69.5	0.580481	0.580417	0.586931	0.442159	0.324819	0.159847		69.5	0.630258	0.482999	0.364231	0.233697	0.182807		69.5	0.537276	0.527951	0.460866	0.342715	0.215041
					69.6	0.286097	0.259229	0.199293	0.136702	0.070136	0.058406		69.6	0.572492	0.572664	0.563608	0.447813	0.309847	0.154954		69.6	0.643777	0.497089	0.394122	0.232159	0.185932		69.6	0.523512	0.514532	0.454596	0.32564	0.183569
					69.7	0.256314	0.247019	0.18102	0.145148	0.064254	0.045075		69.7	0.555042	0.542405	0.548411	0.437232	0.300109	0.145136		69.7	0.64892	0.485879	0.365159	0.256367	0.191618		69.7	0.526901	0.508792	0.463934	0.324238	0.196912
					69.8	0.280566	0.237838	0.198959	0.136112	0.065028	0.029501		69.8	0.584405	0.580878	0.581151	0.439518	0.308415	0.164578		69.8	0.625623	0.477318	0.356127	0.243148	0.17489		69.8	0.516386	0.526266	0.474376	0.339263	0.202019
					69.9	0.279123	0.236864	0.186989	0.109841	0.037099	0.021434		69.9	0.58922	0.580351	0.566547	0.448466	0.315509	0.164294		69.9	0.622849	0.472759	0.356517	0.248352	0.187311		69.9	0.515344	0.51863	0.472359	0.319535	0.187126
					70	0.262943	0.223579	0.180026	0.130183	0.049917	0.040039		70	0.556745	0.550605	0.554292	0.445181	0.299728	0.160466		70	0.649419	0.493365	0.395076	0.25493	0.19295		70	0.519059	0.516096	0.465125	0.335234	0.197413
					70.1	0.250775	0.222504	0.182994	0.106561	0.034914	0.016899		70.1	0.549064	0.560388	0.556901	0.430246	0.299889	0.134289		70.1	0.629543	0.488227	0.371803	0.229996	0.176671		70.1	0.49418	0.504514	0.454281	0.324115	0.190059
					70.2	0.267784	0.235857	0.202906	0.139673	0.053244	0.038009		70.2	0.565125	0.558409	0.567387	0.427917	0.303993	0.156856		70.2	0.631137	0.457179	0.361591	0.233435	0.169583		70.2	0.514256	0.511855	0.470575	0.35085	0.193478
					70.3	0.255698	0.227362	0.187984	0.128764	0.045524	0.017597		70.3	0.579528	0.580515	0.580844	0.436236	0.314171	0.162157		70.3	0.620384	0.477395	0.36256	0.225421	0.158876		70.3	0.524687	0.520276	0.476478	0.337669	0.216082
					70.4	0.257132	0.234048	0.163725	0.109882	0.042095	0.022887		70.4	0.575746	0.561619	0.557174	0.437374	0.308498	0.172425		70.4	0.654948	0.491014	0.368295	0.242574	0.192692		70.4	0.53337	0.525896	0.469092	0.345233	0.202974
					70.5	0.274363	0.241816	0.196603	0.122421	0.044506	0.03523		70.5	0.582328	0.56912	0.573887	0.444744	0.312669	0.153054		70.5	0.634357	0.478709	0.373497	0.233115	0.184288		70.5	0.533049	0.530376	0.477995	0.346966	0.201988
					70.6	0.266718	0.225638	0.178221	0.124057	0.041158	0.038652		70.6	0.572361	0.572269	0.56571	0.455127	0.310436	0.169173		70.6	0.624485	0.458101	0.3607	0.219088	0.171392		70.6	0.510522	0.497052	0.452701	0.315634	0.192129
					70.7	0.265573	0.235396	0.181287	0.113984	0.042246	0.02387		70.7	0.576762	0.575601	0.569056	0.44735	0.311718	0.17403		70.7	0.631757	0.470215	0.358696	0.238518	0.186497		70.7	0.528687	0.524126	0.484569	0.347309	0.204106
					70.8	0.258925	0.238421	0.180684	0.121223	0.057677	0.025777		70.8	0.582426	0.574863	0.58742	0.45809	0.310033	0.146977		70.8	0.628585	0.483686	0.367369	0.225245	0.172763		70.8	0.531257	0.518292	0.489739	0.341271	0.216123
					70.9	0.26426	0.231181	0.1766	0.120226	0.041418	0.034237		70.9	0.578933	0.571183	0.573012	0.441812	0.323346	0.165125		70.9	0.630944	0.481221	0.361185	0.252706	0.169238		70.9	0.533913	0.52286	0.480877	0.345133	0.206389
					71	0.271545	0.241832	0.185885	0.13303	0.038901	0.026435		71	0.573575	0.570352	0.564274	0.459322	0.302982	0.160223		71	0.625904	0.4755	0.350206	0.237982	0.189647		71	0.549109	0.528492	0.48937	0.362939	0.210918
					71.1	0.254872	0.24428	0.181657	0.121606	0.042855	0.028808		71.1	0.566598	0.583964	0.57519	0.434471	0.326967	0.168727		71.1	0.647543	0.51618	0.393829	0.264359	0.211641		71.1	0.534454	0.505863	0.46141	0.341481	0.203335
					71.2	0.270683	0.232685	0.184172	0.12171	0.056789	0.04536		71.2	0.589114	0.572915	0.585222	0.439796	0.309232	0.159997		71.2	0.617591	0.494704	0.358078	0.223042	0.170555		71.2	0.517724	0.517929	0.462292	0.338114	0.192145
					71.3	0.261944	0.220756	0.169364	0.13188	0.044694	0.028704		71.3	0.559464	0.566593	0.553834	0.44313	0.3099	0.154105		71.3	0.636541	0.491458	0.380564	0.237008	0.178249		71.3	0.53559	0.523012	0.480015	0.342278	0.222214
					71.4	0.268746	0.241015	0.195984	0.130404	0.072431	0.033012		71.4	0.586938	0.575286	0.581335	0.446818	0.311678	0.164252		71.4	0.63147	0.508224	0.371649	0.241767	0.182948		71.4	0.511564	0.507402	0.453016	0.323903	0.196584
					71.5	0.258371	0.231451	0.188701	0.112637	0.045133	0.031174		71.5	0.55529	0.563858	0.544761	0.441223	0.304338	0.153819		71.5	0.648921	0.502423	0.393108	0.244731	0.190735		71.5	0.533054	0.526569	0.466081	0.318151	0.221746
					71.6	0.280456	0.236605	0.178459	0.140097	0.055153	0.021406		71.6	0.570481	0.566774	0.564846	0.433698	0.312539	0.155036		71.6	0.629756	0.48641	0.36983	0.238337	0.18083		71.6	0.52272	0.515996	0.477508	0.344683	0.223168
					71.7	0.254858	0.240137	0.175293	0.106577	0.031322	0.030927		71.7	0.586422	0.577532	0.567843	0.450917	0.329438	0.16749		71.7	0.637881	0.485612	0.381063	0.233444	0.190945		71.7	0.530668	0.512776	0.465055	0.335495	0.183917
					71.8	0.25727	0.228949	0.201981	0.132842	0.042185	0.026592		71.8	0.575602	0.568223	0.580999	0.454591	0.317299	0.18479		71.8	0.635557	0.512884	0.378062	0.243915	0.195815		71.8	0.513262	0.516168	0.460421	0.339776	0.195655
					71.9	0.267635	0.247383	0.183557	0.13985	0.054839	0.02983		71.9	0.567521	0.558334	0.56927	0.443532	0.319021	0.164046		71.9	0.633332	0.497902	0.385302	0.251009	0.198401		71.9	0.516734	0.524912	0.46866	0.334314	0.19955
					72	0.238628	0.244522	0.183738	0.106938	0.054344	0.014284		72	0.580887	0.570186	0.580434	0.457325	0.334263	0.174643		72	0.61835	0.476076	0.378945	0.219174	0.182006		72	0.508424	0.512084	0.471634	0.336446	0.181872
					72.1	0.265253	0.22881	0.185772	0.127017	0.046743	0.021182		72.1	0.566777	0.575656	0.568239	0.455554	0.310644	0.145365		72.1	0.616178	0.474502	0.363943	0.233632	0.16812		72.1	0.503141	0.508754	0.449681	0.311376	0.185867
					72.2	0.252863	0.241839	0.202403	0.115013	0.034397	0.031469		72.2	0.565825	0.555775	0.561797	0.434922	0.308256	0.149174		72.2	0.642707	0.497144	0.395945	0.267636	0.201121		72.2	0.526	0.507586	0.469299	0.334977	0.209672
					72.3	0.273155	0.249819	0.200804	0.134208	0.046031	0.040265		72.3	0.543094	0.559826	0.554573	0.413988	0.316054	0.131573		72.3	0.644	0.49486	0.386775	0.250503	0.19781		72.3	0.520369	0.521328	0.466134	0.335261	0.198083
					72.4	0.263754	0.235233	0.194116	0.122994	0.037979	0.032204		72.4	0.560775	0.562207	0.559553	0.435842	0.305497	0.139459		72.4	0.656986	0.505083	0.399452	0.269598	0.229217		72.4	0.519543	0.514486	0.487325	0.328708	0.202032
					72.5	0.251353	0.238276	0.181059	0.126903	0.044584	0.033772		72.5	0.545554	0.547813	0.549516	0.429609	0.30004	0.141436		72.5	0.632086	0.48732	0.385866	0.246237	0.191145		72.5	0.522208	0.522996	0.48809	0.343982	0.206234
					72.6	0.258075	0.233358	0.187931	0.137713	0.041931	0.030003		72.6	0.559563	0.552568	0.537376	0.419116	0.289488	0.153981		72.6	0.641714	0.490953	0.379818	0.247307	0.180606		72.6	0.531268	0.510309	0.461837	0.321967	0.198466
					72.7	0.271349	0.230359	0.17749	0.123681	0.051752	0.040007		72.7	0.581136	0.57843	0.57583	0.452553	0.327623	0.170257		72.7	0.655016	0.499283	0.390189	0.271816	0.213204		72.7	0.523338	0.516755	0.473459	0.334474	0.191587
					72.8	0.253912	0.230549	0.187047	0.137039	0.049829	0.03963		72.8	0.562894	0.571846	0.554068	0.44183	0.301993	0.154153		72.8	0.624387	0.474405	0.368437	0.233809	0.186889		72.8	0.52686	0.529749	0.473335	0.333836	0.196255
					72.9	0.280489	0.25327	0.202022	0.141881	0.053144	0.030661		72.9	0.564568	0.547718	0.553067	0.441971	0.320526	0.153103		72.9	0.645382	0.508422	0.383092	0.247192	0.197608		72.9	0.54136	0.518837	0.473211	0.337314	0.208772
					73	0.258682	0.23384	0.197025	0.11943	0.041295	0.034528		73	0.563564	0.567844	0.599436	0.464761	0.322286	0.155766		73	0.627045	0.472178	0.373566	0.226336	0.178914		73	0.527769	0.515551	0.471949	0.334119	0.212248
					73.1	0.266809	0.247508	0.190417	0.126339	0.053402	0.016164		73.1	0.550296	0.557903	0.560863	0.429552	0.298568	0.166414		73.1	0.637705	0.498758	0.375892	0.223248	0.171643		73.1	0.518512	0.526972	0.463907	0.334571	0.188614
					73.2	0.258307	0.209797	0.181286	0.106171	0.031957	0.021435		73.2	0.58437	0.57265	0.583145	0.445593	0.316222	0.160186		73.2	0.620976	0.487776	0.391914	0.254592	0.19109		73.2	0.527909	0.522847	0.463204	0.333169	0.209179
					73.3	0.256711	0.236071	0.181562	0.115411	0.042352	0.029891		73.3	0.574961	0.566099	0.561941	0.455688	0.313125	0.16176		73.3	0.628181	0.498236	0.399711	0.254229	0.196627		73.3	0.538103	0.523649	0.468537	0.367675	0.205811
					73.4	0.278997	0.25681	0.195287	0.126018	0.063024	0.035248		73.4	0.590491	0.583303	0.574069	0.463672	0.325949	0.176963		73.4	0.65154	0.521998	0.397043	0.268254	0.207539		73.4	0.52395	0.526683	0.475883	0.333143	0.19358
					73.5	0.251637	0.217603	0.177913	0.134723	0.051727	0.023399		73.5	0.570754	0.566938	0.561581	0.433912	0.303898	0.159786		73.5	0.636996	0.491723	0.380591	0.249554	0.18946		73.5	0.513396	0.511631	0.455773	0.31587	0.173839
					73.6	0.266457	0.249261	0.196066	0.132247	0.056841	0.034057		73.6	0.564792	0.56349	0.563611	0.435683	0.303705	0.151291		73.6	0.64041	0.498241	0.385458	0.236631	0.180559		73.6	0.515572	0.517477	0.457331	0.337748	0.208575
					73.7	0.266888	0.241523	0.215335	0.140462	0.070356	0.050961		73.7	0.571288	0.55599	0.562949	0.441804	0.298428	0.157064		73.7	0.660932	0.51736	0.389258	0.24994	0.202133		73.7	0.533105	0.51921	0.476446	0.337684	0.188129
					73.8	0.245762	0.220912	0.169607	0.12046	0.046102	0.013749		73.8	0.575533	0.554924	0.566683	0.443973	0.325243	0.158813		73.8	0.637	0.499178	0.378965	0.239382	0.183636		73.8	0.529647	0.539531	0.491838	0.358621	0.211302
					73.9	0.263102	0.234011	0.182101	0.118048	0.045641	0.028962		73.9	0.581368	0.578778	0.564479	0.451056	0.306659	0.162047		73.9	0.638493	0.506194	0.383814	0.238631	0.199955		73.9	0.52346	0.518644	0.476757	0.342721	0.213422
					74	0.258654	0.225142	0.179998	0.126133	0.03367	0.019848		74	0.567205	0.557963	0.56413	0.439358	0.302192	0.163837		74	0.637126	0.47078	0.382486	0.248608	0.189636		74	0.527829	0.516931	0.458777	0.349801	0.206624
					74.1	0.2612	0.236187	0.17303	0.130025	0.050728	0.014791		74.1	0.568311	0.569811	0.571215	0.449311	0.32453	0.157944		74.1	0.647067	0.489764	0.387316	0.252466	0.185096		74.1	0.520393	0.519317	0.466007	0.334553	0.192849
					74.2	0.260714	0.251754	0.191514	0.137165	0.060572	0.053373		74.2	0.575531	0.577939	0.572593	0.456216	0.340037	0.181488		74.2	0.642602	0.500545	0.395241	0.249978	0.197015		74.2	0.532804	0.51491	0.472626	0.343611	0.192283
					74.3	0.286997	0.250708	0.19048	0.121409	0.039989	0.038646		74.3	0.559175	0.56684	0.556726	0.445497	0.297985	0.147939		74.3	0.661224	0.514114	0.413651	0.275779	0.222705		74.3	0.52746	0.515227	0.480321	0.345089	0.198392
					74.4	0.258413	0.226395	0.185491	0.121509	0.052549	0.037401		74.4	0.576324	0.565808	0.576991	0.448761	0.3136	0.163026		74.4	0.658984	0.498391	0.400896	0.265867	0.214946		74.4	0.536512	0.534148	0.477653	0.351641	0.204296
					74.5	0.263963	0.239762	0.188136	0.11787	0.037252	0.032456		74.5	0.580419	0.563644	0.579848	0.451147	0.31002	0.166671		74.5	0.643102	0.498385	0.405799	0.269369	0.210012		74.5	0.548397	0.522631	0.480666	0.332396	0.209132
					74.6	0.276392	0.237985	0.180283	0.125053	0.052087	0.021392		74.6	0.572289	0.562134	0.567849	0.452579	0.32049	0.166385		74.6	0.649744	0.505534	0.385739	0.256263	0.202898		74.6	0.526593	0.527338	0.476165	0.347684	0.215749
					74.7	0.240091	0.22927	0.192676	0.126649	0.056321	0.021261		74.7	0.563403	0.565291	0.561721	0.464439	0.307465	0.164191		74.7	0.675515	0.517293	0.40362	0.272668	0.193694		74.7	0.531344	0.514301	0.459999	0.33841	0.212319
					74.8	0.25866	0.242819	0.191533	0.134449	0.042036	0.03427		74.8	0.580826	0.558695	0.575835	0.449295	0.316867	0.160624		74.8	0.634215	0.49249	0.398134	0.251095	0.196936		74.8	0.519056	0.503603	0.458805	0.33758	0.192099
					74.9	0.255922	0.239909	0.189718	0.10948	0.042194	0.027994		74.9	0.566492	0.567	0.580384	0.454253	0.315071	0.154551		74.9	0.642998	0.497511	0.386496	0.223989	0.192246		74.9	0.518653	0.507248	0.453801	0.333171	0.212253
					75	0.245606	0.22413	0.183761	0.109394	0.042274	0.003963		75	0.586654	0.576533	0.590204	0.45854	0.333061	0.180057		75	0.651977	0.515158	0.398954	0.259023	0.217141		75	0.5325	0.539084	0.470009	0.330221	0.207577
					75.1	0.272274	0.240973	0.176059	0.125648	0.053946	0.040571		75.1	0.559229	0.57631	0.562651	0.461947	0.317514	0.167833		75.1	0.643978	0.485425	0.400008	0.249513	0.186903		75.1	0.538386	0.522022	0.455473	0.347575	0.212569
					75.2	0.254875	0.231207	0.190266	0.117252	0.044257	0.024081		75.2	0.555004	0.579118	0.560787	0.446317	0.321185	0.185902		75.2	0.641281	0.478984	0.361211	0.258033	0.182432		75.2	0.51016	0.525308	0.463183	0.341912	0.201111
					75.3	0.258877	0.219455	0.160639	0.093312	0.038103	0.004349		75.3	0.580451	0.560444	0.568392	0.452309	0.323648	0.153608		75.3	0.639932	0.511835	0.398656	0.279237	0.209883		75.3	0.519091	0.514017	0.472725	0.336167	0.180452
					75.4	0.252854	0.236428	0.167686	0.126093	0.04149	0.027465		75.4	0.553504	0.553126	0.566741	0.45481	0.295903	0.155983		75.4	0.641655	0.488318	0.390132	0.245401	0.196675		75.4	0.537307	0.545013	0.471559	0.347119	0.2105
					75.5	0.266892	0.24101	0.183331	0.118369	0.041809	0.033319		75.5	0.569806	0.559995	0.572981	0.455935	0.314389	0.164695		75.5	0.620294	0.490671	0.378674	0.220996	0.192005		75.5	0.509466	0.524045	0.442751	0.323779	0.20103
					75.6	0.242361	0.221133	0.167729	0.119676	0.0304	0.023981		75.6	0.58117	0.583262	0.556522	0.450028	0.30635	0.170289		75.6	0.634494	0.472743	0.388732	0.233391	0.200761		75.6	0.54708	0.502302	0.460042	0.333136	0.201718
					75.7	0.258	0.240584	0.192034	0.129955	0.032733	0.0301		75.7	0.581487	0.569482	0.570846	0.454153	0.330056	0.154083		75.7	0.616991	0.483265	0.386184	0.240388	0.179		75.7	0.539702	0.54444	0.472551	0.344595	0.210363
					75.8	0.262351	0.233481	0.175369	0.12132	0.051083	0.029905		75.8	0.595265	0.572433	0.571136	0.463255	0.326465	0.168127		75.8	0.632282	0.498499	0.382561	0.255244	0.185892		75.8	0.536276	0.526713	0.474571	0.342858	0.212096
					75.9	0.264072	0.233037	0.178591	0.117771	0.060455	0.032186		75.9	0.585276	0.568093	0.573953	0.473355	0.330698	0.165749		75.9	0.653197	0.5087	0.396595	0.258115	0.19673		75.9	0.535392	0.520317	0.46939	0.3473	0.207196
					76	0.264881	0.234214	0.185268	0.116295	0.048674	0.034729		76	0.574035	0.571667	0.56427	0.462607	0.333085	0.168984		76	0.641017	0.497092	0.379921	0.251358	0.180845		76	0.518365	0.530379	0.482822	0.338394	0.216767
					76.1	0.26779	0.227029	0.177687	0.100472	0.049928	0.02719		76.1	0.589414	0.579579	0.590416	0.466221	0.317365	0.187581		76.1	0.639315	0.518624	0.387606	0.252757	0.208232		76.1	0.547882	0.53177	0.484043	0.36854	0.221386
					76.2	0.270162	0.232924	0.183992	0.129366	0.057614	0.03395		76.2	0.587774	0.568696	0.574905	0.452893	0.315954	0.15728		76.2	0.641077	0.510569	0.385903	0.247817	0.216493		76.2	0.506229	0.522944	0.460203	0.346304	0.178741
					76.3	0.273368	0.250566	0.190188	0.136663	0.058068	0.023271		76.3	0.552083	0.570742	0.566532	0.431486	0.306918	0.145162		76.3	0.634478	0.498123	0.38548	0.256115	0.204935		76.3	0.530619	0.531986	0.459461	0.34037	0.20798
					76.4	0.275663	0.251813	0.201159	0.126297	0.051055	0.028827		76.4	0.564961	0.553304	0.568101	0.446266	0.304982	0.152724		76.4	0.653583	0.518712	0.405902	0.270761	0.205941		76.4	0.530339	0.519096	0.490846	0.350766	0.199685
					76.5	0.272314	0.241199	0.190306	0.143694	0.070876	0.03355		76.5	0.58271	0.58639	0.575129	0.454985	0.325967	0.158129		76.5	0.653188	0.48587	0.404398	0.250855	0.191029		76.5	0.492831	0.485093	0.446473	0.326243	0.184424
					76.6	0.264051	0.233444	0.185161	0.140631	0.05088	0.043306		76.6	0.589442	0.574863	0.583844	0.45394	0.3186	0.164468		76.6	0.635904	0.490153	0.381481	0.236526	0.204516		76.6	0.527619	0.518653	0.467215	0.325191	0.218144
					76.7	0.276371	0.235346	0.197302	0.130178	0.032022	0.027964		76.7	0.572724	0.581866	0.574212	0.453711	0.327115	0.156685		76.7	0.616384	0.487959	0.375868	0.237537	0.193912		76.7	0.528676	0.527339	0.476532	0.347286	0.203475
					76.8	0.283565	0.239398	0.203943	0.13884	0.057775	0.027107		76.8	0.561932	0.546218	0.561336	0.439772	0.306947	0.141364		76.8	0.642169	0.513456	0.405767	0.271022	0.216808		76.8	0.542532	0.522888	0.478177	0.358269	0.210282
					76.9	0.26831	0.232809	0.189659	0.113432	0.0495	0.02413		76.9	0.569136	0.572385	0.56618	0.448525	0.324312	0.169335		76.9	0.668582	0.519208	0.39477	0.283049	0.212187		76.9	0.55236	0.549609	0.500121	0.369146	0.23707
					77	0.270861	0.236275	0.186111	0.136771	0.043228	0.033395		77	0.577248	0.56346	0.57071	0.444007	0.329548	0.157079		77	0.635162	0.492254	0.390279	0.263606	0.194946		77	0.531919	0.523795	0.482297	0.352623	0.220398
					77.1	0.260788	0.230555	0.168438	0.123666	0.041256	0.024443		77.1	0.570895	0.558055	0.557399	0.444328	0.308425	0.164253		77.1	0.648734	0.517504	0.407811	0.268151	0.210753		77.1	0.532264	0.522189	0.473902	0.352373	0.215459
					77.2	0.281847	0.256089	0.21787	0.127156	0.052729	0.04124		77.2	0.565007	0.556296	0.564177	0.441187	0.306335	0.15828		77.2	0.62885	0.491772	0.378241	0.239706	0.197208		77.2	0.539223	0.535387	0.489153	0.361752	0.223418
					77.3	0.273242	0.249307	0.187764	0.125198	0.055599	0.037099		77.3	0.563053	0.562979	0.56011	0.454248	0.319555	0.159193		77.3	0.653496	0.493611	0.387948	0.255934	0.19738		77.3	0.525162	0.522049	0.463533	0.339174	0.20547
					77.4	0.24296	0.224148	0.169742	0.117012	0.039225	0.010469		77.4	0.588337	0.583397	0.576955	0.463125	0.327602	0.185867		77.4	0.64252	0.503795	0.37066	0.248747	0.181439		77.4	0.514185	0.51533	0.467548	0.32132	0.195954
					77.5	0.266334	0.240721	0.176605	0.136426	0.056741	0.042396		77.5	0.563269	0.571446	0.561318	0.44433	0.333459	0.187683		77.5	0.625255	0.492479	0.39127	0.243619	0.189432		77.5	0.542607	0.533221	0.486808	0.342749	0.200621
					77.6	0.260243	0.24097	0.182376	0.120489	0.039606	0.033022		77.6	0.571219	0.569207	0.575088	0.447461	0.299976	0.165198		77.6	0.659109	0.513952	0.405003	0.25498	0.209466		77.6	0.525171	0.519792	0.473102	0.324465	0.215666
					77.7	0.258613	0.229399	0.174736	0.104159	0.037739	0.030332		77.7	0.565377	0.559446	0.560324	0.444513	0.312665	0.150823		77.7	0.61721	0.502335	0.389244	0.229014	0.190237		77.7	0.513808	0.514013	0.465907	0.328678	0.201398
					77.8	0.268426	0.234587	0.194921	0.121694	0.03614	0.030523		77.8	0.573806	0.573805	0.568557	0.444298	0.321594	0.175701		77.8	0.625651	0.498825	0.391064	0.260874	0.202544		77.8	0.537551	0.540724	0.50026	0.359351	0.210301
					77.9	0.265262	0.245471	0.202105	0.115701	0.048119	0.008083		77.9	0.581176	0.557969	0.561137	0.451608	0.318981	0.173058		77.9	0.647532	0.513465	0.407824	0.261565	0.19922		77.9	0.539808	0.53076	0.49242	0.35665	0.19593
					78	0.264167	0.243015	0.18567	0.127302	0.041808	0.018458		78	0.580168	0.582403	0.580267	0.474413	0.330691	0.17317		78	0.659726	0.515907	0.393294	0.268929	0.196016		78	0.514508	0.517165	0.454577	0.343921	0.202048
					78.1	0.272989	0.244059	0.191426	0.139848	0.05177	0.028459		78.1	0.582673	0.567383	0.562818	0.444079	0.322794	0.174452		78.1	0.657271	0.505532	0.396387	0.269229	0.209729		78.1	0.531133	0.523721	0.483585	0.338482	0.211341
					78.2	0.259696	0.236746	0.173164	0.113556	0.059692	0.012055		78.2	0.560737	0.575541	0.5801	0.452133	0.318863	0.14981		78.2	0.646522	0.505249	0.3966	0.281782	0.204082		78.2	0.52123	0.503767	0.463251	0.339878	0.196457
					78.3	0.260525	0.241121	0.19646	0.123006	0.040101	0.033227		78.3	0.595275	0.56758	0.576622	0.474304	0.320553	0.1698		78.3	0.643043	0.496505	0.404597	0.271458	0.238367		78.3	0.540775	0.522589	0.479999	0.355425	0.207389
					78.4	0.256404	0.236875	0.187961	0.121832	0.050374	0.040589		78.4	0.584631	0.570343	0.569078	0.453341	0.332412	0.158925		78.4	0.645879	0.514743	0.406401	0.275798	0.211701		78.4	0.546158	0.534877	0.493449	0.376381	0.222243
					78.5	0.270932	0.240282	0.191478	0.11541	0.041677	0.039127		78.5	0.574358	0.578462	0.579049	0.441824	0.326483	0.168405		78.5	0.622246	0.493926	0.390479	0.246333	0.196506		78.5	0.542373	0.530401	0.476756	0.363776	0.205206
					78.6	0.270152	0.224222	0.185683	0.111314	0.047706	0.029432		78.6	0.578516	0.586267	0.571142	0.466262	0.310525	0.182708		78.6	0.634551	0.493764	0.399223	0.261104	0.191219		78.6	0.532816	0.528052	0.481568	0.353008	0.226535
					78.7	0.263407	0.22838	0.176733	0.112506	0.054317	0.027501		78.7	0.583289	0.568261	0.566922	0.44803	0.321904	0.178389		78.7	0.626632	0.489201	0.395894	0.278255	0.205502		78.7	0.564375	0.53386	0.501284	0.371765	0.231621
					78.8	0.250558	0.235139	0.170293	0.115697	0.043302	0.025622		78.8	0.582104	0.559427	0.561458	0.469681	0.320073	0.16829		78.8	0.659189	0.521248	0.411112	0.277122	0.220402		78.8	0.53953	0.520374	0.49882	0.354582	0.205822
					78.9	0.259159	0.230901	0.190826	0.123511	0.050448	0.032198		78.9	0.581565	0.564761	0.561733	0.478208	0.33645	0.178817		78.9	0.632909	0.520398	0.394669	0.260814	0.193847		78.9	0.547104	0.529466	0.497606	0.36029	0.215182
					79	0.270775	0.23459	0.207146	0.134083	0.064766	0.047761		79	0.569667	0.562855	0.575387	0.460049	0.305467	0.165307		79	0.637102	0.506916	0.419965	0.280498	0.214903		79	0.519727	0.518531	0.482663	0.330999	0.20174
					79.1	0.301816	0.253112	0.216592	0.157686	0.056543	0.045068		79.1	0.589996	0.572328	0.577329	0.457296	0.329971	0.163544		79.1	0.627818	0.494565	0.407077	0.2572	0.19926		79.1	0.536453	0.512418	0.478647	0.354404	0.209736
					79.2	0.26843	0.238076	0.202271	0.123037	0.059123	0.034465		79.2	0.582909	0.568174	0.564682	0.456247	0.325913	0.172377		79.2	0.64831	0.515498	0.413025	0.284672	0.212397		79.2	0.534427	0.520859	0.481987	0.335772	0.194301
					79.3	0.252671	0.218636	0.172056	0.111773	0.02057	0.011125		79.3	0.588863	0.565935	0.574488	0.443154	0.317128	0.166504		79.3	0.642769	0.515559	0.393718	0.273054	0.194016		79.3	0.536873	0.52934	0.484667	0.367974	0.22093
					79.4	0.264859	0.24664	0.199059	0.120117	0.046558	0.04568		79.4	0.556143	0.557913	0.564019	0.451063	0.321261	0.16331		79.4	0.657628	0.500769	0.400887	0.26209	0.21348		79.4	0.530346	0.518843	0.468579	0.339513	0.206398
					79.5	0.280696	0.253755	0.195945	0.131743	0.051446	0.041574		79.5	0.58342	0.577581	0.584864	0.448454	0.336434	0.16695		79.5	0.649359	0.519677	0.417795	0.280467	0.209531		79.5	0.525957	0.523931	0.481198	0.355854	0.216715
					79.6	0.264086	0.237871	0.191037	0.129498	0.055478	0.024428		79.6	0.583169	0.581506	0.594577	0.469751	0.331454	0.179087		79.6	0.633124	0.490283	0.393934	0.252101	0.201069		79.6	0.536237	0.530499	0.477063	0.33644	0.20354
					79.7	0.249766	0.239213	0.175478	0.126616	0.033004	0.006604		79.7	0.581846	0.581654	0.587683	0.468258	0.330073	0.166294		79.7	0.63421	0.48693	0.382121	0.257539	0.188051		79.7	0.527477	0.516271	0.480719	0.344631	0.216092
					79.8	0.261546	0.238596	0.202961	0.142255	0.055305	0.028848		79.8	0.575896	0.558617	0.569661	0.452996	0.324941	0.160065		79.8	0.625921	0.493638	0.382427	0.253542	0.205944		79.8	0.532554	0.531389	0.475253	0.355928	0.225245
					79.9	0.257707	0.231528	0.171349	0.106775	0.029502	0.01261		79.9	0.575852	0.576744	0.570508	0.455668	0.338521	0.168955		79.9	0.624744	0.505654	0.394887	0.270722	0.197997		79.9	0.540788	0.54255	0.485566	0.355729	0.230671
					80	0.278089	0.254335	0.194618	0.124339	0.057051	0.036679		80	0.568908	0.555407	0.567434	0.451621	0.315975	0.17014		80	0.651542	0.516059	0.418229	0.266725	0.214264		80	0.529931	0.533475	0.484183	0.358851	0.230204
					80.1	0.244064	0.232532	0.190524	0.114691	0.039376	0.010011		80.1	0.579885	0.566735	0.579893	0.468009	0.33163	0.16678		80.1	0.648358	0.508196	0.412306	0.271083	0.232669		80.1	0.517387	0.513484	0.450082	0.332178	0.197809
					80.2	0.266059	0.229852	0.177042	0.126502	0.038271	0.02444		80.2	0.57673	0.561566	0.570493	0.452951	0.324051	0.17676		80.2	0.627094	0.50884	0.401925	0.273519	0.193844		80.2	0.515326	0.512051	0.47415	0.348536	0.194877
					80.3	0.276618	0.250032	0.197568	0.151079	0.053943	0.039152		80.3	0.580378	0.591482	0.585465	0.460136	0.333482	0.191234		80.3	0.645891	0.515453	0.397706	0.256471	0.221327		80.3	0.519106	0.510972	0.4705	0.339514	0.213581
					80.4	0.266777	0.244962	0.17922	0.132861	0.051402	0.02993		80.4	0.572893	0.567261	0.568281	0.446053	0.323695	0.1621		80.4	0.626598	0.51683	0.398951	0.260969	0.212533		80.4	0.523268	0.521004	0.476732	0.341944	0.210898
					80.5	0.274657	0.231683	0.194238	0.117124	0.034065	0.031741		80.5	0.582459	0.570352	0.562897	0.453598	0.342302	0.183542		80.5	0.650298	0.51919	0.402459	0.25443	0.210568		80.5	0.549337	0.516871	0.476718	0.355207	0.222024
					80.6	0.26564	0.24726	0.195045	0.126988	0.051528	0.042619		80.6	0.593096	0.572535	0.591487	0.480015	0.338467	0.168128		80.6	0.655075	0.519987	0.404823	0.268605	0.209346		80.62	0.528174	0.531152	0.471404	0.342923	0.2115
					80.7	0.25121	0.236825	0.180776	0.113519	0.05286	0.030341		80.7	0.56278	0.561094	0.557154	0.440131	0.322621	0.174395		80.7	0.65349	0.526186	0.401124	0.271747	0.199699		80.7	0.524025	0.523554	0.4908	0.344049	0.197911
					80.8	0.279795	0.231019	0.192378	0.14793	0.064065	0.036919		80.8	0.589688	0.579872	0.582319	0.479765	0.344855	0.182269		80.8	0.641482	0.48962	0.399603	0.255431	0.192375		80.8	0.551963	0.538467	0.491413	0.356295	0.220069
					80.9	0.265261	0.226905	0.187293	0.125547	0.053825	0.039513		80.9	0.580362	0.576422	0.579426	0.458991	0.345432	0.166707		80.9	0.647603	0.494704	0.395763	0.257637	0.199744		80.9	0.513562	0.515958	0.465669	0.351307	0.207016
					81	0.251077	0.241161	0.192721	0.12986	0.062523	0.014813		81	0.588738	0.581372	0.576291	0.460875	0.33443	0.172564		81	0.631682	0.496398	0.40626	0.253199	0.198819		81	0.539708	0.53305	0.475361	0.364065	0.22266
					81.1	0.266933	0.217574	0.195128	0.113597	0.050801	0.045992		81.1	0.597471	0.594945	0.584469	0.487087	0.336446	0.181922		81.1	0.655971	0.515006	0.40959	0.278554	0.212024		81.1	0.52225	0.52936	0.472287	0.352953	0.2246
					81.2	0.265966	0.245201	0.187528	0.13617	0.056298	0.031855		81.2	0.593654	0.594283	0.569014	0.478173	0.344687	0.180295		81.2	0.635569	0.515181	0.414608	0.261221	0.216855		81.2	0.533469	0.535331	0.491254	0.360152	0.233625
					81.3	0.269291	0.230969	0.188228	0.113967	0.038069	0.031287		81.3	0.573189	0.567685	0.580526	0.451353	0.340392	0.180815		81.3	0.651573	0.524268	0.426222	0.26939	0.213139		81.3	0.536977	0.532323	0.480934	0.357375	0.217268
					81.4	0.25338	0.223487	0.178396	0.111953	0.041362	0.031682		81.4	0.580073	0.581623	0.577888	0.463964	0.332523	0.181098		81.4	0.635484	0.496876	0.386736	0.245977	0.195164		81.4	0.526997	0.516251	0.485292	0.356671	0.223499
					81.5	0.272648	0.248402	0.196826	0.132682	0.050738	0.042441		81.5	0.583541	0.574451	0.575537	0.466658	0.330489	0.157621		81.5	0.652125	0.516692	0.405504	0.253212	0.211359		81.5	0.53211	0.53315	0.474626	0.350009	0.222595
					81.6	0.282699	0.249969	0.200078	0.133637	0.056228	0.033162		81.6	0.584373	0.567845	0.570567	0.471131	0.330245	0.168816		81.6	0.638396	0.519047	0.399086	0.251244	0.20881		81.6	0.521838	0.539045	0.47808	0.359775	0.209581
					81.7	0.269194	0.231664	0.184913	0.121389	0.039642	0.033691		81.7	0.584795	0.560639	0.56947	0.458461	0.340393	0.177202		81.7	0.646436	0.517573	0.409467	0.26387	0.210667		81.7	0.537546	0.521072	0.509783	0.367622	0.231016
					81.8	0.276165	0.245931	0.208532	0.136199	0.05412	0.048527		81.8	0.583848	0.586032	0.58222	0.473061	0.340128	0.180662		81.8	0.632301	0.498721	0.40086	0.257655	0.205433		81.8	0.543095	0.537254	0.50033	0.35157	0.216568
					81.9	0.248799	0.227023	0.175332	0.114959	0.040688	0.006484		81.9	0.583407	0.558619	0.550307	0.455495	0.326112	0.189039		81.9	0.635353	0.497973	0.395999	0.24042	0.20975		81.9	0.509247	0.520123	0.465785	0.342997	0.222035
					82	0.277991	0.24643	0.190844	0.120363	0.040635	0.036684		82	0.571388	0.571444	0.581729	0.459367	0.334613	0.156854		82	0.624364	0.496543	0.400312	0.253451	0.212477		82	0.530799	0.534441	0.507351	0.362147	0.230994
					82.1	0.252674	0.228795	0.174378	0.11197	0.048571	0.016872		82.1	0.584357	0.583544	0.593072	0.464907	0.335965	0.182711		82.1	0.649709	0.532037	0.40079	0.262201	0.206502		82.1	0.535522	0.529489	0.491887	0.357361	0.217812
					82.2	0.269025	0.250946	0.182093	0.127571	0.051326	0.023485		82.2	0.573354	0.57514	0.580558	0.45684	0.333309	0.179425		82.2	0.629903	0.509034	0.400499	0.24737	0.192074		82.2	0.528189	0.511703	0.473238	0.360791	0.201557
					82.3	0.248052	0.2308	0.17716	0.114429	0.033148	0.033342		82.3	0.58413	0.583377	0.599248	0.470016	0.34403	0.170839		82.3	0.644259	0.514299	0.404657	0.27426	0.217185		82.3	0.529511	0.527679	0.479153	0.352341	0.222222
					82.4	0.257554	0.232895	0.175982	0.105723	0.035716	0.021731		82.4	0.571108	0.580952	0.571589	0.461269	0.34186	0.200072		82.4	0.650236	0.515002	0.399013	0.266974	0.208539		82.4	0.536944	0.524986	0.487644	0.356634	0.216865
					82.5	0.28082	0.24183	0.190561	0.117858	0.065362	0.042121		82.5	0.57092	0.55832	0.560889	0.430831	0.307986	0.168345		82.5	0.644761	0.506464	0.409588	0.269565	0.21037		82.5	0.517443	0.51872	0.46877	0.351918	0.212042
					82.6	0.266255	0.233811	0.187934	0.122969	0.046353	0.030655		82.6	0.563186	0.577288	0.56656	0.458128	0.344308	0.176166		82.6	0.618912	0.494833	0.37013	0.248227	0.190335		82.6	0.514201	0.502343	0.477881	0.356983	0.203986
					82.7	0.251262	0.217339	0.160608	0.094669	0.033035	-0.00383		82.7	0.591255	0.57841	0.596989	0.472584	0.334085	0.192945		82.7	0.635441	0.501189	0.393389	0.262524	0.200802		82.7	0.52235	0.534278	0.481675	0.358149	0.221983
					82.8	0.270994	0.239655	0.195429	0.116912	0.067491	0.019634		82.8	0.551501	0.565613	0.566432	0.449683	0.324032	0.144472		82.8	0.649027	0.514388	0.400264	0.259104	0.208041		82.8	0.533627	0.545573	0.484882	0.357323	0.219939
					82.9	0.262785	0.24785	0.198785	0.119897	0.045305	0.028655		82.9	0.588088	0.585205	0.5748	0.470452	0.32694	0.176136		82.9	0.638205	0.509823	0.411722	0.266855	0.219947		82.9	0.530607	0.521126	0.485666	0.346364	0.213628
					83	0.277595	0.255864	0.210562	0.132034	0.057222	0.026833		83	0.592274	0.584296	0.591705	0.478442	0.335361	0.191961		83	0.653355	0.510192	0.395093	0.258166	0.212389		83	0.561071	0.538457	0.489089	0.364534	0.208254
					83.1	0.262423	0.252879	0.173531	0.138212	0.045399	0.020892		83.1	0.591004	0.574292	0.567013	0.462077	0.332902	0.163472		83.1	0.637862	0.526656	0.399808	0.272406	0.216879		83.1	0.548528	0.538418	0.493479	0.366506	0.245806
					83.2	0.274659	0.222953	0.167496	0.123393	0.037037	0.04355		83.2	0.585807	0.573865	0.575005	0.463525	0.343351	0.176985		83.2	0.634392	0.495742	0.398133	0.269697	0.209995		83.2	0.546657	0.539163	0.490937	0.36282	0.217069
					83.3	0.271183	0.230906	0.196684	0.133772	0.046253	0.033102		83.3	0.585467	0.573762	0.591409	0.46586	0.336201	0.178519		83.3	0.646944	0.499576	0.404488	0.267878	0.217872		83.3	0.523699	0.52544	0.459613	0.33647	0.209704
					83.4	0.277606	0.253486	0.196831	0.125877	0.054816	0.026698		83.4	0.580934	0.581997	0.557359	0.457385	0.323076	0.173039		83.4	0.647656	0.518655	0.402444	0.276076	0.22157		83.4	0.529025	0.532445	0.483937	0.343491	0.206829
					83.5	0.260975	0.23118	0.179792	0.110768	0.050659	0.028711		83.5	0.568493	0.565101	0.555461	0.450949	0.323983	0.163757		83.5	0.620918	0.487662	0.388614	0.253375	0.181551		83.5	0.527492	0.522993	0.482483	0.349702	0.216259
					83.6	0.273114	0.234667	0.182698	0.125412	0.063285	0.026769		83.6	0.564226	0.559261	0.562894	0.456788	0.319268	0.180734		83.6	0.651552	0.522163	0.41393	0.25824	0.209457		83.6	0.538113	0.523445	0.484462	0.346624	0.208221
					83.7	0.2742	0.247505	0.186328	0.139384	0.041985	0.033443		83.7	0.585284	0.580869	0.585501	0.468413	0.326422	0.183302		83.7	0.630214	0.511602	0.400402	0.237116	0.20319		83.7	0.53746	0.521219	0.484701	0.358022	0.214385
					83.8	0.253625	0.242462	0.185659	0.111107	0.064047	0.029349		83.8	0.586712	0.556887	0.572308	0.457039	0.322193	0.172798		83.8	0.639216	0.499558	0.392232	0.258362	0.196035		83.8	0.521017	0.506029	0.489927	0.360059	0.220501
					83.9	0.289302	0.250563	0.198418	0.135059	0.051737	0.034315		83.9	0.585364	0.570962	0.581334	0.465066	0.349741	0.17452		83.9	0.654927	0.511113	0.399088	0.260455	0.195007		83.9	0.532453	0.532877	0.490228	0.367921	0.204441
					84	0.284749	0.246871	0.202331	0.128974	0.068152	0.027767		84	0.596401	0.580624	0.567296	0.466076	0.352828	0.186895		84	0.645341	0.519634	0.412609	0.277725	0.228912		84	0.541608	0.527947	0.476155	0.358269	0.233267
					84.1	0.252529	0.224634	0.1839	0.100143	0.036557	0.008244		84.1	0.571617	0.581306	0.587224	0.465432	0.330536	0.172799		84.1	0.625871	0.515875	0.391575	0.266775	0.199571		84.1	0.548243	0.529982	0.512517	0.374339	0.232997
					84.2	0.243829	0.230705	0.161491	0.114698	0.04205	-0.00193		84.2	0.577043	0.561373	0.565812	0.449142	0.31042	0.179893		84.2	0.624837	0.50884	0.406237	0.258043	0.219448		84.2	0.532664	0.518716	0.478342	0.336999	0.226245
					84.3	0.274105	0.2475	0.194245	0.135901	0.046315	0.038009		84.3	0.596071	0.575642	0.596151	0.473618	0.348132	0.179221		84.3	0.642462	0.515559	0.405562	0.262684	0.218895		84.3	0.534586	0.530401	0.470097	0.349739	0.221746
					84.4	0.265177	0.233555	0.175488	0.117628	0.033429	0.027845		84.4	0.574442	0.588763	0.586714	0.479304	0.342905	0.185609		84.4	0.659029	0.507243	0.402337	0.280584	0.207285		84.4	0.524709	0.511608	0.472838	0.342303	0.222284
					84.5	0.261508	0.247869	0.183931	0.123583	0.0552	0.036866		84.5	0.590873	0.59654	0.586408	0.468347	0.337942	0.179756		84.5	0.642431	0.530755	0.429707	0.277531	0.22553		84.5	0.525919	0.529144	0.480508	0.349621	0.21545
					84.6	0.251312	0.229563	0.182124	0.123505	0.052546	0.022352		84.6	0.571142	0.573171	0.560665	0.469653	0.34429	0.183892		84.6	0.627059	0.496209	0.387347	0.261394	0.201901		84.6	0.54586	0.540465	0.480247	0.367742	0.232581
					84.7	0.241372	0.215363	0.166001	0.106562	0.027719	0.006961		84.7	0.568082	0.5721	0.564659	0.455078	0.332651	0.179318		84.7	0.644573	0.506626	0.408658	0.27613	0.217008		84.7	0.537864	0.546398	0.483325	0.372636	0.225433
					84.8	0.279922	0.231427	0.210043	0.126832	0.049543	0.038409		84.8	0.586794	0.599194	0.585107	0.477769	0.346025	0.17938		84.8	0.653271	0.532176	0.419506	0.281109	0.202704		84.8	0.524399	0.518545	0.484645	0.367359	0.209557
					84.9	0.261156	0.236164	0.189194	0.119377	0.046312	0.009094		84.9	0.583019	0.572274	0.57903	0.460923	0.332854	0.168898		84.9	0.646047	0.490676	0.407172	0.275633	0.20453		84.9	0.549733	0.527361	0.4834	0.354006	0.208707
					85	0.254649	0.230874	0.187085	0.126627	0.04446	0.035924		85	0.577859	0.581093	0.592426	0.475915	0.360951	0.19171		85	0.643503	0.509916	0.395288	0.254596	0.202473		85	0.533786	0.526531	0.479912	0.378441	0.224279
					85.1	0.288348	0.259603	0.209812	0.145735	0.061713	0.041756		85.1	0.588966	0.585001	0.586784	0.484247	0.348635	0.191578		85.1	0.637849	0.505592	0.415484	0.273584	0.218364		85.1	0.528839	0.541092	0.485586	0.359064	0.22137
					85.2	0.270168	0.239843	0.19235	0.126815	0.054267	0.033164		85.2	0.583598	0.573106	0.566389	0.458757	0.335641	0.18403		85.2	0.65651	0.518272	0.40783	0.263132	0.218176		85.2	0.53209	0.520617	0.47373	0.346058	0.222035
					85.3	0.239595	0.227279	0.155315	0.114409	0.058152	0.019565		85.3	0.567375	0.550345	0.573559	0.46984	0.341435	0.179662		85.3	0.633417	0.503508	0.407227	0.26046	0.217657		85.3	0.548523	0.54949	0.511461	0.385038	0.241449
					85.4	0.272342	0.229175	0.200182	0.118592	0.049627	0.040177		85.4	0.558292	0.550982	0.563078	0.455252	0.318323	0.179808		85.4	0.646035	0.501549	0.406226	0.272861	0.209185		85.4	0.525863	0.507574	0.476361	0.3461	0.211263
					85.5	0.263695	0.24007	0.184777	0.09711	0.044325	0.016421		85.5	0.575129	0.569264	0.576302	0.456499	0.338779	0.192141		85.5	0.618193	0.497218	0.392528	0.261881	0.196382		85.5	0.5238	0.522293	0.470443	0.348289	0.18908
					85.6	0.292389	0.267321	0.218374	0.152161	0.086368	0.062178		85.6	0.573205	0.575155	0.571547	0.462855	0.343877	0.177429		85.6	0.633718	0.500379	0.395784	0.279858	0.206063		85.6	0.551204	0.534877	0.48373	0.363245	0.232294
					85.7	0.256365	0.239617	0.196467	0.119265	0.052982	0.024447		85.7	0.574491	0.580624	0.584495	0.456028	0.342	0.173374		85.7	0.642316	0.509281	0.413165	0.273105	0.215122		85.7	0.547593	0.536638	0.498205	0.367041	0.222055
					85.8	0.265968	0.245597	0.173	0.115023	0.049998	0.03924		85.8	0.59064	0.571751	0.576633	0.473614	0.36056	0.202147		85.8	0.637623	0.507062	0.420096	0.265276	0.196161		85.8	0.533385	0.544508	0.491598	0.373593	0.229091
					85.9	0.276337	0.221125	0.176641	0.123978	0.042755	0.021895		85.9	0.583492	0.578381	0.590835	0.457201	0.348273	0.189233		85.9	0.64593	0.497967	0.399411	0.265829	0.215252		85.9	0.532895	0.531942	0.496454	0.365752	0.221914
					86	0.265904	0.239519	0.189374	0.150533	0.056244	0.035935		86	0.585337	0.568791	0.573943	0.458253	0.320523	0.18616		86	0.638655	0.512881	0.41511	0.278833	0.211963		86	0.542159	0.542414	0.507486	0.363592	0.223375
					86.1	0.25703	0.247439	0.193068	0.120671	0.04639	0.033685		86.1	0.579238	0.584692	0.572759	0.473431	0.34748	0.196194		86.1	0.639095	0.516581	0.427495	0.259168	0.213924		86.1	0.531964	0.529103	0.483808	0.362999	0.220812
					86.2	0.274453	0.242191	0.200218	0.130292	0.055734	0.04555		86.2	0.582102	0.586061	0.585376	0.460048	0.339191	0.185187		86.2	0.648415	0.520533	0.440501	0.287079	0.226601		86.2	0.520741	0.541311	0.492097	0.361183	0.215468
					86.3	0.264026	0.258499	0.173793	0.113023	0.038097	0.036325		86.3	0.58537	0.593031	0.583714	0.462878	0.348574	0.179995		86.3	0.636554	0.524867	0.41624	0.270425	0.203806		86.3	0.520641	0.522521	0.471626	0.349688	0.211996
					86.4	0.275275	0.24959	0.217056	0.118489	0.054116	0.02829		86.4	0.585122	0.592732	0.575522	0.476431	0.357726	0.186082		86.4	0.642781	0.517836	0.414846	0.278561	0.225609		86.4	0.536558	0.524902	0.48285	0.353382	0.214434
					86.5	0.257248	0.235603	0.177106	0.122686	0.048976	0.016278		86.5	0.579629	0.585245	0.582518	0.461117	0.346478	0.185632		86.5	0.641459	0.510087	0.407378	0.259953	0.202745		86.5	0.519561	0.531862	0.476813	0.350842	0.231379
					86.6	0.265197	0.241804	0.206692	0.132423	0.053025	0.04109		86.6	0.602503	0.582052	0.599409	0.477572	0.350983	0.192137		86.6	0.629126	0.496698	0.405636	0.267695	0.204541		86.6	0.514498	0.524174	0.475089	0.364801	0.218338
					86.7	0.275268	0.256717	0.214632	0.133961	0.05743	0.037134		86.7	0.568059	0.570506	0.581179	0.457379	0.333811	0.186037		86.7	0.671912	0.536663	0.418399	0.290485	0.216961		86.7	0.518268	0.534418	0.484482	0.340784	0.212103
					86.8	0.259105	0.240032	0.185033	0.124647	0.042825	0.02873		86.8	0.574364	0.570951	0.564973	0.449648	0.331914	0.174175		86.8	0.648456	0.527523	0.44355	0.283459	0.225166		86.8	0.537013	0.521878	0.482356	0.350195	0.212519
					86.9	0.272855	0.249534	0.206486	0.142412	0.059109	0.062567		86.9	0.593947	0.568224	0.595683	0.469331	0.350294	0.182004		86.9	0.639494	0.526151	0.408547	0.278593	0.225971		86.9	0.564625	0.554788	0.51225	0.378133	0.236638
					87	0.254528	0.235847	0.194967	0.119626	0.045065	0.037233		87	0.576232	0.552729	0.553202	0.457641	0.332118	0.168243		87	0.661858	0.520337	0.403372	0.288238	0.22564		87	0.54281	0.52453	0.488771	0.3593	0.230472
					87.1	0.273243	0.243383	0.19067	0.135449	0.066757	0.026188		87.1	0.596436	0.585966	0.588393	0.478048	0.354156	0.198673		87.1	0.646804	0.516615	0.411394	0.291055	0.233843		87.1	0.522905	0.516945	0.491219	0.358632	0.204813
					87.2	0.271828	0.248453	0.19752	0.127072	0.064459	0.026581		87.2	0.594644	0.574323	0.571158	0.470074	0.343646	0.189169		87.2	0.643065	0.52881	0.411016	0.276704	0.228837		87.2	0.530537	0.527569	0.465677	0.340775	0.203911
					87.3	0.251805	0.238223	0.178452	0.105353	0.059622	0.003477		87.3	0.58521	0.581819	0.567598	0.460426	0.345854	0.192196		87.3	0.634867	0.536315	0.407249	0.27917	0.216495		87.3	0.517319	0.510923	0.477562	0.352905	0.21224
					87.4	0.27643	0.238991	0.207585	0.126561	0.058712	0.042756		87.4	0.577044	0.553395	0.582711	0.463024	0.335305	0.173527		87.4	0.61969	0.515775	0.403892	0.253704	0.203084		87.4	0.538004	0.538834	0.486528	0.365196	0.219472
					87.5	0.273971	0.251758	0.187395	0.130901	0.06563	0.033432		87.5	0.576007	0.576867	0.57519	0.46957	0.348683	0.180914		87.5	0.671811	0.535308	0.425115	0.278979	0.234891		87.5	0.525416	0.531119	0.476636	0.361622	0.21674
					87.6	0.279048	0.238045	0.182354	0.120865	0.034942	0.032221		87.6	0.585705	0.577282	0.590584	0.471231	0.337156	0.1771		87.6	0.661115	0.527658	0.43958	0.285723	0.225338		87.6	0.558732	0.538657	0.483816	0.368186	0.22043
					87.7	0.258621	0.218206	0.178597	0.114529	0.048598	0.022484		87.7	0.573931	0.562965	0.582974	0.478844	0.334506	0.18098		87.7	0.663829	0.517859	0.418223	0.27557	0.229721		87.7	0.555612	0.542891	0.493726	0.363041	0.237846
					87.8	0.256616	0.249801	0.194816	0.118517	0.072437	0.039657		87.8	0.567948	0.56879	0.578705	0.456192	0.337207	0.176546		87.8	0.643302	0.532481	0.415661	0.287105	0.237894		87.8	0.544941	0.544426	0.489673	0.373606	0.221988
					87.9	0.269979	0.241988	0.208734	0.119563	0.044395	0.029181		87.9	0.565264	0.574564	0.566192	0.47414	0.349195	0.181814		87.9	0.674324	0.533957	0.44242	0.283289	0.228122		87.9	0.530827	0.52149	0.476881	0.350424	0.21176
					88	0.275396	0.238723	0.196763	0.14747	0.058939	0.037162		88	0.567359	0.544703	0.552504	0.4487	0.330033	0.185531		88	0.641199	0.53243	0.419429	0.279074	0.222138		88	0.549312	0.547889	0.499572	0.364873	0.242194
					88.1	0.275987	0.254082	0.199467	0.131042	0.070155	0.043522		88.1	0.576369	0.592716	0.588934	0.480771	0.348897	0.185621		88.1	0.637118	0.522719	0.412761	0.281001	0.20715		88.1	0.52743	0.522604	0.461425	0.358494	0.205845
					88.2	0.252957	0.242127	0.190465	0.120717	0.042133	0.017868		88.2	0.571219	0.568019	0.567731	0.458597	0.346971	0.175582		88.2	0.637732	0.495285	0.402846	0.274551	0.209526		88.2	0.535438	0.527093	0.485718	0.354311	0.212323
					88.3	0.272373	0.257477	0.208257	0.132035	0.030436	0.046037		88.3	0.590644	0.594459	0.572735	0.482706	0.353246	0.180399		88.3	0.654201	0.526078	0.416732	0.272078	0.244286		88.3	0.530112	0.532543	0.477318	0.34549	0.212222
					88.4	0.25312	0.218396	0.175985	0.111201	0.058563	0.023558		88.4	0.569495	0.564665	0.575216	0.462261	0.322726	0.17116		88.4	0.646703	0.523286	0.404576	0.265545	0.210127		88.4	0.546076	0.527971	0.490781	0.363637	0.229769
					88.5	0.269166	0.245751	0.208028	0.107836	0.06593	0.013894		88.5	0.571444	0.59244	0.607134	0.476549	0.362093	0.183821		88.5	0.664653	0.540652	0.438681	0.291282	0.238514		88.5	0.519746	0.521957	0.47911	0.3612	0.206211
					88.6	0.261917	0.250497	0.180792	0.120764	0.033793	0.025188		88.6	0.584705	0.568037	0.57991	0.479906	0.364449	0.185084		88.6	0.640626	0.53911	0.41541	0.251853	0.221885		88.6	0.518617	0.518369	0.487053	0.350007	0.218665
					88.7	0.281172	0.24227	0.200834	0.128876	0.055973	0.033951		88.7	0.578624	0.576113	0.578535	0.460555	0.366914	0.203469		88.7	0.635056	0.531726	0.410825	0.276138	0.212861		88.7	0.528458	0.521488	0.476083	0.354125	0.206222
					88.8	0.289304	0.246674	0.20317	0.133795	0.071877	0.034769		88.8	0.570541	0.573084	0.575189	0.465248	0.351065	0.189092		88.8	0.648984	0.5355	0.423861	0.299432	0.220197		88.8	0.539824	0.528461	0.479073	0.352999	0.220558
					88.9	0.251288	0.214308	0.176411	0.111508	0.03956	0.018867		88.9	0.589013	0.576886	0.575293	0.455042	0.343798	0.190955		88.9	0.652201	0.514146	0.41998	0.261002	0.22546		88.9	0.526912	0.536341	0.508306	0.361883	0.236644
					89	0.292975	0.253207	0.206876	0.133603	0.047297	0.041236		89	0.572425	0.589216	0.58809	0.485886	0.344986	0.204324		89	0.646052	0.51502	0.417403	0.28175	0.207056		89	0.533823	0.524827	0.483557	0.382537	0.21791
					89.1	0.265458	0.254079	0.207418	0.125239	0.056455	0.0343		89.1	0.555967	0.577503	0.567132	0.457498	0.331397	0.163589		89.1	0.643924	0.516296	0.413804	0.269409	0.22832		89.1	0.533823	0.534047	0.481132	0.3596	0.216313
					89.2	0.280428	0.251935	0.187647	0.126539	0.061032	0.037473		89.2	0.590415	0.585959	0.598953	0.479787	0.358791	0.191062		89.2	0.656107	0.510998	0.423769	0.283863	0.225884		89.2	0.543037	0.545757	0.505739	0.377488	0.239415
					89.3	0.279071	0.261781	0.206765	0.142939	0.066687	0.049592		89.3	0.595949	0.578704	0.566551	0.470585	0.350908	0.185576		89.3	0.636526	0.517919	0.408505	0.269461	0.231732		89.3	0.551469	0.542486	0.499025	0.370315	0.247748
					89.4	0.280828	0.246861	0.202626	0.132333	0.047951	0.038202		89.4	0.586707	0.58104	0.600326	0.490984	0.366015	0.211939		89.4	0.654686	0.515662	0.431212	0.271281	0.204477		89.4	0.535525	0.524943	0.491012	0.368713	0.203533
					89.5	0.248878	0.225923	0.170085	0.098101	0.017512	0.013682		89.5	0.568107	0.594912	0.572933	0.471706	0.352905	0.183432		89.5	0.654785	0.523142	0.431095	0.296759	0.226287		89.5	0.545134	0.55046	0.481007	0.383012	0.235007
					89.6	0.265158	0.241202	0.18049	0.132719	0.056301	0.049185		89.6	0.579149	0.585519	0.559996	0.470632	0.342021	0.188087		89.6	0.648549	0.531514	0.425922	0.287499	0.223295		89.6	0.533189	0.536293	0.508568	0.376444	0.240666
					89.7	0.265956	0.235386	0.189411	0.121677	0.049813	0.025709		89.7	0.575316	0.595154	0.585432	0.484241	0.363243	0.185677		89.7	0.634865	0.51515	0.396206	0.268999	0.219877		89.7	0.533743	0.516001	0.488669	0.357632	0.20857
					89.8	0.281752	0.23554	0.19515	0.136934	0.05005	0.023478		89.8	0.597593	0.587363	0.595209	0.48809	0.359678	0.195388		89.8	0.650838	0.531555	0.436021	0.295925	0.22539		89.8	0.550742	0.545565	0.502682	0.364431	0.228928
					89.9	0.270245	0.232092	0.185057	0.122953	0.045748	0.038082		89.9	0.586662	0.575184	0.580813	0.46922	0.352893	0.1851		89.9	0.636356	0.523729	0.406067	0.254951	0.210009		89.9	0.523912	0.519448	0.474586	0.36861	0.213341
					90	0.262056	0.23797	0.163238	0.135926	0.061818	0.031444		90	0.593526	0.581608	0.593161	0.484799	0.368792	0.202729		90	0.642475	0.523763	0.416494	0.290454	0.217523		90	0.535737	0.556428	0.472305	0.362579	0.221289
					90.1	0.268189	0.248307	0.202731	0.138056	0.065732	0.03699		90.1	0.574367	0.558966	0.575036	0.468439	0.340508	0.165692		90.1	0.649887	0.536609	0.42965	0.301296	0.22358		90.1	0.546492	0.540297	0.481312	0.360131	0.237012
					90.2	0.276378	0.2586	0.205248	0.141714	0.052688	0.039384		90.2	0.585159	0.580955	0.585016	0.46824	0.344896	0.207031		90.2	0.666846	0.546257	0.441619	0.299237	0.245315		90.2	0.554475	0.531192	0.486099	0.376859	0.237917
					90.3	0.264545	0.254819	0.205309	0.146167	0.05591	0.029416		90.3	0.565427	0.558315	0.563633	0.45835	0.339935	0.188621		90.3	0.646533	0.509625	0.404443	0.267921	0.220454		90.3	0.525731	0.522606	0.49787	0.3531	0.222055
					90.4	0.266823	0.232004	0.191178	0.120865	0.050711	0.01216		90.4	0.57041	0.565486	0.568075	0.463641	0.323328	0.174421		90.4	0.635672	0.523352	0.431243	0.273303	0.226708		90.4	0.541798	0.545848	0.493181	0.364729	0.233263
					90.5	0.27512	0.238959	0.180215	0.128079	0.056287	0.033047		90.5	0.58031	0.573476	0.582685	0.472484	0.33992	0.184091		90.5	0.644938	0.500011	0.418752	0.280263	0.221161		90.5	0.559406	0.535237	0.495886	0.379468	0.22992
					90.6	0.251393	0.221625	0.190307	0.127003	0.042178	0.02535		90.6	0.602728	0.583682	0.587178	0.483878	0.360194	0.186206		90.6	0.642668	0.518509	0.412512	0.280163	0.207704		90.6	0.559533	0.554213	0.494469	0.36875	0.236728
					90.7	0.275009	0.256211	0.192085	0.14117	0.062477	0.049737		90.7	0.572163	0.584098	0.565643	0.483085	0.356075	0.184926		90.7	0.648628	0.51887	0.424259	0.281675	0.227489		90.7	0.537547	0.533121	0.494993	0.359689	0.233552
					90.8	0.267047	0.237501	0.182614	0.135447	0.047058	0.019233		90.8	0.57804	0.558339	0.563015	0.469197	0.344534	0.177343		90.8	0.650866	0.531326	0.431948	0.292288	0.22254		90.8	0.521824	0.530719	0.483669	0.351324	0.219054
					90.9	0.264934	0.244455	0.188781	0.128548	0.059323	0.028697		90.9	0.576694	0.577574	0.574995	0.474812	0.369254	0.197385		90.9	0.646962	0.503649	0.420997	0.287684	0.22155		90.9	0.515842	0.511119	0.470996	0.3482	0.218809
					91	0.269969	0.249139	0.181987	0.135968	0.066142	0.018813		91	0.584802	0.570808	0.579876	0.474171	0.343844	0.189541		91	0.66	0.518491	0.431618	0.30394	0.228886		91	0.54933	0.545351	0.501835	0.387608	0.231933
					91.1	0.283627	0.252878	0.194579	0.132515	0.060726	0.039198		91.1	0.58096	0.582604	0.583453	0.479986	0.351917	0.188662		91.1	0.615565	0.50395	0.406225	0.269061	0.186625		91.1	0.534711	0.55174	0.483705	0.373799	0.243083
					91.2	0.275596	0.249903	0.191583	0.14283	0.073973	0.018706		91.2	0.568583	0.580366	0.577657	0.471362	0.342102	0.172006		91.2	0.653982	0.52299	0.427068	0.299099	0.226177		91.2	0.552616	0.53743	0.488061	0.367535	0.237734
					91.3	0.276616	0.228137	0.193106	0.133891	0.047175	0.026855		91.3	0.570463	0.569666	0.574653	0.45228	0.353613	0.172128		91.3	0.654655	0.537471	0.440225	0.294709	0.240599		91.3	0.534976	0.540777	0.473484	0.360099	0.238633
					91.4	0.276361	0.238203	0.188783	0.140491	0.057967	0.025775		91.4	0.580092	0.587977	0.585039	0.468605	0.361643	0.184646		91.4	0.646289	0.503696	0.43023	0.266864	0.207677		91.4	0.543672	0.536326	0.494061	0.371157	0.229012
					91.5	0.264393	0.248474	0.195709	0.134189	0.057737	0.035768		91.5	0.601066	0.574803	0.58243	0.481703	0.356658	0.188892		91.5	0.638227	0.515535	0.428613	0.282422	0.217691		91.5	0.544515	0.537746	0.484622	0.356943	0.222627
					91.6	0.257237	0.230454	0.193522	0.125245	0.03547	0.029868		91.6	0.57468	0.566252	0.569613	0.476422	0.345757	0.181769		91.6	0.658716	0.516405	0.449231	0.291247	0.241544		91.6	0.548228	0.55091	0.50139	0.3588	0.23892
					91.7	0.263129	0.240031	0.176131	0.117167	0.028094	0.028766		91.7	0.571962	0.578177	0.573207	0.472329	0.368546	0.188347		91.7	0.661648	0.514192	0.43114	0.278825	0.215488		91.7	0.535766	0.52385	0.489919	0.361783	0.217026
					91.8	0.263638	0.247107	0.189106	0.125027	0.060477	0.027384		91.8	0.572083	0.573495	0.566583	0.472803	0.352006	0.199067		91.8	0.646962	0.525994	0.420785	0.29277	0.230203		91.8	0.53946	0.525289	0.493015	0.347094	0.219652
					91.9	0.243586	0.238545	0.176539	0.120368	0.038228	0.029703		91.9	0.575405	0.595083	0.606114	0.490979	0.372121	0.203084		91.9	0.64946	0.514474	0.424807	0.27946	0.23971		91.9	0.524453	0.536069	0.492434	0.354213	0.230637
					92	0.260111	0.251738	0.185775	0.111072	0.051253	0.019351		92	0.588413	0.58002	0.57625	0.471735	0.345957	0.20114		92	0.64325	0.516417	0.407188	0.279463	0.226632		92	0.52813	0.538348	0.491447	0.36668	0.220794
					92.1	0.267623	0.248117	0.203911	0.139263	0.057563	0.032283		92.1	0.585689	0.57202	0.583845	0.488398	0.354052	0.190699		92.1	0.657068	0.537941	0.428816	0.293997	0.240893		92.1	0.537393	0.536693	0.478338	0.359464	0.232756
					92.2	0.257321	0.236808	0.190421	0.123116	0.030255	0.025572		92.2	0.573232	0.579438	0.577881	0.470137	0.359805	0.191984		92.2	0.648464	0.538877	0.437141	0.303404	0.220413		92.2	0.550281	0.550862	0.504958	0.382757	0.230295
					92.3	0.263964	0.248891	0.194124	0.130097	0.050036	0.023615		92.3	0.585619	0.576238	0.58639	0.497083	0.366168	0.199305		92.3	0.661909	0.525853	0.412154	0.286669	0.220673		92.3	0.566391	0.560359	0.49639	0.39043	0.244411
					92.4	0.268809	0.244707	0.184648	0.132431	0.049211	0.047837		92.4	0.569164	0.571412	0.566206	0.456926	0.345522	0.196339		92.4	0.63255	0.515066	0.433192	0.285193	0.220132		92.4	0.533601	0.522035	0.485465	0.355187	0.224747
					92.5	0.294822	0.25834	0.214305	0.134149	0.060982	0.05848		92.5	0.589325	0.572685	0.581365	0.474567	0.351797	0.176112		92.5	0.651174	0.528754	0.422794	0.279363	0.221695		92.5	0.53242	0.542162	0.478923	0.36558	0.237555
					92.6	0.240259	0.227045	0.174114	0.104736	0.024144	0.00565		92.6	0.58181	0.556025	0.574046	0.457978	0.339782	0.169487		92.6	0.645997	0.512546	0.419315	0.266456	0.228839		92.6	0.541386	0.545393	0.508701	0.372414	0.233875
					92.7	0.27523	0.239146	0.16465	0.131452	0.049277	0.020159		92.7	0.575075	0.579411	0.578547	0.467867	0.344912	0.186701		92.7	0.642148	0.527444	0.420164	0.277548	0.21723		92.7	0.535318	0.534865	0.467132	0.35041	0.219071
					92.8	0.261438	0.239321	0.204414	0.114398	0.045264	0.028497		92.8	0.57496	0.590179	0.573533	0.473418	0.362675	0.188674		92.8	0.640941	0.513701	0.428336	0.288191	0.226547		92.8	0.542417	0.556487	0.499663	0.378195	0.240724
					92.9	0.263006	0.241592	0.189868	0.138119	0.060484	0.044795		92.9	0.585123	0.584011	0.579009	0.460367	0.358739	0.194791		92.9	0.649719	0.522072	0.42433	0.277734	0.242627		92.9	0.540162	0.531483	0.481245	0.362734	0.235748
					93	0.263909	0.250611	0.219872	0.131316	0.052109	0.031526		93	0.565596	0.561597	0.565495	0.461078	0.341161	0.175649		93	0.657514	0.521625	0.439905	0.277033	0.226102		93	0.515689	0.532277	0.476735	0.370675	0.224779
					93.1	0.258613	0.237056	0.194043	0.126071	0.041443	0.015809		93.1	0.579001	0.574612	0.569094	0.475387	0.355262	0.193255		93.1	0.670553	0.545373	0.431826	0.306324	0.242891		93.1	0.534722	0.525193	0.471703	0.363137	0.223289
					93.2	0.274558	0.263631	0.193156	0.15218	0.052016	0.037618		93.2	0.581125	0.570185	0.587295	0.476475	0.342992	0.194766		93.2	0.644509	0.53264	0.430134	0.283381	0.214016		93.2	0.538517	0.542567	0.481049	0.358839	0.218566
					93.3	0.26239	0.25	0.203	0.133192	0.066415	0.042503		93.3	0.578578	0.571966	0.576892	0.487532	0.350602	0.192417		93.3	0.646138	0.524882	0.427641	0.303399	0.229704		93.3	0.549796	0.558958	0.498529	0.376945	0.246075
					93.4	0.268897	0.249991	0.19233	0.132561	0.047953	0.011547		93.4	0.597062	0.587239	0.588353	0.466806	0.349705	0.204963		93.4	0.646169	0.516245	0.413698	0.28358	0.218767		93.4	0.553683	0.538936	0.501309	0.386	0.254672
					93.5	0.272619	0.241967	0.177656	0.124562	0.047868	0.036352		93.5	0.556772	0.570906	0.570965	0.461252	0.335101	0.176942		93.5	0.653787	0.533836	0.42651	0.275427	0.230707		93.5	0.543238	0.537277	0.489103	0.368004	0.217741
					93.6	0.271416	0.233233	0.183101	0.128588	0.054655	0.023196		93.6	0.592485	0.576764	0.568852	0.470099	0.345697	0.194403		93.6	0.640175	0.521953	0.421825	0.29336	0.230015		93.6	0.528007	0.514034	0.480181	0.362951	0.215758
					93.7	0.276944	0.23971	0.190358	0.116089	0.04137	0.019678		93.7	0.590312	0.570386	0.575757	0.46776	0.376047	0.187727		93.7	0.616921	0.501448	0.419321	0.275995	0.215903		93.7	0.53385	0.529014	0.48672	0.362683	0.221364
					93.8	0.276723	0.259931	0.197227	0.140956	0.049785	0.036755		93.8	0.596669	0.594524	0.5868	0.475417	0.345495	0.203592		93.8	0.65474	0.52884	0.434939	0.302588	0.231556		93.8	0.521904	0.520846	0.487479	0.372601	0.211747
					93.9	0.267245	0.241081	0.190978	0.121834	0.051371	0.032552		93.9	0.58322	0.557647	0.583318	0.465943	0.34372	0.190382		93.9	0.64516	0.519454	0.429137	0.286726	0.213649		93.9	0.536794	0.538518	0.503771	0.364412	0.235635
					94	0.267534	0.248418	0.204512	0.134128	0.0359	0.045043		94	0.585236	0.587584	0.570549	0.475307	0.364286	0.194583		94	0.662744	0.538671	0.423663	0.295906	0.23409		94	0.53736	0.534818	0.490068	0.37452	0.217711
					94.1	0.269377	0.243337	0.224683	0.134972	0.055134	0.049561		94.1	0.597414	0.572989	0.566128	0.474551	0.359382	0.185308		94.1	0.658941	0.537112	0.42459	0.306287	0.233513		94.1	0.554169	0.530822	0.490907	0.381537	0.23145
					94.2	0.268382	0.246096	0.192551	0.122712	0.059603	0.025557		94.2	0.592234	0.579787	0.598679	0.473727	0.361221	0.191846		94.2	0.664671	0.533637	0.438574	0.320156	0.242253		94.2	0.540405	0.541556	0.499725	0.368852	0.239629
					94.3	0.263336	0.226446	0.203385	0.122386	0.035728	0.018453		94.3	0.586744	0.595238	0.593725	0.483859	0.376116	0.195549		94.3	0.650027	0.516304	0.437639	0.278346	0.22234		94.3	0.54375	0.560765	0.501704	0.370032	0.245044
					94.4	0.275861	0.235044	0.203513	0.130725	0.058852	0.039345		94.4	0.588756	0.587077	0.576477	0.484381	0.356196	0.201219		94.4	0.650964	0.524333	0.432426	0.30786	0.247346		94.4	0.521926	0.508447	0.477796	0.354794	0.209701
					94.5	0.261241	0.243078	0.18186	0.114082	0.050783	0.023022		94.5	0.569428	0.587614	0.587418	0.472609	0.356685	0.186952		94.5	0.634016	0.505469	0.419151	0.291027	0.201822		94.5	0.538653	0.533308	0.504386	0.371157	0.236919
					94.6	0.254521	0.235523	0.19278	0.109928	0.043001	0.018183		94.6	0.570479	0.573773	0.586588	0.489736	0.371821	0.207458		94.6	0.627688	0.50542	0.40782	0.274843	0.222483		94.6	0.527994	0.532979	0.469278	0.358506	0.238019
					94.7	0.240696	0.223867	0.195189	0.122926	0.035726	0.023714		94.7	0.578591	0.571078	0.576237	0.462245	0.356275	0.179949		94.7	0.659994	0.54741	0.433736	0.307593	0.238851		94.7	0.538876	0.532964	0.474564	0.368447	0.226777
					94.8	0.263783	0.239789	0.19373	0.118778	0.040641	0.019927		94.8	0.578613	0.578112	0.571378	0.471484	0.372792	0.203648		94.8	0.657326	0.537178	0.43616	0.284124	0.243427		94.8	0.554288	0.531367	0.479979	0.361085	0.22489
					94.9	0.270573	0.251996	0.182878	0.135472	0.054564	0.046617		94.9	0.591516	0.592722	0.591911	0.499118	0.360944	0.211633		94.9	0.670103	0.524173	0.441136	0.297959	0.240533		94.9	0.517803	0.521102	0.472144	0.353788	0.220762
					95	0.256225	0.215105	0.178005	0.129998	0.037077	0.034084		95	0.595261	0.58408	0.589074	0.488316	0.360049	0.198888		95	0.651011	0.54247	0.447976	0.300136	0.221431		95	0.54376	0.533976	0.486654	0.371749	0.212752
					95.1	0.278096	0.229785	0.199532	0.125348	0.048165	0.024033		95.1	0.571519	0.554367	0.566478	0.462606	0.33817	0.193012		95.1	0.650465	0.532124	0.418997	0.299107	0.228628		95.1	0.543408	0.538063	0.48941	0.360849	0.209061
					95.2	0.268074	0.240089	0.204649	0.137482	0.059877	0.048685		95.2	0.593895	0.562277	0.568242	0.473998	0.363752	0.186487		95.2	0.652719	0.537809	0.414264	0.301853	0.238909		95.2	0.540253	0.537345	0.501339	0.371309	0.23422
					95.3	0.264774	0.22386	0.192331	0.128751	0.045433	0.024316		95.3	0.578996	0.579576	0.577278	0.481036	0.350533	0.194424		95.3	0.632115	0.516889	0.407353	0.276607	0.216592		95.3	0.539913	0.537148	0.495153	0.364439	0.208701
					95.4	0.259217	0.234191	0.1937	0.130245	0.055587	0.027426		95.4	0.592567	0.585962	0.595562	0.478638	0.363876	0.203849		95.4	0.641844	0.515795	0.43651	0.291591	0.229811		95.4	0.533845	0.515393	0.483926	0.364623	0.226967
					95.5	0.279076	0.237957	0.178593	0.134437	0.046783	0.036162		95.5	0.612879	0.59359	0.577099	0.47882	0.365685	0.211669		95.5	0.657939	0.55083	0.44861	0.291283	0.250936		95.5	0.53181	0.537689	0.500012	0.368093	0.221892
					95.6	0.260183	0.23342	0.192983	0.118484	0.057297	0.015986		95.6	0.571817	0.571074	0.56939	0.475334	0.378243	0.18793		95.6	0.660438	0.543694	0.449913	0.292658	0.258064		95.6	0.530398	0.513307	0.475252	0.347511	0.204707
					95.7	0.280031	0.26166	0.192947	0.143811	0.071147	0.048125		95.7	0.591735	0.592358	0.600893	0.485998	0.356013	0.204977		95.7	0.65221	0.531139	0.422939	0.285564	0.225172		95.7	0.532743	0.531993	0.498152	0.360852	0.236856
					95.8	0.275038	0.256752	0.186801	0.143015	0.061167	0.022771		95.8	0.585249	0.588717	0.578946	0.486347	0.356815	0.2118		95.8	0.665948	0.542997	0.441614	0.312984	0.246421		95.8	0.544288	0.546113	0.504297	0.377561	0.262967
					95.9	0.261746	0.232071	0.192008	0.123236	0.052963	0.03597		95.9	0.576108	0.586797	0.582226	0.484329	0.354585	0.189437		95.9	0.6551	0.536559	0.444317	0.28449	0.247413		95.9	0.540071	0.530718	0.491719	0.353676	0.229155
					96	0.269544	0.236174	0.193133	0.119106	0.05424	0.040797		96	0.589535	0.586102	0.580654	0.481767	0.35523	0.205864		96	0.634121	0.518551	0.419602	0.269389	0.216993		96	0.535155	0.536701	0.480852	0.359185	0.221138
					96.1	0.276033	0.24066	0.201416	0.136815	0.0436	0.036319		96.1	0.583799	0.580388	0.581754	0.486547	0.360904	0.220236		96.1	0.668216	0.536298	0.44101	0.293646	0.238852		96.1	0.544512	0.543067	0.50481	0.378201	0.248243
					96.2	0.273716	0.247748	0.197542	0.137552	0.038044	0.020024		96.2	0.588949	0.574373	0.576477	0.48575	0.361051	0.203549		96.2	0.653951	0.517697	0.443039	0.304407	0.229058		96.2	0.544886	0.532573	0.479546	0.358877	0.224983
					96.3	0.265963	0.243451	0.185608	0.10206	0.058307	0.017835		96.3	0.594457	0.584676	0.589771	0.485754	0.372043	0.197674		96.3	0.658193	0.520046	0.428023	0.282902	0.225934		96.3	0.538769	0.525751	0.481639	0.355804	0.227343
					96.4	0.238671	0.240724	0.179338	0.111294	0.03547	0.001651		96.4	0.57719	0.562459	0.586021	0.48544	0.358638	0.193285		96.4	0.657409	0.535516	0.436139	0.28615	0.249693		96.4	0.530913	0.509452	0.485418	0.359634	0.227546
					96.5	0.2726	0.246214	0.194633	0.124543	0.047157	0.007987		96.5	0.565096	0.573178	0.548567	0.474107	0.341466	0.20356		96.5	0.646602	0.540822	0.436134	0.288795	0.236361		96.5	0.546319	0.547646	0.493206	0.384729	0.227837
					96.6	0.26788	0.225378	0.197313	0.134732	0.05112	0.037612		96.6	0.606969	0.593333	0.590493	0.490935	0.375714	0.207745		96.6	0.660168	0.518408	0.422773	0.308958	0.240994		96.6	0.549626	0.536393	0.491342	0.360548	0.224058
					96.7	0.27065	0.245347	0.197989	0.134862	0.053139	0.038239		96.7	0.591334	0.594123	0.589022	0.494976	0.372028	0.208415		96.7	0.655444	0.542816	0.416684	0.29224	0.223276		96.7	0.539792	0.549683	0.504292	0.385289	0.236257
					96.8	0.245496	0.229998	0.175363	0.125754	0.04435	0.031748		96.8	0.55618	0.568109	0.586304	0.480156	0.369181	0.20225		96.8	0.634384	0.521947	0.444034	0.304232	0.23702		96.8	0.535406	0.543639	0.472642	0.366402	0.231413
					96.9	0.270535	0.230055	0.205419	0.122838	0.055931	0.036867		96.9	0.575342	0.586144	0.578002	0.482554	0.361237	0.203771		96.9	0.651333	0.532775	0.435016	0.315311	0.245532		96.9	0.559258	0.551094	0.501519	0.375202	0.239485
					97	0.264021	0.263809	0.210713	0.136329	0.049801	0.04578		97	0.588426	0.59396	0.600092	0.495789	0.381393	0.20506		97	0.661411	0.542594	0.431698	0.296456	0.240944		97	0.536242	0.550352	0.499999	0.373139	0.232067
					97.1	0.245297	0.229358	0.171774	0.119553	0.043897	0.015634		97.1	0.573299	0.560611	0.581048	0.452784	0.359207	0.18051		97.1	0.642545	0.527434	0.420572	0.302114	0.234879		97.1	0.537781	0.547235	0.494995	0.370154	0.210719
					97.2	0.25663	0.243636	0.167777	0.125618	0.058971	0.017602		97.2	0.597178	0.584648	0.590133	0.498601	0.379766	0.203686		97.2	0.633965	0.518595	0.448534	0.290595	0.228261		97.2	0.540448	0.534589	0.488029	0.365444	0.225018
					97.3	0.285565	0.243155	0.199983	0.128813	0.062208	0.027156		97.3	0.593377	0.573627	0.586257	0.483024	0.347218	0.198706		97.3	0.657404	0.542299	0.445262	0.286045	0.234055		97.3	0.537258	0.543947	0.473982	0.356002	0.219244
					97.4	0.282777	0.262926	0.210866	0.155979	0.076006	0.042049		97.4	0.597587	0.580241	0.588799	0.48327	0.370233	0.193203		97.4	0.664881	0.540647	0.441312	0.293576	0.232834		97.4	0.529782	0.520269	0.502242	0.354917	0.202161
					97.5	0.271169	0.257244	0.197703	0.141164	0.051486	0.030154		97.5	0.588158	0.575933	0.581019	0.498846	0.365332	0.209892		97.5	0.635213	0.538186	0.411445	0.280213	0.208927		97.5	0.536034	0.548806	0.490423	0.370022	0.222973
					97.6	0.277495	0.250383	0.19251	0.115298	0.058006	0.014627		97.6	0.588952	0.579714	0.579091	0.482644	0.364398	0.203052		97.6	0.668322	0.537644	0.465657	0.316672	0.248246		97.6	0.553164	0.53309	0.507708	0.389198	0.239524
					97.7	0.273958	0.248564	0.184185	0.12711	0.034517	0.031224		97.7	0.586614	0.576317	0.580844	0.496223	0.371411	0.202598		97.7	0.633472	0.531652	0.446906	0.297009	0.243683		97.7	0.566053	0.556961	0.50539	0.395359	0.240908
					97.8	0.266989	0.255543	0.199315	0.139428	0.060876	0.034498		97.8	0.602435	0.577202	0.583306	0.480074	0.377289	0.202947		97.8	0.651972	0.521697	0.426001	0.291913	0.243889		97.8	0.524441	0.549017	0.495105	0.363089	0.218179
					97.9	0.282803	0.256462	0.190924	0.135606	0.050895	0.031861		97.9	0.593927	0.576672	0.589398	0.494023	0.367296	0.199607		97.9	0.651741	0.536508	0.452175	0.301875	0.234096		97.9	0.545239	0.541864	0.498482	0.391017	0.243262
					98	0.267993	0.247908	0.189617	0.140501	0.04911	0.019554		98	0.587457	0.581286	0.606136	0.494726	0.368846	0.193971		98	0.647507	0.526836	0.407241	0.310636	0.243411		98	0.538149	0.526502	0.507279	0.362254	0.222754
					98.1	0.2665	0.261015	0.189961	0.135336	0.051683	0.028829		98.1	0.576729	0.581927	0.592306	0.48043	0.366194	0.206341		98.1	0.650477	0.534807	0.448059	0.29092	0.249613		98.1	0.558207	0.55241	0.510904	0.37596	0.227514
					98.2	0.266791	0.226016	0.183541	0.130168	0.06014	0.02838		98.2	0.577647	0.579435	0.590341	0.481861	0.363322	0.185868		98.2	0.651272	0.525084	0.434183	0.304528	0.239254		98.2	0.540963	0.545492	0.495081	0.377756	0.250558
					98.3	0.27183	0.248827	0.19324	0.146657	0.051408	0.054994		98.3	0.572137	0.57332	0.581163	0.477918	0.366438	0.208682		98.3	0.63781	0.532031	0.424112	0.305513	0.245988		98.3	0.538735	0.542428	0.509417	0.369802	0.230364
					98.4	0.256228	0.225283	0.169003	0.10255	0.033148	0.011872		98.4	0.567666	0.570357	0.593461	0.482248	0.365671	0.205703		98.4	0.651596	0.546578	0.429266	0.292928	0.236742		98.4	0.552129	0.546092	0.496936	0.384093	0.234028
					98.5	0.280638	0.237167	0.179747	0.133051	0.047034	0.032643		98.5	0.598303	0.58417	0.592186	0.494371	0.37174	0.215952		98.5	0.66377	0.530114	0.436794	0.302314	0.231112		98.5	0.535167	0.53576	0.50184	0.37775	0.235549
					98.6	0.284309	0.25194	0.214821	0.134019	0.052884	0.045922		98.6	0.585895	0.558883	0.577938	0.477404	0.35163	0.185102		98.6	0.647123	0.52266	0.434786	0.316359	0.248213		98.6	0.540727	0.549133	0.487607	0.358295	0.222148
					98.7	0.264085	0.235581	0.198697	0.122308	0.059368	0.014468		98.7	0.589337	0.578904	0.581537	0.484684	0.383554	0.194487		98.7	0.643991	0.535022	0.439325	0.301765	0.245747		98.7	0.550837	0.547649	0.50958	0.365417	0.237087
					98.8	0.264327	0.238592	0.186359	0.123216	0.052968	0.032114		98.8	0.586145	0.573639	0.567503	0.47935	0.360129	0.199772		98.8	0.649802	0.552948	0.437797	0.287865	0.248552		98.8	0.53689	0.543362	0.491488	0.364827	0.229871
					98.9	0.259084	0.241511	0.18464	0.12566	0.037921	0.015642		98.9	0.577779	0.561745	0.582926	0.47078	0.366909	0.198112		98.9	0.659068	0.537727	0.44641	0.298891	0.238291		98.9	0.537855	0.546589	0.482435	0.369924	0.234776
					99	0.268608	0.26356	0.190581	0.140178	0.066859	0.037031		99	0.597268	0.58627	0.592893	0.483428	0.377628	0.222099		99	0.655934	0.512145	0.430941	0.292966	0.234304		99	0.545447	0.549328	0.488859	0.377224	0.236725
					99.1	0.278591	0.254896	0.188577	0.119402	0.045257	0.033346		99.1	0.590355	0.571153	0.578635	0.468796	0.348102	0.186777		99.1	0.650798	0.544395	0.443397	0.306751	0.244305		99.1	0.564111	0.559211	0.526402	0.385701	0.249945
					99.2	0.265127	0.244983	0.194652	0.122416	0.05034	0.03742		99.2	0.597381	0.575832	0.589426	0.48488	0.371212	0.212883		99.2	0.649226	0.531311	0.425385	0.313945	0.23535		99.2	0.535126	0.536985	0.493607	0.354396	0.229699
					99.3	0.273311	0.234611	0.192615	0.123994	0.049791	0.035954		99.3	0.584735	0.583474	0.582349	0.491205	0.372935	0.197458		99.3	0.648239	0.538225	0.41823	0.30459	0.23776		99.3	0.53589	0.532587	0.494551	0.380746	0.253554
					99.4	0.280212	0.238544	0.207034	0.132049	0.052556	0.042518		99.4	0.583631	0.57757	0.575196	0.464246	0.353672	0.207024		99.4	0.642881	0.512854	0.429837	0.278152	0.230924		99.4	0.545414	0.539656	0.491367	0.385681	0.234599
					99.5	0.282737	0.25186	0.206622	0.147696	0.064511	0.037505		99.5	0.574431	0.568475	0.578343	0.484487	0.359046	0.180069		99.5	0.649215	0.537326	0.440005	0.288093	0.246077		99.5	0.530999	0.528495	0.497192	0.367323	0.226267
					99.6	0.290187	0.233829	0.205409	0.148695	0.064371	0.02068		99.6	0.575446	0.576645	0.586783	0.462019	0.355848	0.189101		99.6	0.659648	0.523579	0.422675	0.295364	0.242875		99.6	0.542757	0.545517	0.490263	0.377383	0.232255
					99.7	0.269692	0.242599	0.192043	0.133859	0.053148	0.025402		99.7	0.590821	0.573352	0.568171	0.476269	0.378735	0.197363		99.7	0.649636	0.539886	0.446494	0.305745	0.246826		99.71	0.542123	0.555563	0.493355	0.377412	0.246203
					99.8	0.289151	0.242859	0.194542	0.119439	0.056713	0.02745		99.8	0.583958	0.57695	0.570576	0.489179	0.371166	0.200761		99.8	0.642845	0.520547	0.423231	0.28113	0.214903		99.8	0.534905	0.5485	0.49399	0.36853	0.22298
					99.9	0.282471	0.243836	0.214287	0.140078	0.070796	0.042643		99.9	0.583411	0.571416	0.580814	0.482976	0.365174	0.200585		99.9	0.651481	0.532506	0.44874	0.307745	0.247953		99.9	0.54666	0.539225	0.498457	0.377126	0.233054
					100	0.262652	0.23419	0.182506	0.120692	0.062414	0.016141		100	0.592163	0.588019	0.574661	0.490175	0.360647	0.198876		100	0.657972	0.532217	0.440745	0.302213	0.236454		100	0.551403	0.546388	0.496314	0.382224	0.235136
