# Supplementary material for: Energy landscape reshaped by strain-specific mutations underlies epistasis in NS1 evolution of influenza A virus
Source: Nat Commun. 2022 Oct 1;13:5775. doi: 10.1038/s41467-022-33554-9 (PMC9526705; doi:10.1038/s41467-022-33554-9)
Supplement: Supplementary file 4 — Source Data [file 41467_2022_33554_MOESM4_ESM.zip › Source Data File/Supp-Fig3.xlsx]

## Sheet: Sheet1
		[p85] (uM)	kobs (s^-1)	standard deviation		1918 Y89F						1918 L95A						1918 M98A							1918 I145A						1918 L146A
1918	Y89F	48	0.579758	0.022079		Time/[p85]	48 uM	40 uM	32 uM	16 uM		Time/[p85]	16 uM	8 uM	4 uM	2 uM		Time/[p85]	48 uM	32 uM	24 uM	16 uM	8 uM		Time/[p85]	20 uM	10 uM	5 uM	2 uM		Time/[p85]	24 uM	16 uM	8 uM	4 uM	2 uM
		40	0.526831	0.003613		0.1	0.001505	-0.0137	-0.0053	-0.01379		0.1	0.024389	0.002687	0.032555	0.008051		0.1	-0.01332	-0.02074	-0.00771	-0.02513	-0.00301		0.1	0.000242	-0.00421	-0.00089	-0.01517		0.1	-0.00497	0.00086	0.014722	0.027524	0.006225
		32	0.521677	0.026828		0.2	0.027085	0.003651	0.001245	-0.01084		0.2	0.002683	-0.00357	0.027045	-0.00243		0.2	-0.00723	0.004012	0.014083	0.011115	0.009205		0.2	0.041814	0.02059	0.013199	0.013805		0.2	-0.01157	0.013904	0.003959	0.009509	-0.00216
		16	0.418574	0.009658		0.3	0.00956	-0.01164	0.010577	-0.0141		0.3	0.049387	0.037167	0.046901	0.011691		0.3	0.019411	0.02355	0.011295	-0.00819	0.00807		0.3	0.052804	0.043932	0.022902	0.007236		0.3	0.005289	0.009969	0.014882	0.024819	0.002894
						0.4	0.008963	-0.00167	0.013995	-0.01532		0.4	0.076362	0.040507	0.032786	0.019799		0.4	0.025776	0.038504	0.030265	0.005773	0.022325		0.4	0.039337	0.009974	0.011976	0.017004		0.4	0.021897	0.017334	0.024913	0.035221	0.005461
	L95A	16	1.14033	0.094627		0.5	0.041544	0.017939	0.018874	0.016393		0.5	0.096086	0.052091	0.039944	0.014166		0.5	0.015633	0.009014	-0.001	-0.01299	0.017064		0.5	0.058682	0.040077	0.008378	0.02303		0.5	0.048777	0.05063	0.026058	0.022984	0.002128
		8	0.685	0.017973		0.6	0.044735	0.007116	0.008864	0.001453		0.6	0.13751	0.081631	0.055004	0.021947		0.6	0.064454	0.060725	0.041419	0.010446	0.030526		0.6	0.085156	0.048354	0.026506	0.00734		0.6	0.033477	0.01753	0.028913	0.030039	-0.00062
		4	0.451033	0.007572		0.7	0.05013	0.024027	0.014222	0.002574		0.7	0.158715	0.1069	0.068922	0.03496		0.7	0.062238	0.047122	0.023392	0.005461	-0.00914		0.7	0.089505	0.054418	0.035732	0.026896		0.7	0.048972	0.038117	0.036178	0.045117	0.009193
		2	0.311567	0.010265		0.8	0.059188	0.034612	0.03306	0.003876		0.8	0.208531	0.124033	0.089087	0.048872		0.8	0.083287	0.034972	0.020288	0.013456	0.001162		0.8	0.088167	0.041681	0.033941	0.009347		0.8	0.06653	0.033752	0.042499	0.047342	0.016846
						0.9	0.056326	0.043937	0.036008	0.006436		0.9	0.227653	0.159596	0.104332	0.036734		0.9	0.093496	0.061315	0.036692	0.021227	0.017723		0.9	0.071439	0.037457	0.007275	-0.00889		0.9	0.065044	0.052116	0.06429	0.054589	0.02198
	M98A	48	0.71545	0.003323		1	0.057423	0.053852	0.021001	0.012948		1	0.258466	0.178081	0.104686	0.027666		1	0.111547	0.065587	0.051511	0.027027	0.006831		1	0.107357	0.042334	0.023689	0.019381		1	0.056682	0.056925	0.051388	0.072683	0.024627
		32	0.54835	0.01294		1.1	0.065167	0.064367	0.031226	0.011127		1.1	0.277537	0.186694	0.124165	0.064144		1.1	0.116147	0.084963	0.066894	0.039821	0.03606		1.1	0.126608	0.08264	0.043023	0.031342		1.1	0.057679	0.050178	0.048938	0.040783	0.021572
		24	0.50815	0.001485		1.2	0.072986	0.056963	0.047891	0.023255		1.2	0.271265	0.208818	0.123753	0.05117		1.2	0.132206	0.08448	0.047322	0.02547	0.016677		1.2	0.116048	0.072059	0.029685	-0.00392		1.2	0.068773	0.065632	0.060346	0.055984	0.010798
		16	0.4287	0.00792		1.3	0.084404	0.065295	0.053964	0.011331		1.3	0.303364	0.238963	0.14574	0.052803		1.3	0.154368	0.105286	0.070895	0.035908	0.015108		1.3	0.113346	0.078214	0.051089	0.017527		1.3	0.070935	0.06783	0.062568	0.057596	0.01835
		8	0.34285	0.024254		1.4	0.081431	0.069561	0.042399	0.021379		1.4	0.322847	0.253463	0.168112	0.083581		1.4	0.164071	0.117992	0.082018	0.040714	0.043052		1.4	0.124973	0.082594	0.050211	0.022289		1.4	0.052492	0.05319	0.063396	0.046356	0.00885
						1.5	0.0642	0.065104	0.057623	0.010879		1.5	0.337134	0.264374	0.167865	0.081132		1.5	0.169066	0.130617	0.077792	0.052996	0.034348		1.5	0.124856	0.072369	0.047121	0.0189		1.5	0.077288	0.068902	0.078013	0.066887	0.023388
	I145A	20	0.630625	0.03995		1.6	0.084975	0.053328	0.042733	0.01897		1.6	0.314623	0.269226	0.16856	0.076323		1.6	0.197782	0.13485	0.113871	0.068095	0.050396		1.6	0.12779	0.078288	0.054738	0.024122		1.6	0.084105	0.068813	0.064866	0.06125	0.025569
		10	0.49765	0.025706		1.7	0.083298	0.061951	0.059873	0.018827		1.7	0.340417	0.28531	0.177294	0.090892		1.7	0.185057	0.144163	0.095891	0.046694	0.031129		1.7	0.13517	0.094484	0.056071	0.029582		1.7	0.047926	0.035929	0.063029	0.043436	0.013211
		5	0.3973	0.040673		1.8	0.093702	0.073629	0.07078	0.034632		1.8	0.337282	0.29596	0.188931	0.099528		1.8	0.217079	0.150347	0.120251	0.062379	0.052714		1.8	0.140065	0.091202	0.049596	0.016798		1.8	0.062112	0.064553	0.082666	0.053573	0.022618
		2	0.30795	0.102378		1.9	0.109971	0.074529	0.072605	0.033376		1.9	0.338351	0.320936	0.176963	0.085253		1.9	0.192517	0.143453	0.100006	0.059952	0.026973		1.9	0.132894	0.07877	0.050164	0.0171		1.9	0.060044	0.049289	0.046841	0.046762	-0.00017
						2	0.099337	0.095122	0.059671	0.029479		2	0.351653	0.312478	0.198266	0.116937		2	0.190649	0.127619	0.106703	0.04	0.022094		2	0.125922	0.088248	0.050366	0.030092		2	0.074122	0.076931	0.087451	0.06876	0.01957
	L146A	24	1.98367	0.469691		2.1	0.100346	0.06728	0.049545	0.000858		2.1	0.376743	0.358744	0.238551	0.12288		2.1	0.22704	0.165721	0.135223	0.084474	0.057698		2.1	0.144073	0.093818	0.054816	0.038869		2.1	0.075032	0.056533	0.065769	0.060088	0.013811
		16	1.60933	0.130113		2.2	0.104844	0.076818	0.065858	0.030324		2.2	0.359291	0.335884	0.214769	0.096648		2.2	0.208518	0.142376	0.094174	0.05407	0.034321		2.2	0.164192	0.103457	0.080291	0.030249		2.2	0.058417	0.059608	0.058218	0.052925	0.020437
		8	1.07767	0.082039		2.3	0.106455	0.088175	0.072898	0.035972		2.3	0.362131	0.364021	0.223114	0.123135		2.3	0.216439	0.160317	0.114786	0.076595	0.040113		2.3	0.157784	0.091424	0.071202	0.039002		2.3	0.072486	0.056881	0.076545	0.04966	0.027532
		4	0.7534	0.017101		2.4	0.110651	0.080299	0.080277	0.030933		2.4	0.384068	0.356904	0.236255	0.12027		2.4	0.23036	0.1661	0.126163	0.081683	0.044937		2.4	0.126802	0.076585	0.054856	0.009433		2.4	0.058726	0.070609	0.075074	0.082801	0.047586
		2	0.5421	0.08723		2.5	0.133449	0.100147	0.079005	0.039452		2.5	0.360014	0.368156	0.243828	0.132074		2.5	0.224936	0.165449	0.123702	0.087474	0.046958		2.5	0.150065	0.098059	0.066036	0.016149		2.5	0.080901	0.06024	0.084598	0.053602	0.014536
						2.6	0.132718	0.114691	0.09594	0.067758		2.6	0.367003	0.351289	0.236351	0.124571		2.6	0.254365	0.178368	0.153698	0.106951	0.057604		2.6	0.137822	0.086468	0.06873	0.018776		2.6	0.089302	0.070208	0.106335	0.082652	0.044091
PR8	Y89F	32	0.31867	0.046935		2.7	0.108297	0.092145	0.057361	0.015602		2.7	0.396154	0.382614	0.27343	0.12506		2.7	0.221295	0.167485	0.117354	0.089355	0.034839		2.7	0.150891	0.095508	0.061299	0.022376		2.7	0.067777	0.074573	0.072845	0.057788	0.027029
		18	0.216194	0.031004		2.8	0.114243	0.072794	0.062617	0.033743		2.8	0.375964	0.375649	0.256046	0.145332		2.8	0.236706	0.17984	0.14003	0.08766	0.059133		2.8	0.137738	0.106643	0.040996	0.013993		2.8	0.058314	0.068687	0.073033	0.07093	0.02013
		9	0.102081	0.016155		2.9	0.120144	0.111699	0.083	0.048216		2.9	0.369375	0.375881	0.270226	0.128642		2.9	0.225935	0.16363	0.110115	0.072072	0.029772		2.9	0.164099	0.102653	0.055211	0.033972		2.9	0.066602	0.047664	0.075024	0.064803	0.034879
		6	0.081767	0.01325		3	0.117239	0.086856	0.070575	0.036347		3	0.374646	0.36159	0.246443	0.131685		3	0.259348	0.190629	0.136799	0.10438	0.073854		3	0.163773	0.104339	0.062138	0.044569		3	0.065813	0.069629	0.071097	0.052088	0.020421
		3	0.049184	0.003901		3.1	0.109813	0.084761	0.06079	0.020562		3.1	0.36964	0.40167	0.260487	0.143283		3.1	0.259364	0.179923	0.14751	0.092932	0.052464		3.1	0.178708	0.106001	0.072325	0.036888		3.1	0.07064	0.071928	0.079717	0.056919	0.037104
						3.2	0.127153	0.097475	0.079127	0.042838		3.2	0.381231	0.40288	0.28447	0.15244		3.2	0.258325	0.212672	0.142786	0.103628	0.050894		3.2	0.148176	0.095573	0.064523	0.024316		3.2	0.059782	0.051351	0.080708	0.05421	0.017854
	L95A	6	0.234579	0.010167		3.3	0.131699	0.116105	0.089252	0.049239		3.3	0.397017	0.403667	0.276129	0.143068		3.3	0.253069	0.200227	0.149943	0.094294	0.051592		3.3	0.146728	0.112023	0.063322	0.021513		3.3	0.086863	0.061548	0.085778	0.06896	0.027426
		3.2	0.139369	0.002464		3.4	0.115005	0.086697	0.07531	0.03092		3.4	0.379266	0.401528	0.291776	0.147598		3.4	0.245756	0.191705	0.149282	0.09226	0.061579		3.4	0.161336	0.12275	0.066686	0.025373		3.4	0.074545	0.061257	0.063337	0.069965	0.015671
		1.6	0.073165	0.000955		3.5	0.128331	0.10628	0.099933	0.034741		3.5	0.393343	0.412627	0.281031	0.161526		3.5	0.255499	0.20061	0.15339	0.121396	0.064874		3.5	0.166683	0.110472	0.07248	0.019934		3.5	0.065151	0.068134	0.065462	0.073788	0.015368
		0.8	0.036094	0.001256		3.6	0.137774	0.11063	0.091705	0.046053		3.6	0.398811	0.417642	0.309917	0.17997		3.6	0.248342	0.190186	0.15425	0.114344	0.055474		3.6	0.159523	0.110856	0.066752	0.0185		3.6	0.062976	0.08003	0.103473	0.077599	0.039482
		0.4	0.017582	0.002242		3.7	0.10189	0.078798	0.074412	0.018551		3.7	0.379014	0.410937	0.304898	0.161708		3.7	0.256707	0.185557	0.139809	0.08579	0.0571		3.7	0.167306	0.109124	0.066901	0.030705		3.7	0.056457	0.060609	0.070469	0.070684	0.026438
		0.2	0.00832	0.006914		3.8	0.132317	0.11249	0.098438	0.053821		3.8	0.38659	0.429779	0.318462	0.179687		3.8	0.268591	0.219226	0.162753	0.110474	0.073433		3.8	0.155524	0.109232	0.059579	0.021877		3.8	0.073209	0.067936	0.080789	0.0658	0.03219
						3.9	0.128261	0.0963	0.076573	0.043801		3.9	0.390166	0.418349	0.313853	0.173512		3.9	0.261644	0.194762	0.163987	0.115059	0.05751		3.9	0.169561	0.117391	0.072013	0.044633		3.9	0.06524	0.063578	0.063178	0.058425	0.033941
	M98A	32	0.379378	0.026988		4	0.120132	0.096567	0.077383	0.039035		4	0.394441	0.416138	0.30033	0.17453		4	0.260533	0.198734	0.152293	0.114661	0.066028		4	0.160166	0.100795	0.060961	0.042993		4	0.073988	0.077566	0.074539	0.074711	0.038384
		24	0.281392	0.01616		4.1	0.127569	0.093663	0.094705	0.041836		4.1	0.390566	0.415735	0.308605	0.147636		4.1	0.261699	0.203931	0.151919	0.113262	0.063121		4.1	0.163271	0.118364	0.056898	0.023092		4.1	0.078409	0.076004	0.084385	0.060702	0.044861
		16	0.206555	0.006096		4.2	0.122704	0.095078	0.078492	0.027391		4.2	0.398464	0.407	0.294629	0.16016		4.2	0.264663	0.200142	0.153897	0.105523	0.04494		4.2	0.163115	0.116683	0.069417	0.022196		4.2	0.075075	0.08024	0.082207	0.074664	0.046674
		8	0.094458	0.004184		4.3	0.125424	0.105997	0.07371	0.046363		4.3	0.400522	0.435858	0.313531	0.20211		4.3	0.251163	0.195065	0.12999	0.093027	0.069142		4.3	0.168474	0.109269	0.075401	0.037184		4.3	0.072023	0.048478	0.070888	0.076866	0.031929
		4	0.025367	0.000709		4.4	0.126902	0.121292	0.082084	0.049126		4.4	0.381678	0.397671	0.309238	0.156361		4.4	0.262478	0.220701	0.168175	0.129079	0.083294		4.4	0.144246	0.104861	0.062423	0.019356		4.4	0.065759	0.077746	0.074276	0.068664	0.031012
						4.5	0.115828	0.101679	0.073246	0.032604		4.5	0.399218	0.434949	0.325948	0.175071		4.5	0.249602	0.196995	0.15371	0.105288	0.057549		4.5	0.184781	0.132016	0.078674	0.041137		4.5	0.058026	0.05965	0.081553	0.066298	0.027882
	I145A	6	0.14787	0.004853		4.6	0.127605	0.08882	0.069003	0.043877		4.6	0.393035	0.4246	0.307535	0.174601		4.6	0.276768	0.220524	0.17302	0.119247	0.070828		4.6	0.174964	0.11406	0.085126	0.02568		4.6	0.086668	0.090388	0.104639	0.096986	0.046311
		4	0.104551	0.003493		4.7	0.13319	0.09944	0.08671	0.033261		4.7	0.391525	0.419549	0.310369	0.16815		4.7	0.253245	0.211263	0.163041	0.11222	0.061252		4.7	0.156845	0.114775	0.084145	0.02844		4.7	0.089838	0.075328	0.091957	0.076123	0.054148
		2	0.052684	0.002815		4.8	0.12605	0.082514	0.068088	0.033826		4.8	0.383883	0.431616	0.326596	0.188475		4.8	0.270566	0.207517	0.181349	0.114197	0.070592		4.8	0.192755	0.131592	0.084636	0.0657		4.8	0.078574	0.064565	0.074189	0.072487	0.033596
		1.2	0.031786	0.001334		4.9	0.134305	0.115923	0.102461	0.040344		4.9	0.400255	0.425413	0.32263	0.187635		4.9	0.277182	0.227152	0.173949	0.119255	0.080331		4.9	0.155932	0.130977	0.086563	0.040426		4.9	0.074124	0.076332	0.085902	0.072466	0.038908
		0.8	0.01881	0.0024		5	0.136652	0.094857	0.094801	0.045223		5	0.39722	0.431871	0.330344	0.183012		5	0.270402	0.201725	0.162227	0.109909	0.059696		5	0.166069	0.118828	0.077878	0.04993		5	0.065292	0.070248	0.082672	0.058444	0.032687
		0.4	0.009787	0.001		5.1	0.141878	0.09238	0.07388	0.04147		5.1	0.389836	0.424261	0.308262	0.166989		5.1	0.280889	0.230407	0.168464	0.113995	0.07019		5.1	0.174004	0.132206	0.082436	0.042864		5.1	0.074571	0.063289	0.059171	0.057132	0.029639
						5.2	0.126384	0.099675	0.08123	0.03251		5.2	0.394173	0.423385	0.339425	0.180261		5.2	0.271284	0.203898	0.164204	0.124327	0.071417		5.2	0.166511	0.110289	0.080449	0.04234		5.2	0.061247	0.049927	0.079262	0.074635	0.034413
	L146A	4	0.297467	0.005		5.3	0.140376	0.108024	0.07347	0.034921		5.3	0.402154	0.434273	0.341395	0.197905		5.3	0.278588	0.23769	0.175819	0.136915	0.08412		5.3	0.16769	0.124281	0.092679	0.025121		5.3	0.070314	0.075848	0.093327	0.090122	0.051219
		2	0.160232	0.005547		5.4	0.14446	0.125099	0.093193	0.043402		5.4	0.400585	0.410545	0.32795	0.192707		5.4	0.29548	0.215099	0.175744	0.13247	0.07695		5.4	0.15831	0.127484	0.092188	0.034231		5.4	0.063605	0.058469	0.071303	0.08361	0.039111
		1	0.082212	0.003041		5.5	0.136747	0.09866	0.092336	0.051395		5.5	0.413474	0.424369	0.347389	0.200805		5.5	0.271835	0.221278	0.164266	0.128511	0.055758		5.5	0.170333	0.109078	0.07846	0.024982		5.5	0.073767	0.073532	0.089134	0.078348	0.034166
		0.5	0.037982	0.001921		5.6	0.134826	0.117382	0.098959	0.055623		5.6	0.417688	0.447638	0.353847	0.190003		5.6	0.25148	0.213458	0.151939	0.106754	0.068204		5.6	0.173152	0.119939	0.089061	0.024595		5.6	0.08187	0.084322	0.102506	0.06967	0.046115
		0.2	0.017189	0.006491		5.7	0.124413	0.099657	0.079416	0.037791		5.7	0.425646	0.432418	0.35189	0.189423		5.7	0.273139	0.222591	0.176708	0.120022	0.063728		5.7	0.17979	0.126377	0.082619	0.042389		5.7	0.072312	0.073943	0.073913	0.059886	0.02949
						5.8	0.143585	0.107292	0.095104	0.04808		5.8	0.3988	0.440675	0.335721	0.208025		5.8	0.27667	0.234774	0.173365	0.123505	0.081385		5.8	0.195765	0.149956	0.101667	0.031933		5.8	0.076421	0.064824	0.089321	0.087486	0.029403
Ud	Y89F	24	0.509843	0.066476		5.9	0.132176	0.109422	0.096511	0.056151		5.9	0.414375	0.444812	0.351869	0.209057		5.9	0.266155	0.21825	0.167858	0.127557	0.075116		5.9	0.169677	0.113793	0.079294	0.021128		5.9	0.089722	0.08741	0.101461	0.083197	0.056061
		12	0.261112	0.043824		6	0.153391	0.109746	0.077452	0.054605		6	0.393561	0.428178	0.343234	0.194122		6	0.281515	0.233033	0.186952	0.115476	0.071818		6	0.186042	0.107006	0.078654	0.029402		6	0.08675	0.067557	0.086877	0.077717	0.032574
		6	0.142519	0.028597		6.1	0.130369	0.103954	0.077807	0.033621		6.1	0.403404	0.444574	0.346588	0.203847		6.1	0.27651	0.234191	0.16875	0.12774	0.071431		6.1	0.192302	0.139717	0.091414	0.057058		6.1	0.076689	0.072199	0.07769	0.065422	0.032108
		3	0.082522	0.016392		6.2	0.145716	0.114002	0.092736	0.059446		6.2	0.376718	0.405782	0.308656	0.176787		6.2	0.267396	0.232899	0.187058	0.131798	0.081901		6.2	0.157711	0.098623	0.055824	0.029589		6.2	0.076671	0.078265	0.084045	0.078185	0.049367
		2	0.05794	0.012763		6.3	0.139301	0.115491	0.101359	0.043535		6.3	0.392988	0.445462	0.349646	0.197531		6.3	0.265304	0.220843	0.164224	0.11511	0.085464		6.3	0.16953	0.123314	0.058006	0.032598		6.3	0.055472	0.065272	0.077202	0.063701	0.026117
						6.4	0.132313	0.104015	0.06953	0.047946		6.4	0.384312	0.421534	0.339847	0.197071		6.4	0.284325	0.242467	0.17288	0.127855	0.083837		6.4	0.204515	0.138456	0.089138	0.027884		6.4	0.079562	0.069917	0.070983	0.078919	0.035678
	I95A	4	0.24395	0.018727		6.5	0.136605	0.101767	0.094834	0.036515		6.5	0.410494	0.439375	0.344144	0.213039		6.5	0.280433	0.237509	0.180337	0.133816	0.08132		6.5	0.170786	0.131229	0.082141	0.032127		6.5	0.069639	0.046427	0.069652	0.061162	0.026085
		2	0.13047	0.027311		6.6	0.122504	0.110172	0.098087	0.046301		6.6	0.399463	0.428713	0.347702	0.195519		6.6	0.284805	0.229117	0.161064	0.106487	0.061866		6.6	0.168242	0.12687	0.076077	0.03141		6.6	0.073044	0.065177	0.069757	0.062703	0.028226
		1	0.066913	0.019632		6.7	0.123871	0.104749	0.079214	0.02252		6.7	0.400002	0.441028	0.335657	0.214334		6.7	0.281767	0.227642	0.167753	0.131686	0.077371		6.7	0.153006	0.114444	0.064953	0.031519		6.7	0.083451	0.07084	0.104039	0.081591	0.037755
		0.5	0.035931	0.012752		6.8	0.141871	0.116621	0.102608	0.053939		6.8	0.393432	0.445098	0.351871	0.20698		6.8	0.292211	0.231093	0.18302	0.142255	0.095782		6.8	0.17615	0.127902	0.082433	0.042278		6.8	0.086145	0.078772	0.093937	0.089044	0.069751
		0.2	0.008892	0.001275		6.9	0.122673	0.099813	0.07899	0.040016		6.9	0.398234	0.43069	0.334671	0.199032		6.9	0.290514	0.22806	0.175861	0.120782	0.077651		6.9	0.180968	0.10806	0.067896	0.016229		6.9	0.084145	0.0954	0.094333	0.081119	0.038296
						7	0.119409	0.105289	0.098205	0.050748		7	0.390911	0.428051	0.32396	0.186999		7	0.285453	0.213148	0.174255	0.130163	0.080214		7	0.167402	0.122859	0.070187	0.027637		7	0.073575	0.068143	0.086206	0.066565	0.042699
	L98A	6	0.086678	0.02037		7.1	0.124956	0.096358	0.106169	0.037499		7.1	0.420939	0.449971	0.352944	0.207778		7.1	0.274551	0.236198	0.170789	0.123897	0.077248		7.1	0.177256	0.124421	0.088098	0.025593		7.1	0.085796	0.077923	0.092249	0.07922	0.05934
		4	0.065835	0.018292		7.2	0.14225	0.107166	0.083938	0.043363		7.2	0.408054	0.446956	0.359595	0.202588		7.2	0.285996	0.24003	0.178937	0.12545	0.071395		7.2	0.190489	0.143408	0.091269	0.026956		7.2	0.073546	0.06851	0.076843	0.077427	0.032423
		3	0.052332	0.012469		7.3	0.129751	0.101564	0.09929	0.051938		7.3	0.392101	0.447791	0.355989	0.222927		7.3	0.27324	0.227822	0.182997	0.121944	0.075884		7.3	0.181155	0.123388	0.099233	0.060443		7.3	0.085455	0.065136	0.081034	0.083847	0.029798
		2	0.04248	0.012935		7.4	0.140144	0.122506	0.103036	0.046227		7.4	0.432794	0.45657	0.359175	0.214124		7.4	0.297945	0.24053	0.165657	0.154808	0.084563		7.4	0.161518	0.127126	0.089682	0.028475		7.4	0.090896	0.073947	0.095629	0.085376	0.044817
		1	0.021827	0.003001		7.5	0.119814	0.100075	0.083915	0.027744		7.5	0.393871	0.434328	0.346825	0.208195		7.5	0.288014	0.21989	0.172136	0.12455	0.069954		7.5	0.163734	0.120567	0.078982	0.012557		7.5	0.087318	0.086253	0.098666	0.101219	0.060864
						7.6	0.116546	0.087562	0.09084	0.019448		7.6	0.400212	0.436922	0.343432	0.203359		7.6	0.288118	0.219379	0.176601	0.127475	0.060536		7.6	0.183373	0.12342	0.068103	0.042621		7.6	0.076211	0.071264	0.101893	0.090549	0.0521
	I145A	3.2	0.09506	0.014397		7.7	0.146492	0.105771	0.092744	0.03619		7.7	0.389945	0.425863	0.342643	0.209418		7.7	0.277522	0.223559	0.171148	0.141962	0.0755		7.7	0.183951	0.120206	0.075692	0.040329		7.7	0.076109	0.081537	0.092242	0.080256	0.04572
		1.6	0.05307	0.015596		7.8	0.122744	0.111524	0.088886	0.023252		7.8	0.391657	0.435392	0.348732	0.203975		7.8	0.299988	0.246572	0.178705	0.135785	0.085178		7.8	0.173573	0.121892	0.078278	0.035191		7.8	0.065214	0.062649	0.081862	0.073868	0.034081
		0.8	0.038338	0.01479		7.9	0.138747	0.099344	0.0932	0.02678		7.9	0.398403	0.445726	0.350755	0.228378		7.9	0.280061	0.22286	0.188482	0.131137	0.093254		7.9	0.171556	0.118831	0.091298	0.019548		7.9	0.062633	0.0723	0.081405	0.075866	0.04892
		0.4	0.008438	0.001535		8	0.145197	0.121537	0.090984	0.051433		8	0.396046	0.440703	0.33234	0.204591		8	0.272187	0.236768	0.171055	0.128467	0.059356		8	0.180188	0.145016	0.087686	0.031321		8	0.073417	0.070048	0.078187	0.072389	0.036234
						8.1	0.14276	0.109776	0.075616	0.044729		8.1	0.392322	0.439264	0.342473	0.204326		8.1	0.278715	0.228946	0.190244	0.12869	0.079269		8.1	0.187756	0.123769	0.086759	0.032978		8.1	0.071041	0.064344	0.091391	0.073713	0.048763
	L146A	1.6	0.164109	0.010329		8.2	0.145479	0.098521	0.091524	0.043174		8.2	0.410765	0.456784	0.366694	0.219594		8.2	0.283989	0.235669	0.177847	0.139107	0.091945		8.2	0.174721	0.131833	0.077925	0.024136		8.2	0.065932	0.078333	0.081825	0.070854	0.048976
		0.8	0.092115	0.010681		8.3	0.131928	0.100848	0.069525	0.032498		8.3	0.406439	0.456751	0.339941	0.215609		8.3	0.280345	0.211643	0.16816	0.124543	0.05491		8.3	0.184016	0.111547	0.089059	0.028393		8.3	0.082395	0.079078	0.084185	0.082423	0.050787
		0.4	0.050581	0.017043		8.4	0.129941	0.116043	0.08512	0.055401		8.4	0.40518	0.447912	0.363678	0.217544		8.4	0.268179	0.215463	0.160174	0.125638	0.062442		8.4	0.181728	0.12935	0.094946	0.047787		8.4	0.063342	0.055905	0.073826	0.086433	0.026766
		0.2	0.030189	0.01314		8.5	0.126396	0.108572	0.088484	0.038265		8.5	0.405211	0.444965	0.362258	0.225394		8.5	0.27191	0.211699	0.180489	0.139492	0.066542		8.5	0.167065	0.107911	0.064511	0.023109		8.5	0.069309	0.077175	0.082527	0.080541	0.048983
		0.1	0.009872	0.000914		8.6	0.134911	0.113603	0.101422	0.052789		8.6	0.423828	0.461324	0.347737	0.229193		8.6	0.267143	0.207136	0.176503	0.127443	0.07742		8.6	0.200283	0.135922	0.10114	0.035898		8.6	0.075274	0.069973	0.081412	0.073512	0.054822
						8.7	0.14316	0.110681	0.098378	0.049368		8.7	0.411125	0.447319	0.348585	0.229288		8.7	0.303309	0.245935	0.19184	0.143067	0.096036		8.7	0.170856	0.103943	0.071197	0.011627		8.7	0.076338	0.088314	0.095684	0.074335	0.04528
VN	Y89F	48	0.150101	0.040942		8.8	0.125	0.100005	0.092318	0.043982		8.8	0.390358	0.444366	0.368561	0.203755		8.8	0.270627	0.225276	0.177927	0.126519	0.06316		8.8	0.197168	0.143335	0.11416	0.041031		8.8	0.091363	0.084505	0.095753	0.079998	0.058144
		24	0.078484	0.020119		8.9	0.12036	0.098291	0.081713	0.029939		8.9	0.406556	0.440321	0.368656	0.227842		8.9	0.282888	0.217182	0.16719	0.134821	0.083037		8.9	0.177438	0.103392	0.081633	0.012568		8.9	0.075193	0.069457	0.08336	0.069416	0.046932
		18	0.079251	0.025034		9	0.156062	0.117385	0.102097	0.047569		9	0.402277	0.443896	0.366444	0.224679		9	0.291776	0.239578	0.179984	0.139231	0.072814		9	0.171829	0.117551	0.091548	0.027971		9	0.068543	0.075406	0.073461	0.080513	0.023966
		9	0.047134	0.017984		9.1	0.142996	0.101775	0.068158	0.048774		9.1	0.4034	0.452419	0.356197	0.23649		9.1	0.300337	0.23403	0.199714	0.132805	0.08413		9.1	0.17552	0.130137	0.085381	0.037019		9.1	0.070386	0.067068	0.086075	0.079034	0.060783
		6	0.058348	0.027958		9.2	0.144025	0.114034	0.09609	0.053846		9.2	0.393878	0.44657	0.361099	0.206189		9.2	0.271173	0.237071	0.175648	0.135164	0.079751		9.2	0.186936	0.114747	0.077769	0.02596		9.2	0.078884	0.061916	0.086487	0.080944	0.050709
		3	0.037822	0.017886		9.3	0.152499	0.11539	0.100562	0.054846		9.3	0.390382	0.442623	0.360048	0.204939		9.3	0.304015	0.248575	0.199842	0.142152	0.095333		9.3	0.180359	0.1269	0.084836	0.033293		9.3	0.072372	0.050165	0.078961	0.075544	0.048697
						9.4	0.142841	0.110972	0.07904	0.043987		9.4	0.399916	0.442013	0.361469	0.212385		9.4	0.295218	0.22488	0.18145	0.143879	0.089021		9.4	0.162807	0.127615	0.074358	0.023136		9.4	0.065343	0.068407	0.080893	0.074116	0.035944
	L95A	8	0.51055	0.16749		9.5	0.122177	0.101009	0.070386	0.041934		9.5	0.407966	0.456152	0.368449	0.221379		9.5	0.287055	0.233969	0.166592	0.127062	0.080552		9.5	0.172367	0.118287	0.072203	0.016727		9.5	0.067989	0.050173	0.064666	0.063993	0.048695
		6	0.394111	0.128449		9.6	0.12595	0.113239	0.091032	0.03364		9.6	0.416007	0.441869	0.341454	0.218056		9.6	0.295916	0.229606	0.189163	0.124986	0.065637		9.6	0.175562	0.111201	0.080157	0.025137		9.6	0.077162	0.073516	0.080804	0.07176	0.039217
		4	0.28771	0.101124		9.7	0.141237	0.126297	0.089009	0.056433		9.7	0.409351	0.447008	0.360058	0.21447		9.7	0.273863	0.226475	0.188127	0.123855	0.08534		9.7	0.194968	0.139551	0.081302	0.046782		9.7	0.076076	0.082754	0.095417	0.092859	0.058227
		2	0.167359	0.055015		9.8	0.127446	0.110354	0.091836	0.029554		9.8	0.413597	0.464661	0.36371	0.231249		9.8	0.282207	0.212172	0.17364	0.133436	0.079804		9.8	0.200532	0.13455	0.087862	0.031727		9.8	0.068638	0.058183	0.090471	0.074899	0.029135
		1	0.116096	0.043734		9.9	0.152735	0.110788	0.088252	0.043829		9.9	0.396658	0.458228	0.362381	0.222193		9.9	0.284468	0.24569	0.186428	0.130929	0.062991		9.9	0.180379	0.134909	0.074401	0.037907		9.9	0.072119	0.069817	0.078104	0.079101	0.04442
		0.4	0.071748	0.02295		10	0.13823	0.114356	0.090816	0.057851		10	0.417776	0.459895	0.374217	0.228499		10	0.278017	0.24169	0.172803	0.133456	0.08679		10	0.17181	0.12976	0.104762	0.027052		10	0.076116	0.082923	0.089823	0.063547	0.043601
						10.1	0.15032	0.111841	0.086753	0.067554		10.1	0.404411	0.440634	0.356345	0.20027		10.1	0.292619	0.229143	0.189122	0.125871	0.094723		10.1	0.17336	0.118842	0.085331	0.022812		10.1	0.06756	0.073434	0.08393	0.065817	0.038314
	M98A	35	0.29348	0.121486		10.2	0.153276	0.122184	0.098834	0.056761		10.2	0.431879	0.475504	0.381505	0.245358		10.2	0.293009	0.2411	0.19361	0.148282	0.071169		10.2	0.181232	0.149546	0.106809	0.067652		10.2	0.067795	0.07933	0.086016	0.078805	0.042684
		24	0.193059	0.080759		10.3	0.137851	0.117305	0.087359	0.042219		10.3	0.409829	0.459977	0.352663	0.225396		10.3	0.283707	0.227123	0.178968	0.127754	0.073056		10.3	0.18638	0.122984	0.074302	0.03013		10.3	0.052748	0.057072	0.077473	0.072734	0.039254
		12	0.113589	0.0431		10.4	0.149102	0.110427	0.098517	0.057731		10.4	0.417522	0.449434	0.364059	0.219711		10.4	0.285725	0.228341	0.173077	0.12834	0.081285		10.4	0.170418	0.129506	0.08477	0.04294		10.4	0.061256	0.055868	0.054009	0.064547	0.031262
		8	0.089322	0.034006		10.5	0.131797	0.099488	0.097041	0.050682		10.5	0.431496	0.465167	0.379446	0.228665		10.5	0.281411	0.218947	0.153857	0.111604	0.066549		10.5	0.181325	0.12256	0.078733	0.043023		10.5	0.074898	0.063647	0.084709	0.068688	0.051646
		6	0.064964	0.021562		10.6	0.161794	0.123976	0.094416	0.073382		10.6	0.424492	0.45449	0.366699	0.238857		10.6	0.282379	0.231289	0.181364	0.139472	0.069384		10.6	0.175557	0.129298	0.09033	0.024699		10.6	0.080738	0.080786	0.071625	0.082647	0.027112
		4	0.059799	0.023658		10.7	0.144789	0.117664	0.076318	0.039857		10.7	0.414667	0.462185	0.369493	0.220741		10.7	0.291562	0.241181	0.202602	0.14145	0.083503		10.7	0.182505	0.139096	0.103335	0.037339		10.7	0.070699	0.06291	0.075924	0.069173	0.050408
		2	0.039862	0.019003		10.8	0.14727	0.120859	0.106897	0.064292		10.8	0.408162	0.443769	0.365834	0.233643		10.8	0.267663	0.220535	0.159928	0.114034	0.061767		10.8	0.187542	0.13299	0.096344	0.039991		10.8	0.072409	0.087353	0.088335	0.086606	0.053945
						10.9	0.142829	0.120733	0.094868	0.04588		10.9	0.412179	0.452549	0.383898	0.231334		10.9	0.297003	0.24499	0.188848	0.137849	0.083737		10.9	0.195656	0.134123	0.089442	0.050083		10.9	0.067546	0.064878	0.090587	0.069557	0.059037
	I145A	24	0.766804	0.064621		11	0.128632	0.106828	0.097123	0.025429		11	0.413875	0.449415	0.367082	0.230685		11	0.281381	0.229357	0.159638	0.120807	0.058683		11	0.184605	0.143435	0.100649	0.048575		11	0.070238	0.058766	0.080209	0.070167	0.032124
		12	0.433346	0.024837		11.1	0.129307	0.115794	0.104471	0.047324		11.1	0.411073	0.431932	0.341566	0.212543		11.1	0.284418	0.231309	0.182455	0.134318	0.069402		11.1	0.188214	0.133747	0.08468	0.034204		11.1	0.079664	0.057912	0.078517	0.063364	0.042193
		6	0.246964	0.012348		11.2	0.147432	0.117106	0.087608	0.046194		11.2	0.424911	0.462815	0.356529	0.222564		11.2	0.298871	0.251633	0.195911	0.132603	0.077767		11.2	0.179226	0.13836	0.108384	0.046428		11.2	0.063964	0.065797	0.08665	0.066217	0.03182
		3	0.129599	0.003068		11.3	0.144902	0.118777	0.086007	0.045954		11.3	0.425538	0.444908	0.36397	0.205674		11.3	0.300778	0.246126	0.179759	0.134572	0.083538		11.3	0.184134	0.130671	0.100708	0.049154		11.3	0.071859	0.070512	0.077602	0.079172	0.047687
		2	0.084889	0.000815		11.4	0.148391	0.112865	0.096648	0.05828		11.4	0.419721	0.460408	0.360583	0.222063		11.4	0.29041	0.243761	0.198774	0.144847	0.090558		11.4	0.152531	0.1229	0.079513	0.026491		11.4	0.063211	0.0603	0.071999	0.066702	0.031413
		1	0.052872	0.002737		11.5	0.148694	0.109463	0.09542	0.044351		11.5	0.410619	0.450839	0.362374	0.234194		11.5	0.27386	0.21348	0.165645	0.112725	0.053275		11.5	0.203803	0.14076	0.104129	0.064128		11.5	0.078532	0.075753	0.100953	0.072707	0.056738
						11.6	0.159771	0.106154	0.099331	0.051816		11.6	0.432949	0.464988	0.381125	0.230159		11.6	0.289579	0.237899	0.189422	0.140122	0.06402		11.6	0.175413	0.125977	0.091601	0.039114		11.6	0.061462	0.057073	0.077569	0.060875	0.031199
	L146A	3	0.275608	0.002024		11.7	0.129086	0.123281	0.101528	0.050003		11.7	0.406445	0.433709	0.358864	0.22761		11.7	0.291681	0.25155	0.193888	0.147295	0.091948		11.7	0.182939	0.137222	0.079894	0.03419		11.7	0.078506	0.079251	0.082669	0.083818	0.029552
		2	0.180834	0.003341		11.8	0.139436	0.12472	0.094459	0.056496		11.8	0.408319	0.440831	0.350907	0.21996		11.8	0.295394	0.239879	0.175879	0.14003	0.089362		11.8	0.18601	0.139176	0.100214	0.031848		11.8	0.079592	0.090541	0.091469	0.08211	0.051994
		1	0.100465	0.006898		11.9	0.144553	0.119047	0.095272	0.038087		11.9	0.424126	0.47472	0.376074	0.248374		11.9	0.295358	0.232222	0.19334	0.130286	0.068496		11.9	0.179889	0.118888	0.082493	0.026629		11.9	0.085526	0.074857	0.096288	0.078824	0.063453
		0.5	0.054043	0.003443		12	0.157906	0.125969	0.112067	0.040099		12	0.404059	0.442384	0.349657	0.220877		12	0.292801	0.252975	0.195915	0.130274	0.08033		12	0.180685	0.138001	0.095755	0.034353		12	0.075376	0.065272	0.073308	0.068978	0.032725
		0.3	0.036603	0.0032		12.1	0.122672	0.08359	0.072447	0.036588		12.1	0.42134	0.476519	0.380155	0.244907		12.1	0.302289	0.238141	0.195407	0.133364	0.077183		12.1	0.196583	0.128587	0.108533	0.049484		12.1	0.070399	0.051159	0.082201	0.077288	0.029326
		0.2	0.032061	0.001938		12.2	0.136592	0.102518	0.076486	0.037732		12.2	0.40521	0.440982	0.370806	0.232604		12.2	0.284035	0.233123	0.200099	0.142324	0.080116		12.2	0.178363	0.136594	0.098911	0.054225		12.2	0.070154	0.076043	0.097983	0.082104	0.045737
		0.1	0.019528	0.001185		12.3	0.138178	0.121007	0.079084	0.046605		12.3	0.413835	0.449368	0.374699	0.227702		12.3	0.290647	0.235066	0.185312	0.112736	0.059298		12.3	0.176033	0.138323	0.08187	0.045771		12.3	0.082411	0.070429	0.085704	0.069889	0.046538
						12.4	0.135539	0.113397	0.089416	0.037408		12.4	0.408596	0.443999	0.358803	0.223132		12.4	0.301013	0.238044	0.197174	0.143984	0.084483		12.4	0.177695	0.117251	0.07853	0.037431		12.4	0.083463	0.07511	0.08874	0.080975	0.053288
						12.5	0.143444	0.10429	0.098512	0.044648		12.5	0.408777	0.454208	0.368751	0.22976		12.5	0.282383	0.225342	0.17163	0.120567	0.081685		12.5	0.159563	0.111437	0.083053	0.01108		12.5	0.071209	0.069151	0.074246	0.065903	0.022158
						12.6	0.159097	0.129872	0.10131	0.049283		12.6	0.396221	0.450792	0.36408	0.240327		12.6	0.295383	0.226327	0.191637	0.137975	0.07115		12.6	0.174565	0.131944	0.070549	0.032926		12.6	0.067852	0.059165	0.075262	0.074272	0.036853
						12.7	0.154626	0.119008	0.100491	0.044549		12.7	0.411712	0.455275	0.37307	0.234103		12.7	0.285336	0.235276	0.192767	0.135277	0.076803		12.7	0.187682	0.133364	0.097509	0.043662		12.7	0.05757	0.061634	0.077553	0.05194	0.041135
						12.8	0.144314	0.114901	0.108425	0.03537		12.8	0.427654	0.471793	0.388674	0.244931		12.8	0.289165	0.239087	0.184433	0.123627	0.074116		12.8	0.177483	0.135196	0.08718	0.039246		12.8	0.07522	0.055893	0.086115	0.068378	0.044638
						12.9	0.138432	0.103369	0.078114	0.039214		12.9	0.403989	0.454619	0.367124	0.233586		12.9	0.289362	0.243088	0.177802	0.129644	0.074326		12.9	0.180779	0.133104	0.088625	0.033535		12.9	0.08746	0.080507	0.082807	0.084092	0.027755
						13	0.15564	0.136655	0.116054	0.056982		13	0.410524	0.458814	0.361038	0.252857		13	0.311888	0.256266	0.200332	0.142498	0.090537		13	0.199568	0.160712	0.106895	0.059797		13	0.065572	0.05744	0.08101	0.072569	0.044076
						13.1	0.139519	0.107933	0.080484	0.051701		13.1	0.414445	0.460616	0.369248	0.225164		13.1	0.309956	0.263352	0.196477	0.135709	0.098836		13.1	0.187857	0.163272	0.099274	0.052096		13.1	0.05782	0.034528	0.073805	0.059625	0.037719
						13.2	0.143176	0.116119	0.08887	0.037824		13.2	0.411987	0.454242	0.371345	0.229708		13.2	0.291919	0.239552	0.181736	0.1403	0.064103		13.2	0.196772	0.125151	0.095569	0.058706		13.2	0.073679	0.084637	0.083187	0.090477	0.048159
						13.3	0.132862	0.117196	0.107856	0.053453		13.3	0.424417	0.468712	0.361163	0.240337		13.3	0.291969	0.254694	0.191584	0.13359	0.07867		13.3	0.194855	0.133757	0.085573	0.046875		13.3	0.08253	0.073584	0.078156	0.078569	0.047968
						13.4	0.143152	0.111563	0.080098	0.053341		13.4	0.416618	0.476111	0.383072	0.230281		13.4	0.270245	0.228698	0.184589	0.123006	0.081737		13.4	0.196813	0.119891	0.085509	0.042722		13.4	0.062464	0.040431	0.081941	0.06001	0.015914
						13.5	0.140539	0.105666	0.089878	0.056417		13.5	0.413362	0.454888	0.345826	0.233923		13.5	0.31403	0.245554	0.190508	0.128475	0.091351		13.5	0.185526	0.149589	0.09454	0.049194		13.5	0.059353	0.068065	0.060652	0.057887	0.017468
						13.6	0.130602	0.105516	0.080381	0.038358		13.6	0.398277	0.447477	0.362429	0.227334		13.6	0.307541	0.237845	0.180434	0.123662	0.088359		13.6	0.20321	0.139985	0.094829	0.025996		13.6	0.063855	0.068644	0.07926	0.060851	0.045877
						13.7	0.140435	0.116343	0.103764	0.062995		13.7	0.413491	0.464117	0.376882	0.236746		13.7	0.311209	0.243641	0.187382	0.124776	0.091005		13.7	0.199423	0.129766	0.082153	0.024572		13.7	0.054991	0.067519	0.089088	0.076616	0.033757
						13.8	0.150029	0.124201	0.104983	0.059447		13.8	0.399049	0.430114	0.371285	0.23514		13.8	0.300315	0.239159	0.193108	0.135424	0.06976		13.8	0.172122	0.129499	0.068641	0.021614		13.8	0.06967	0.080805	0.107549	0.064343	0.05452
						13.9	0.116876	0.088339	0.07405	0.03085		13.9	0.404825	0.467001	0.36162	0.234061		13.9	0.300754	0.244527	0.174808	0.136411	0.089444		13.9	0.190344	0.145393	0.082014	0.028455		13.9	0.08739	0.074772	0.084698	0.078026	0.043754
						14	0.151102	0.123214	0.090175	0.052233		14	0.413989	0.460414	0.383031	0.241675		14	0.296922	0.235994	0.17922	0.125911	0.054428		14	0.167762	0.11882	0.078444	0.005774		14	0.069331	0.080188	0.087764	0.084709	0.054886
						14.1	0.129001	0.111496	0.093706	0.057134		14.1	0.414437	0.472641	0.374839	0.250416		14.1	0.287661	0.23085	0.190569	0.137034	0.079694		14.1	0.179647	0.125247	0.078392	0.049166		14.1	0.081376	0.081947	0.095232	0.093737	0.044981
						14.2	0.121551	0.09874	0.080356	0.029041		14.2	0.423624	0.464498	0.37006	0.240867		14.2	0.280968	0.249556	0.185017	0.141853	0.092121		14.2	0.163958	0.120542	0.075935	0.018496		14.2	0.064487	0.060879	0.086368	0.07991	0.039594
						14.3	0.144436	0.108878	0.099645	0.032892		14.3	0.409997	0.452861	0.358572	0.229091		14.3	0.288414	0.24194	0.181837	0.133506	0.085878		14.3	0.174154	0.142032	0.085213	0.042418		14.3	0.071238	0.081586	0.09922	0.073418	0.048768
						14.4	0.132095	0.099906	0.093745	0.039809		14.4	0.408043	0.457958	0.35563	0.232321		14.4	0.275918	0.224198	0.187122	0.138849	0.055921		14.4	0.166325	0.128093	0.074997	0.041278		14.4	0.058237	0.067991	0.074157	0.068719	0.032643
						14.5	0.137956	0.112002	0.10164	0.051933		14.5	0.410651	0.451673	0.356442	0.236506		14.5	0.282061	0.227598	0.154997	0.120931	0.062015		14.5	0.189551	0.123162	0.096714	0.043949		14.5	0.072737	0.090016	0.087083	0.0942	0.04532
						14.6	0.166774	0.112974	0.09927	0.060915		14.6	0.401535	0.469013	0.371216	0.232192		14.6	0.285911	0.231909	0.181947	0.128564	0.07846		14.6	0.191893	0.130822	0.098804	0.061745		14.6	0.073224	0.057859	0.082191	0.073444	0.048563
						14.7	0.163597	0.142807	0.112449	0.047468		14.7	0.410379	0.452037	0.367918	0.241406		14.7	0.291666	0.250123	0.183466	0.124389	0.066869		14.7	0.208796	0.132274	0.107073	0.054107		14.7	0.073846	0.060932	0.056762	0.052479	0.032115
						14.8	0.13807	0.120259	0.082833	0.049923		14.8	0.401521	0.463021	0.366942	0.243129		14.8	0.293509	0.241662	0.178156	0.138271	0.089153		14.8	0.195089	0.134989	0.099209	0.019669		14.8	0.077519	0.07087	0.078514	0.075986	0.048308
						14.9	0.140349	0.112106	0.090729	0.045658		14.9	0.409389	0.457109	0.374373	0.244113		14.9	0.313037	0.241008	0.204898	0.160698	0.09474		14.9	0.183099	0.128362	0.074149	0.036599		14.9	0.079621	0.063486	0.087814	0.070503	0.040971
						15	0.133521	0.119225	0.101345	0.04407		15	0.411301	0.452347	0.375615	0.224175		15	0.296668	0.245661	0.1821	0.144463	0.066259		15	0.181589	0.120911	0.099069	0.022993		15	0.058528	0.049952	0.073336	0.080537	0.036122
						15.1	0.153457	0.117578	0.088349	0.048962		15.1	0.397168	0.46056	0.371491	0.237764		15.1	0.279414	0.241723	0.178511	0.122033	0.080098		15.1	0.189251	0.133071	0.073668	0.021274		15.1	0.076172	0.070311	0.083156	0.078661	0.029133
						15.2	0.124096	0.102815	0.073106	0.021425		15.2	0.415874	0.460299	0.379392	0.239993		15.2	0.301711	0.244465	0.185733	0.129091	0.073136		15.2	0.202221	0.145114	0.10878	0.065545		15.2	0.087802	0.073184	0.091295	0.091222	0.040247
						15.3	0.149693	0.13976	0.103436	0.050255		15.3	0.422868	0.472966	0.386122	0.243033		15.3	0.28682	0.247911	0.198469	0.147815	0.066647		15.3	0.201616	0.126939	0.089525	0.049225		15.3	0.061356	0.057689	0.076279	0.07179	0.04711
						15.4	0.137042	0.127468	0.089401	0.040993		15.4	0.424805	0.470026	0.390042	0.253966		15.4	0.300622	0.241947	0.191594	0.147827	0.077531		15.4	0.208581	0.145169	0.100973	0.052713		15.4	0.077342	0.074622	0.089451	0.059308	0.044689
						15.5	0.152711	0.121008	0.100599	0.039317		15.5	0.415971	0.45312	0.36705	0.245403		15.5	0.299384	0.259789	0.198319	0.140979	0.081377		15.5	0.18917	0.136422	0.08406	0.040266		15.5	0.07499	0.056944	0.086664	0.065145	0.040933
						15.6	0.149552	0.149748	0.101418	0.058431		15.6	0.424894	0.469759	0.377019	0.236473		15.6	0.296383	0.236154	0.178139	0.135207	0.077533		15.6	0.19394	0.111402	0.077863	0.016706		15.6	0.065876	0.055182	0.081967	0.078107	0.038954
						15.7	0.142453	0.10717	0.094282	0.044304		15.7	0.432844	0.464615	0.358447	0.252118		15.7	0.286026	0.230916	0.155245	0.122588	0.062817		15.7	0.189178	0.126117	0.087679	0.035659		15.7	0.064767	0.065105	0.076108	0.080105	0.021645
						15.8	0.149779	0.117929	0.097745	0.049932		15.8	0.431998	0.472009	0.374995	0.224238		15.8	0.288122	0.237987	0.187321	0.128302	0.069225		15.8	0.200107	0.128105	0.09594	0.01928		15.8	0.06259	0.061674	0.081447	0.06901	0.035545
						15.9	0.145134	0.112756	0.102542	0.049163		15.9	0.41851	0.459032	0.370187	0.228455		15.9	0.30615	0.23062	0.190847	0.133063	0.08365		15.9	0.179631	0.137552	0.078882	0.048169		15.9	0.065379	0.059424	0.081534	0.065622	0.025034
						16	0.172061	0.141263	0.097991	0.070551		16	0.440934	0.475273	0.398739	0.246478		16	0.301414	0.241475	0.185207	0.121919	0.061398		16	0.19376	0.126652	0.087851	0.029218		16	0.069996	0.059898	0.075416	0.05412	0.036859
						16.1	0.138705	0.108301	0.083688	0.044481		16.1	0.420824	0.465041	0.369733	0.232181		16.1	0.304375	0.266161	0.197116	0.150453	0.090196		16.1	0.197871	0.133756	0.095272	0.03538		16.1	0.075792	0.058163	0.083333	0.057109	0.02322
						16.2	0.171418	0.128775	0.116728	0.064447		16.2	0.424921	0.465654	0.368226	0.226718		16.2	0.295011	0.254464	0.180554	0.129233	0.082521		16.2	0.175976	0.137118	0.106743	0.042359		16.2	0.06723	0.069755	0.086866	0.077212	0.033856
						16.3	0.145613	0.097976	0.087948	0.042038		16.3	0.394479	0.452395	0.352033	0.226449		16.3	0.310451	0.254054	0.196233	0.156196	0.086147		16.3	0.184462	0.123622	0.081558	0.023707		16.3	0.07137	0.040732	0.072241	0.06958	0.0263
						16.4	0.151798	0.125438	0.099244	0.050647		16.4	0.415168	0.450214	0.372423	0.23943		16.4	0.279258	0.230759	0.179581	0.144216	0.08611		16.4	0.187842	0.123053	0.113482	0.034273		16.4	0.094876	0.07969	0.076406	0.066817	0.032452
						16.5	0.156791	0.12303	0.089579	0.050137		16.5	0.422909	0.474149	0.392061	0.244381		16.5	0.30389	0.249025	0.180656	0.13834	0.060988		16.5	0.163292	0.109821	0.087222	0.031365		16.5	0.069699	0.093961	0.093559	0.081643	0.059147
						16.6	0.145628	0.103254	0.098584	0.063898		16.6	0.413983	0.460018	0.361669	0.225825		16.6	0.306192	0.245448	0.166975	0.15073	0.083004		16.6	0.198957	0.136217	0.091311	0.029607		16.6	0.090518	0.072395	0.100049	0.089126	0.05363
						16.7	0.148134	0.126591	0.095276	0.044718		16.7	0.420776	0.476846	0.381646	0.257683		16.7	0.282039	0.239516	0.171418	0.13646	0.066879		16.7	0.192735	0.128692	0.089344	0.028811		16.7	0.086173	0.06918	0.094148	0.067431	0.038181
						16.8	0.137653	0.111614	0.096521	0.048628		16.8	0.4164	0.46079	0.369801	0.231955		16.8	0.308665	0.239849	0.187809	0.14031	0.094925		16.8	0.203603	0.13572	0.08991	0.021631		16.8	0.085111	0.085403	0.080103	0.067093	0.041688
						16.9	0.147357	0.11491	0.091556	0.042979		16.9	0.411765	0.456211	0.39144	0.251519		16.9	0.300625	0.248288	0.207399	0.144766	0.066413		16.9	0.18279	0.130769	0.086351	0.031681		16.9	0.078031	0.072327	0.074055	0.080288	0.038153
						17	0.15321	0.102398	0.091642	0.053554		17	0.432411	0.46049	0.37319	0.237791		17	0.291595	0.234636	0.192388	0.139843	0.073616		17	0.177404	0.151105	0.093028	0.046104		17	0.063771	0.073201	0.076582	0.071406	0.032349
						17.1	0.145349	0.1205	0.087456	0.048408		17.1	0.421996	0.461719	0.371558	0.253992		17.1	0.314819	0.261713	0.20315	0.141859	0.100625		17.1	0.201579	0.143331	0.102621	0.056141		17.1	0.078846	0.083255	0.084355	0.066622	0.050199
						17.2	0.152956	0.125447	0.097183	0.042853		17.2	0.400881	0.456423	0.373321	0.239665		17.2	0.302005	0.243381	0.195792	0.143171	0.08432		17.2	0.201979	0.139947	0.102551	0.058697		17.2	0.074764	0.059849	0.095889	0.081108	0.04624
						17.3	0.144016	0.105028	0.09816	0.043757		17.3	0.412175	0.449356	0.360673	0.22078		17.3	0.316943	0.246152	0.195612	0.139388	0.087855		17.3	0.16191	0.131106	0.075528	0.027755		17.3	0.083264	0.079966	0.078401	0.084388	0.051213
						17.4	0.135073	0.133942	0.097511	0.045604		17.4	0.42231	0.460237	0.391757	0.264327		17.4	0.296089	0.258458	0.172898	0.147498	0.078056		17.4	0.190728	0.143868	0.098445	0.041728		17.4	0.083369	0.075876	0.071128	0.086934	0.040174
						17.5	0.122372	0.119232	0.076306	0.036579		17.5	0.4138	0.449284	0.353436	0.219971		17.5	0.309748	0.261	0.197773	0.156772	0.091064		17.5	0.176577	0.117046	0.087933	0.02332		17.5	0.068396	0.073289	0.08988	0.066953	0.029062
						17.6	0.145397	0.120255	0.111592	0.062536		17.6	0.41252	0.451581	0.374743	0.238646		17.6	0.304144	0.241426	0.190754	0.131223	0.076974		17.6	0.177063	0.129723	0.085628	0.040853		17.6	0.089573	0.073624	0.09251	0.069281	0.032617
						17.7	0.124785	0.11687	0.095353	0.049949		17.7	0.407324	0.457875	0.366823	0.243506		17.7	0.313809	0.265082	0.196961	0.137313	0.074684		17.7	0.174967	0.142423	0.09648	0.038795		17.7	0.083064	0.081803	0.096071	0.082119	0.050013
						17.8	0.141753	0.108284	0.085048	0.028625		17.8	0.446383	0.472447	0.380922	0.245503		17.8	0.319461	0.258244	0.209927	0.151447	0.097402		17.8	0.204542	0.141687	0.103855	0.055181		17.8	0.061716	0.072089	0.077302	0.056772	0.040287
						17.9	0.144283	0.119086	0.089837	0.047967		17.9	0.420559	0.464829	0.359239	0.237141		17.9	0.303504	0.248698	0.18641	0.13807	0.079831		17.9	0.191148	0.119759	0.092431	0.028974		17.9	0.073269	0.050289	0.059549	0.068944	0.030898
						18	0.159157	0.137159	0.090823	0.053707		18	0.412702	0.464269	0.361759	0.232648		18	0.298707	0.234411	0.181371	0.136754	0.090704		18	0.192817	0.126945	0.085099	0.048205		18	0.071984	0.061585	0.084158	0.060916	0.040966
						18.1	0.132568	0.097018	0.093418	0.049752		18.1	0.423441	0.463773	0.375376	0.236242		18.1	0.329053	0.251343	0.202217	0.15552	0.100923		18.1	0.184725	0.138099	0.089822	0.043752		18.1	0.077375	0.070393	0.073146	0.076825	0.04187
						18.2	0.141545	0.107876	0.086243	0.026364		18.2	0.424462	0.462958	0.387177	0.246386		18.2	0.296471	0.236364	0.192172	0.124387	0.058867		18.2	0.216833	0.159692	0.099885	0.035685		18.2	0.061428	0.058617	0.069531	0.060934	0.015926
						18.3	0.155033	0.129204	0.103031	0.057245		18.3	0.424368	0.463686	0.393245	0.253134		18.3	0.301492	0.229602	0.200666	0.133881	0.074867		18.3	0.196219	0.139343	0.084648	0.042251		18.3	0.04356	0.066243	0.057974	0.062688	0.024478
						18.4	0.155424	0.121539	0.092898	0.035264		18.4	0.411002	0.45651	0.367277	0.228874		18.4	0.303111	0.251926	0.181364	0.140522	0.087346		18.4	0.173284	0.111137	0.078326	0.027583		18.4	0.091157	0.074127	0.097591	0.088431	0.055104
						18.5	0.135206	0.095475	0.099316	0.038085		18.5	0.416104	0.457487	0.371691	0.240129		18.5	0.292147	0.23344	0.180435	0.13567	0.068243		18.5	0.172975	0.113447	0.073837	0.029483		18.5	0.077464	0.073209	0.104181	0.073017	0.045983
						18.6	0.150747	0.125152	0.102784	0.046174		18.6	0.405689	0.477153	0.373894	0.253047		18.6	0.301844	0.252241	0.179502	0.140211	0.071885		18.6	0.184088	0.147021	0.092785	0.06005		18.6	0.081867	0.083665	0.107707	0.080605	0.044861
						18.7	0.140306	0.105585	0.087638	0.031394		18.7	0.421771	0.485146	0.377622	0.252617		18.7	0.29857	0.231637	0.188337	0.143376	0.072037		18.7	0.175573	0.099904	0.075763	0.029926		18.7	0.075993	0.065668	0.090073	0.067624	0.045288
						18.8	0.154956	0.116907	0.103895	0.058694		18.8	0.423794	0.459626	0.364386	0.252816		18.8	0.30846	0.249839	0.182512	0.141628	0.098328		18.8	0.189757	0.147395	0.069782	0.023838		18.8	0.076259	0.074473	0.081295	0.073717	0.038979
						18.9	0.147661	0.107227	0.091238	0.030812		18.9	0.432986	0.459892	0.371189	0.240723		18.9	0.313666	0.266029	0.219986	0.155878	0.086274		18.9	0.187665	0.122949	0.07945	0.040249		18.9	0.074574	0.068976	0.086619	0.076704	0.045115
						19	0.14551	0.11141	0.084687	0.038858		19	0.436802	0.487184	0.386476	0.242731		19	0.318633	0.265309	0.200998	0.146093	0.08989		19	0.186662	0.130851	0.087133	0.045268		19	0.070106	0.069775	0.074223	0.073351	0.030085
						19.1	0.136078	0.104378	0.089524	0.039723		19.1	0.420782	0.46424	0.384138	0.233708		19.1	0.282302	0.238514	0.179211	0.140967	0.071574		19.1	0.1939	0.128915	0.082976	0.041574		19.1	0.07877	0.070084	0.083519	0.071133	0.031147
						19.2	0.141422	0.125801	0.086196	0.055016		19.2	0.41738	0.457526	0.356913	0.253459		19.2	0.309605	0.270109	0.199904	0.147161	0.069318		19.2	0.20521	0.142794	0.092892	0.054234		19.2	0.063672	0.05719	0.074998	0.078958	0.034267
						19.3	0.136941	0.102362	0.081229	0.052383		19.3	0.430161	0.464749	0.373544	0.2366		19.3	0.299415	0.259163	0.190344	0.143011	0.086895		19.3	0.204491	0.153756	0.108135	0.054488		19.3	0.069107	0.064378	0.067922	0.074079	0.037717
						19.4	0.150209	0.120635	0.093046	0.049224		19.4	0.394202	0.452719	0.358567	0.220902		19.4	0.307942	0.255977	0.186486	0.133927	0.084956		19.4	0.172693	0.139373	0.075152	0.035305		19.4	0.078083	0.083083	0.092646	0.075726	0.035671
						19.5	0.149538	0.11954	0.097319	0.068318		19.5	0.443529	0.483582	0.391495	0.254458		19.5	0.297715	0.234074	0.177088	0.12063	0.055348		19.5	0.188713	0.135361	0.104981	0.038027		19.5	0.0713	0.06058	0.081204	0.068476	0.02476
						19.6	0.157597	0.120119	0.103819	0.038481		19.6	0.416279	0.460132	0.363851	0.244049		19.6	0.306758	0.244239	0.194104	0.141715	0.082472		19.6	0.185721	0.124991	0.084673	0.027867		19.6	0.061306	0.067156	0.087955	0.061276	0.038097
						19.7	0.149551	0.128378	0.110507	0.058508		19.7	0.41413	0.450597	0.367085	0.21978		19.7	0.291801	0.248075	0.189536	0.134061	0.082161		19.7	0.204129	0.144885	0.098632	0.049244		19.7	0.070423	0.062199	0.072092	0.098327	0.039004
						19.8	0.148372	0.123222	0.107231	0.048037		19.8	0.442976	0.473092	0.391415	0.255363		19.8	0.301	0.250066	0.190542	0.147674	0.069295		19.8	0.2054	0.148038	0.093412	0.046386		19.8	0.074469	0.072311	0.080824	0.07584	0.02714
						19.9	0.152487	0.136586	0.100506	0.048975		19.9	0.432692	0.454967	0.384758	0.235623		19.9	0.295141	0.218583	0.16954	0.111513	0.067857		19.9	0.197386	0.131875	0.087708	0.023175		19.9	0.075564	0.070322	0.08471	0.081304	0.057259
						20	0.158864	0.098976	0.09625	0.046065		20	0.413552	0.464635	0.380722	0.241521		20	0.312026	0.247323	0.198882	0.15311	0.077445		20	0.215814	0.145644	0.096154	0.029868		20	0.059879	0.060422	0.088331	0.062859	0.038801
						20.1	0.145497	0.111611	0.082144	0.044179		20.1	0.416036	0.455926	0.361018	0.22629		20.1	0.295286	0.222531	0.179401	0.123474	0.061553		20.1	0.190554	0.156294	0.089175	0.028844		20.1	0.070285	0.059006	0.08345	0.076434	0.04749
						20.2	0.141661	0.11239	0.105133	0.059191		20.2	0.4087	0.475252	0.350653	0.241962		20.2	0.28982	0.235561	0.172163	0.127277	0.077162		20.2	0.1973	0.122591	0.076507	0.023493		20.2	0.060886	0.053328	0.092351	0.062327	0.033135
						20.3	0.140882	0.121761	0.098849	0.057946		20.3	0.415247	0.467369	0.384323	0.245279		20.3	0.296776	0.250783	0.183805	0.138545	0.083172		20.3	0.19646	0.145834	0.106554	0.041058		20.3	0.06504	0.0705	0.086961	0.094272	0.048091
						20.4	0.146011	0.114154	0.111137	0.051745		20.4	0.422704	0.462266	0.364243	0.249853		20.4	0.310805	0.250393	0.197466	0.138939	0.082596		20.4	0.197461	0.123738	0.09011	0.046366		20.4	0.0719	0.070549	0.08934	0.072954	0.024025
						20.5	0.147986	0.116965	0.094987	0.045918		20.5	0.415994	0.442837	0.370247	0.237659		20.5	0.312056	0.250583	0.193277	0.125812	0.079309		20.5	0.209047	0.154488	0.108232	0.048639		20.5	0.05329	0.059043	0.062127	0.04228	0.045414
						20.6	0.148678	0.122493	0.099058	0.050537		20.6	0.414143	0.45271	0.373835	0.249735		20.6	0.302293	0.248041	0.201893	0.147438	0.099347		20.6	0.186193	0.145539	0.094176	0.042254		20.6	0.071981	0.061738	0.084514	0.080764	0.04727
						20.7	0.136251	0.115736	0.107311	0.045472		20.7	0.406425	0.466681	0.368746	0.242729		20.7	0.288635	0.24837	0.187831	0.125967	0.082479		20.7	0.195754	0.128381	0.091956	0.040156		20.7	0.073098	0.065585	0.081377	0.071581	0.043887
						20.8	0.123458	0.092883	0.08176	0.027629		20.8	0.425218	0.471371	0.393637	0.237113		20.8	0.326808	0.26368	0.213983	0.155762	0.090894		20.8	0.194757	0.148373	0.100005	0.041482		20.8	0.071918	0.072691	0.069123	0.06299	0.044753
						20.9	0.157791	0.11545	0.102765	0.046968		20.9	0.423249	0.456958	0.376411	0.247774		20.9	0.304058	0.254355	0.187566	0.120185	0.066498		20.9	0.193178	0.15051	0.098538	0.046998		20.9	0.058291	0.061674	0.07564	0.066204	0.028293
						21	0.151861	0.117769	0.107532	0.045128		21	0.419812	0.468168	0.371152	0.257801		21	0.32078	0.264883	0.193334	0.155981	0.063605		21	0.211693	0.1449	0.089931	0.046515		21	0.065246	0.075054	0.066891	0.073586	0.038894
						21.1	0.142326	0.119083	0.09109	0.05394		21.1	0.412368	0.452085	0.381831	0.225982		21.1	0.288477	0.238892	0.172267	0.141739	0.071868		21.1	0.199271	0.140654	0.09379	0.036409		21.1	0.038513	0.075119	0.074031	0.067078	0.017333
						21.2	0.130401	0.100213	0.085166	0.03482		21.2	0.398242	0.45731	0.384675	0.238349		21.2	0.312935	0.254479	0.200506	0.142606	0.087665		21.2	0.186357	0.121678	0.072457	0.032804		21.2	0.073346	0.058434	0.090889	0.081248	0.044533
						21.3	0.152395	0.124363	0.101779	0.040881		21.3	0.416997	0.48467	0.385081	0.258724		21.3	0.312561	0.253668	0.181262	0.133982	0.076786		21.3	0.197796	0.147181	0.105876	0.046407		21.3	0.058413	0.046541	0.083092	0.062311	0.045564
						21.4	0.141885	0.12584	0.102274	0.058967		21.4	0.445061	0.48402	0.391789	0.245843		21.4	0.311345	0.224644	0.189753	0.151114	0.079637		21.4	0.210638	0.13915	0.096898	0.043095		21.4	0.066946	0.061772	0.084449	0.078601	0.030869
						21.5	0.128023	0.102621	0.098163	0.029708		21.5	0.392164	0.450487	0.359546	0.23195		21.5	0.324862	0.271097	0.205876	0.154388	0.116503		21.5	0.191815	0.122528	0.085685	0.04108		21.5	0.050274	0.058447	0.060068	0.065437	0.027705
						21.6	0.13462	0.109804	0.089969	0.04483		21.6	0.416457	0.479687	0.388296	0.261403		21.6	0.307631	0.244716	0.179751	0.137321	0.072429		21.6	0.188104	0.134509	0.091195	0.040162		21.6	0.063216	0.073607	0.094989	0.089692	0.049706
						21.7	0.140255	0.114052	0.082324	0.040942		21.7	0.433161	0.465199	0.380871	0.253386		21.7	0.309652	0.242554	0.189419	0.147042	0.089759		21.7	0.201356	0.138165	0.091725	0.047459		21.7	0.0844	0.093743	0.094449	0.078321	0.065896
						21.8	0.138705	0.117028	0.095994	0.064334		21.8	0.428048	0.457066	0.391729	0.245732		21.8	0.296771	0.238396	0.187454	0.139927	0.062265		21.8	0.215284	0.150423	0.102781	0.061224		21.8	0.06928	0.071226	0.081975	0.10242	0.046208
						21.9	0.122765	0.120179	0.091959	0.050638		21.9	0.433452	0.483154	0.37263	0.247318		21.9	0.292531	0.232667	0.184375	0.129665	0.082455		21.9	0.193993	0.156636	0.108045	0.048181		21.9	0.060794	0.062678	0.07829	0.070023	0.036429
						22	0.154641	0.120171	0.09611	0.055273		22	0.425931	0.459637	0.381625	0.247583		22	0.304439	0.245993	0.192116	0.141361	0.089692		22	0.204348	0.130466	0.10379	0.052558		22	0.077809	0.078558	0.082432	0.083371	0.047443
						22.1	0.147916	0.099016	0.086639	0.038125		22.1	0.422872	0.475311	0.39073	0.255434		22.1	0.320466	0.244113	0.202094	0.140109	0.083381		22.1	0.214389	0.159862	0.082238	0.045963		22.1	0.074548	0.059315	0.071082	0.05784	0.02098
						22.2	0.13282	0.113451	0.089004	0.038996		22.2	0.417634	0.476006	0.383545	0.252089		22.2	0.321819	0.255722	0.209576	0.15165	0.097804		22.2	0.206988	0.139605	0.102417	0.040441		22.2	0.067858	0.076518	0.08695	0.056549	0.044543
						22.3	0.131834	0.12128	0.095662	0.026353		22.3	0.426451	0.457134	0.378248	0.234101		22.3	0.305788	0.253619	0.18916	0.139561	0.074512		22.3	0.19738	0.137875	0.092895	0.034546		22.3	0.082791	0.067492	0.081772	0.072766	0.044587
						22.4	0.130105	0.116936	0.083198	0.042489		22.4	0.418926	0.481711	0.392731	0.238064		22.4	0.296697	0.249511	0.173114	0.146323	0.06971		22.4	0.203136	0.128638	0.096557	0.034944		22.4	0.076206	0.085365	0.098989	0.067312	0.049384
						22.5	0.151177	0.129446	0.114379	0.053256		22.5	0.430361	0.472583	0.374447	0.233333		22.5	0.324262	0.258967	0.199288	0.154067	0.071704		22.5	0.187378	0.135891	0.103156	0.041344		22.5	0.063987	0.066863	0.093395	0.06858	0.041027
						22.6	0.127968	0.107779	0.09132	0.044659		22.6	0.413093	0.456839	0.375987	0.224492		22.6	0.301903	0.248533	0.188025	0.139319	0.076252		22.6	0.186725	0.124017	0.087729	0.026322		22.6	0.073271	0.075165	0.084061	0.080931	0.050147
						22.7	0.135509	0.111393	0.095918	0.030931		22.7	0.43519	0.479698	0.386968	0.274733		22.7	0.304954	0.270077	0.196022	0.156005	0.098404		22.7	0.199212	0.133834	0.100438	0.033377		22.7	0.064991	0.061002	0.06491	0.061846	0.027799
						22.8	0.1564	0.12646	0.097465	0.050788		22.8	0.431472	0.48927	0.37881	0.234819		22.8	0.302141	0.236395	0.202443	0.138861	0.089662		22.8	0.206441	0.138481	0.106112	0.035865		22.8	0.078558	0.053156	0.092683	0.074767	0.050543
						22.9	0.136912	0.103119	0.086715	0.04205		22.9	0.422277	0.457129	0.377369	0.240953		22.9	0.298005	0.24693	0.190559	0.149554	0.073439		22.9	0.194441	0.127569	0.085688	0.04192		22.9	0.082292	0.074901	0.083783	0.088428	0.041138
						23	0.142285	0.111513	0.10743	0.041616		23	0.421439	0.468676	0.358766	0.248812		23	0.321911	0.249573	0.191977	0.148143	0.081973		23	0.189038	0.138286	0.087221	0.045564		23	0.087224	0.079803	0.106538	0.085959	0.058414
						23.1	0.134106	0.087027	0.076546	0.040158		23.1	0.420774	0.442753	0.376388	0.247919		23.1	0.31555	0.25585	0.178095	0.144141	0.090366		23.1	0.200172	0.14918	0.097157	0.035136		23.1	0.061221	0.068047	0.069703	0.076397	0.024553
						23.2	0.13459	0.127929	0.099298	0.038933		23.2	0.431391	0.471171	0.389798	0.236625		23.2	0.283497	0.255989	0.192126	0.133433	0.077181		23.2	0.187893	0.139819	0.072365	0.027463		23.2	0.08968	0.075223	0.079782	0.079317	0.057398
						23.3	0.148953	0.133012	0.100901	0.047642		23.3	0.43232	0.484798	0.388948	0.253663		23.3	0.296318	0.252303	0.18979	0.13385	0.078148		23.3	0.195397	0.143686	0.095104	0.045123		23.3	0.079956	0.070433	0.082034	0.094782	0.050027
						23.4	0.150753	0.110616	0.091069	0.049309		23.4	0.42552	0.485899	0.393348	0.240416		23.4	0.307942	0.260768	0.197585	0.169013	0.09949		23.4	0.195046	0.129387	0.10031	0.046319		23.4	0.072838	0.068294	0.093172	0.072246	0.040789
						23.5	0.146472	0.108335	0.093819	0.04517		23.5	0.418694	0.454303	0.368968	0.236989		23.5	0.317185	0.246337	0.191071	0.134058	0.089325		23.5	0.187402	0.132801	0.081731	0.029246		23.5	0.067249	0.062273	0.07453	0.079702	0.058585
						23.6	0.155814	0.112461	0.103388	0.063774		23.6	0.402471	0.460493	0.37836	0.239487		23.6	0.306504	0.263679	0.203385	0.162023	0.091156		23.6	0.18483	0.132358	0.097164	0.025669		23.6	0.051738	0.051406	0.065023	0.075224	0.020278
						23.7	0.144119	0.115291	0.088531	0.044345		23.7	0.434301	0.463144	0.385175	0.241511		23.7	0.316679	0.270612	0.206549	0.160012	0.099893		23.7	0.208227	0.135332	0.095456	0.046595		23.7	0.06643	0.071325	0.072062	0.070607	0.02894
						23.8	0.13061	0.083862	0.06366	0.025999		23.8	0.411735	0.481772	0.39179	0.255244		23.8	0.307337	0.244757	0.190778	0.125334	0.061077		23.8	0.209495	0.143355	0.102013	0.055477		23.8	0.051774	0.062582	0.065066	0.056639	0.025754
						23.9	0.173238	0.136044	0.095796	0.053598		23.9	0.422711	0.483018	0.395743	0.265722		23.9	0.316709	0.256914	0.188053	0.13937	0.078434		23.9	0.17754	0.142572	0.09019	0.050926		23.9	0.063462	0.057289	0.077985	0.063739	0.041667
						24	0.134522	0.127589	0.099878	0.050964		24	0.428754	0.473452	0.390074	0.253409		24	0.2925	0.249133	0.185778	0.138029	0.086967		24	0.198157	0.127716	0.094368	0.044187		24	0.086747	0.070218	0.090015	0.09277	0.054312
						24.1	0.141121	0.108742	0.10493	0.03465		24.1	0.402476	0.452784	0.367493	0.235527		24.1	0.300769	0.239835	0.185308	0.128959	0.088965		24.1	0.184929	0.125108	0.087413	0.026078		24.1	0.06968	0.068384	0.083192	0.068678	0.042472
						24.2	0.15143	0.110079	0.100397	0.041454		24.2	0.422251	0.455841	0.383632	0.24456		24.2	0.306859	0.246625	0.202318	0.132721	0.089347		24.2	0.204345	0.162504	0.093377	0.052573		24.2	0.069924	0.080834	0.09377	0.069676	0.021887
						24.3	0.132942	0.13779	0.100573	0.056385		24.3	0.433261	0.461537	0.366984	0.229909		24.3	0.288129	0.253462	0.181947	0.131026	0.073675		24.3	0.192195	0.137346	0.088707	0.043489		24.3	0.062309	0.069089	0.078564	0.054438	0.042943
						24.4	0.134753	0.113472	0.101223	0.050855		24.4	0.40153	0.467278	0.38234	0.245046		24.4	0.313225	0.254944	0.19017	0.145853	0.102457		24.4	0.178642	0.125525	0.075657	0.023713		24.4	0.071801	0.058557	0.079644	0.082549	0.045676
						24.5	0.123672	0.107699	0.080231	0.030817		24.5	0.42837	0.480671	0.384641	0.259084		24.5	0.325785	0.248043	0.180656	0.138958	0.067417		24.5	0.185762	0.149553	0.096364	0.033829		24.5	0.068106	0.075537	0.081535	0.073493	0.044898
						24.6	0.122919	0.115904	0.093829	0.045357		24.6	0.431122	0.465295	0.386223	0.255207		24.6	0.306734	0.263049	0.208285	0.142514	0.076767		24.6	0.193499	0.143652	0.094303	0.045501		24.6	0.07414	0.082416	0.084656	0.072397	0.036975
						24.7	0.155146	0.132274	0.108103	0.049029		24.7	0.43402	0.478528	0.374498	0.258071		24.7	0.300724	0.246699	0.181972	0.141622	0.063364		24.7	0.194163	0.138063	0.088139	0.018112		24.7	0.074995	0.069472	0.094138	0.090394	0.051956
						24.8	0.144364	0.121931	0.110254	0.060844		24.8	0.431684	0.48395	0.392191	0.248114		24.8	0.323374	0.256723	0.192023	0.158943	0.085198		24.8	0.203394	0.15369	0.114192	0.048593		24.8	0.051473	0.066971	0.078432	0.051048	0.034566
						24.9	0.136913	0.119261	0.116028	0.051395		24.9	0.405626	0.468964	0.378252	0.246344		24.9	0.308946	0.24959	0.20577	0.148006	0.084723		24.9	0.208919	0.138925	0.092831	0.053264		24.9	0.078689	0.069635	0.089177	0.075634	0.03728
						25	0.140006	0.103072	0.078631	0.038703		25	0.419278	0.450785	0.383911	0.237919		25	0.295847	0.228824	0.188153	0.14204	0.062893		25	0.197149	0.145145	0.08452	0.031538		25	0.074318	0.059492	0.070621	0.068407	0.039337
						25.1	0.146514	0.116165	0.10802	0.050177		25.1	0.428366	0.465133	0.38483	0.236851		25.1	0.321938	0.248051	0.192909	0.162052	0.062466		25.1	0.203663	0.143459	0.096223	0.039305		25.1	0.074995	0.067157	0.091464	0.064617	0.034367
						25.2	0.119755	0.112164	0.084611	0.038609		25.2	0.428494	0.46202	0.388749	0.249813		25.2	0.317056	0.251326	0.218072	0.150264	0.090282		25.2	0.185313	0.131567	0.073568	0.031434		25.2	0.073842	0.065849	0.077097	0.060415	0.035345
						25.3	0.141711	0.115706	0.101817	0.05583		25.3	0.43093	0.465427	0.385215	0.241378		25.3	0.318337	0.269233	0.201106	0.150737	0.080298		25.3	0.21293	0.14662	0.09795	0.051231		25.3	0.072496	0.082725	0.101033	0.073534	0.053516
						25.4	0.150538	0.100967	0.096625	0.047316		25.4	0.418406	0.455733	0.381053	0.241058		25.4	0.307854	0.255431	0.19677	0.139061	0.078141		25.4	0.181529	0.127701	0.080786	0.014872		25.4	0.068803	0.073553	0.092185	0.077208	0.043934
						25.5	0.141484	0.114543	0.088374	0.047148		25.5	0.424137	0.473861	0.392658	0.251056		25.5	0.292494	0.247551	0.201648	0.136027	0.054615		25.5	0.217054	0.148149	0.099109	0.051673		25.5	0.065614	0.054952	0.074659	0.054757	0.037625
						25.6	0.132637	0.119762	0.089678	0.031128		25.6	0.415945	0.458234	0.38429	0.244995		25.6	0.297682	0.264458	0.180158	0.138728	0.080854		25.6	0.174356	0.137412	0.092754	0.032482		25.6	0.060518	0.061522	0.06716	0.065719	0.033804
						25.7	0.145962	0.12132	0.090684	0.035139		25.7	0.436921	0.489851	0.399097	0.257561		25.7	0.30372	0.244581	0.206172	0.147217	0.080268		25.7	0.215567	0.164933	0.094647	0.047659		25.7	0.077063	0.068154	0.075995	0.065624	0.034908
						25.8	0.158535	0.116785	0.102121	0.063669		25.8	0.432735	0.453928	0.386454	0.234244		25.8	0.302941	0.234686	0.192165	0.134768	0.074571		25.8	0.191914	0.140173	0.102347	0.024792		25.8	0.061867	0.076534	0.075525	0.06485	0.023418
						25.9	0.139166	0.108088	0.101353	0.039511		25.9	0.417601	0.457462	0.385538	0.226342		25.9	0.329564	0.2781	0.209065	0.170033	0.098927		25.9	0.203739	0.146366	0.11522	0.045318		25.9	0.089884	0.080337	0.104482	0.085922	0.035873
						26	0.15014	0.092334	0.085201	0.0315		26	0.425709	0.468043	0.391092	0.255491		26	0.325533	0.252938	0.195617	0.139299	0.079435		26	0.189534	0.132649	0.088592	0.029857		26	0.071843	0.076822	0.080906	0.079973	0.054225
						26.1	0.145743	0.122904	0.105446	0.056641		26.1	0.416975	0.454598	0.360366	0.243057		26.1	0.301281	0.256235	0.195116	0.140111	0.075585		26.1	0.194181	0.13568	0.102746	0.03149		26.1	0.079365	0.070023	0.095422	0.078606	0.042973
						26.2	0.155617	0.123033	0.104593	0.055137		26.2	0.409605	0.47238	0.381411	0.251347		26.2	0.301315	0.254858	0.197979	0.149332	0.085684		26.2	0.198527	0.152115	0.116168	0.056336		26.2	0.059244	0.078632	0.055934	0.05531	0.02064
						26.3	0.148713	0.11626	0.091651	0.052068		26.3	0.423533	0.462543	0.388717	0.244996		26.3	0.328691	0.256437	0.200625	0.148671	0.088129		26.3	0.203574	0.142071	0.08691	0.051232		26.3	0.071371	0.067138	0.102561	0.078257	0.049602
						26.4	0.135682	0.113519	0.085749	0.055353		26.4	0.423576	0.460134	0.370394	0.240738		26.4	0.308618	0.261956	0.183055	0.130448	0.071489		26.4	0.194914	0.135896	0.098849	0.05097		26.4	0.079868	0.07696	0.079986	0.069101	0.066676
						26.5	0.15662	0.128221	0.10993	0.052912		26.5	0.430296	0.456261	0.381094	0.241653		26.5	0.30574	0.254968	0.182509	0.137846	0.080303		26.5	0.188775	0.144648	0.098184	0.035005		26.5	0.077818	0.069249	0.0703	0.061699	0.046137
						26.6	0.135976	0.113763	0.089857	0.043459		26.6	0.431584	0.47897	0.386528	0.24502		26.6	0.304956	0.260363	0.197743	0.144811	0.084538		26.6	0.204309	0.149117	0.102571	0.046079		26.6	0.056041	0.057852	0.077115	0.067151	0.035244
						26.7	0.14291	0.111473	0.083912	0.050533		26.7	0.41514	0.470443	0.368184	0.236696		26.7	0.324773	0.266335	0.207653	0.132784	0.087566		26.7	0.196117	0.139963	0.092085	0.025248		26.7	0.058659	0.060624	0.069245	0.052274	0.020797
						26.8	0.14529	0.122693	0.094385	0.054821		26.8	0.414898	0.456934	0.392619	0.239941		26.8	0.333781	0.277078	0.173588	0.143994	0.106442		26.8	0.201651	0.148579	0.096424	0.043509		26.8	0.077263	0.061042	0.071352	0.063959	0.043481
						26.9	0.142772	0.107088	0.089177	0.032365		26.9	0.412442	0.465731	0.392404	0.229109		26.9	0.303914	0.251684	0.186236	0.138066	0.0912		26.9	0.205186	0.14686	0.099144	0.044154		26.9	0.075857	0.077497	0.072925	0.074731	0.029232
						27	0.128784	0.119459	0.083387	0.034007		27	0.419628	0.450082	0.370422	0.230203		27	0.312209	0.256627	0.191935	0.143505	0.077284		27	0.188231	0.145578	0.100115	0.031854		27	0.081576	0.073159	0.090704	0.07458	0.055162
						27.1	0.147637	0.107429	0.109732	0.04368		27.1	0.422393	0.456374	0.375872	0.260526		27.1	0.309926	0.242507	0.184913	0.150205	0.083374		27.1	0.188849	0.143122	0.094409	0.045779		27.1	0.063116	0.05569	0.072388	0.075435	0.04293
						27.2	0.147213	0.110135	0.080514	0.044419		27.2	0.409197	0.45163	0.363154	0.216623		27.2	0.307376	0.252348	0.187194	0.132951	0.088194		27.2	0.189401	0.135686	0.094725	0.038828		27.2	0.059342	0.068056	0.084835	0.061254	0.027339
						27.3	0.152973	0.137331	0.08728	0.048894		27.3	0.425178	0.475794	0.381449	0.235261		27.3	0.30888	0.263091	0.196535	0.135052	0.086333		27.3	0.194741	0.121623	0.070178	0.027079		27.3	0.054548	0.063253	0.066067	0.049058	0.026823
						27.4	0.133095	0.111162	0.093124	0.038775		27.4	0.443447	0.494371	0.400706	0.263654		27.4	0.306404	0.24356	0.182189	0.138104	0.077366		27.4	0.164168	0.134442	0.074193	0.009606		27.4	0.057759	0.05187	0.063214	0.054617	0.038666
						27.5	0.143184	0.115405	0.090762	0.041443		27.5	0.415263	0.466466	0.378759	0.245657		27.5	0.316604	0.261897	0.199934	0.145163	0.105098		27.5	0.206615	0.13582	0.096482	0.040181		27.5	0.083413	0.063572	0.086674	0.089686	0.051013
						27.6	0.150999	0.117698	0.094678	0.041209		27.6	0.444508	0.48795	0.396265	0.263056		27.6	0.306277	0.242659	0.180889	0.136315	0.071971		27.6	0.189338	0.142083	0.094291	0.012622		27.6	0.04968	0.069283	0.086038	0.070607	0.024621
						27.7	0.134615	0.108547	0.092445	0.031247		27.7	0.413419	0.46068	0.381728	0.251141		27.7	0.30908	0.252242	0.203073	0.14355	0.071275		27.7	0.182048	0.126985	0.076281	0.027502		27.7	0.075573	0.059729	0.058559	0.064509	0.035971
						27.8	0.164248	0.120554	0.10532	0.047073		27.8	0.440641	0.484412	0.395662	0.273331		27.8	0.318127	0.255975	0.199762	0.159324	0.084614		27.8	0.195083	0.135601	0.097591	0.025905		27.8	0.069267	0.057282	0.079532	0.067139	0.037747
						27.9	0.142384	0.129161	0.114606	0.044332		27.9	0.421255	0.477809	0.390356	0.238952		27.9	0.326481	0.247775	0.174868	0.142518	0.084264		27.9	0.183141	0.125686	0.093339	0.029776		27.9	0.064145	0.071403	0.080366	0.06716	0.051921
						28	0.142748	0.114443	0.096971	0.046121		28	0.426875	0.468401	0.376697	0.238366		28	0.301174	0.242704	0.175209	0.147556	0.069215		28	0.191991	0.130574	0.095217	0.042632		28	0.065285	0.059483	0.076308	0.07031	0.033539
						28.1	0.152586	0.124874	0.092793	0.050919		28.1	0.418562	0.458458	0.370046	0.247983		28.1	0.309146	0.250386	0.192538	0.149487	0.083259		28.1	0.182501	0.137995	0.080981	0.036055		28.1	0.055919	0.059822	0.087135	0.08157	0.040573
						28.2	0.140575	0.095162	0.075489	0.053809		28.2	0.420457	0.468757	0.360329	0.248843		28.2	0.310234	0.24744	0.170678	0.139765	0.086651		28.2	0.186137	0.143804	0.08519	0.016852		28.2	0.070501	0.07985	0.082086	0.075178	0.034843
						28.3	0.137904	0.116208	0.099043	0.049266		28.3	0.407304	0.461246	0.385715	0.249042		28.3	0.333729	0.253129	0.212241	0.157889	0.094029		28.3	0.194541	0.142	0.098804	0.03859		28.3	0.093987	0.053026	0.100035	0.088305	0.056524
						28.4	0.15457	0.118713	0.114964	0.042615		28.4	0.436645	0.484256	0.393897	0.26602		28.4	0.303248	0.245452	0.190832	0.138002	0.09543		28.4	0.215549	0.157603	0.10141	0.026587		28.4	0.072612	0.05943	0.074883	0.079145	0.046388
						28.5	0.134132	0.111	0.097911	0.043989		28.5	0.42123	0.475348	0.377541	0.227622		28.5	0.310839	0.243559	0.217757	0.155069	0.075514		28.5	0.198197	0.149539	0.087142	0.027546		28.5	0.062564	0.067217	0.075033	0.065435	0.028418
						28.6	0.137622	0.112412	0.096828	0.049824		28.6	0.441219	0.471837	0.396872	0.245362		28.6	0.322254	0.242173	0.209878	0.153095	0.100828		28.6	0.194484	0.136134	0.091429	0.055587		28.6	0.068622	0.083428	0.071224	0.073343	0.03722
						28.7	0.148401	0.101876	0.084855	0.040375		28.7	0.436211	0.477178	0.390174	0.256345		28.7	0.314176	0.239928	0.16583	0.146811	0.08571		28.7	0.197799	0.126168	0.102	0.038576		28.7	0.063578	0.082616	0.087754	0.075341	0.040843
						28.8	0.133354	0.118548	0.102423	0.045458		28.8	0.420567	0.469336	0.388815	0.25159		28.8	0.314257	0.249928	0.17418	0.134245	0.05837		28.8	0.207941	0.143055	0.086589	0.047137		28.8	0.046966	0.061109	0.069548	0.06002	0.02803
						28.9	0.143611	0.108607	0.073783	0.032912		28.9	0.427633	0.467137	0.392018	0.223115		28.9	0.300995	0.267262	0.207021	0.144403	0.09065		28.9	0.204016	0.132155	0.080396	0.040639		28.9	0.071096	0.080234	0.09001	0.084262	0.049047
						29	0.146741	0.123858	0.103499	0.072249		29	0.412621	0.471031	0.38961	0.238228		29	0.323508	0.268361	0.208085	0.163632	0.088927		29	0.182123	0.135665	0.089372	0.029223		29	0.062203	0.049683	0.082127	0.078868	0.026379
						29.1	0.14242	0.077782	0.078373	0.035678		29.1	0.427939	0.470936	0.393113	0.246892		29.1	0.330434	0.255271	0.201508	0.150186	0.068205		29.1	0.1923	0.154884	0.080048	0.055576		29.1	0.065824	0.067927	0.083778	0.062829	0.035518
						29.2	0.13471	0.124953	0.096946	0.050071		29.2	0.425435	0.462273	0.381619	0.249936		29.2	0.340903	0.270724	0.210365	0.159933	0.090911		29.2	0.209172	0.133189	0.096648	0.019769		29.2	0.056257	0.049233	0.070457	0.056766	0.029607
						29.3	0.151346	0.106117	0.089551	0.050437		29.3	0.415865	0.477183	0.381365	0.246732		29.3	0.317018	0.264607	0.202026	0.138634	0.091796		29.3	0.21619	0.163252	0.115587	0.061247		29.3	0.075855	0.064765	0.076804	0.081963	0.046238
						29.4	0.142208	0.119483	0.085835	0.060435		29.4	0.404805	0.4656	0.378383	0.251446		29.4	0.312619	0.259241	0.221728	0.158243	0.086208		29.4	0.192379	0.120612	0.084779	0.032473		29.4	0.074697	0.086996	0.084877	0.072399	0.045742
						29.5	0.138956	0.116094	0.10357	0.050374		29.5	0.405733	0.463914	0.369888	0.246586		29.5	0.321253	0.284854	0.216958	0.157354	0.101244		29.5	0.200308	0.147089	0.090592	0.027488		29.5	0.076956	0.071583	0.086812	0.087161	0.040255
						29.6	0.132834	0.103609	0.084703	0.046979		29.6	0.435696	0.477998	0.376435	0.25302		29.6	0.32319	0.280023	0.21425	0.162726	0.108769		29.6	0.209041	0.136644	0.100449	0.04091		29.6	0.082206	0.067919	0.077369	0.088283	0.040606
						29.7	0.138155	0.109681	0.080474	0.027276		29.7	0.442455	0.465944	0.388578	0.26255		29.7	0.308417	0.248114	0.183771	0.138466	0.064377		29.7	0.199392	0.133839	0.099465	0.031853		29.7	0.082941	0.079622	0.104352	0.083303	0.051972
						29.8	0.137708	0.108861	0.100036	0.037125		29.8	0.41406	0.473019	0.387829	0.233882		29.8	0.317153	0.259034	0.20251	0.140557	0.097822		29.8	0.212372	0.140877	0.0806	0.040212		29.8	0.075097	0.057562	0.075834	0.078195	0.036822
						29.9	0.139469	0.094741	0.07491	0.038212		29.9	0.426665	0.468655	0.369143	0.245072		29.9	0.323877	0.274691	0.203592	0.154282	0.102577		29.9	0.193131	0.12589	0.114235	0.046055		29.9	0.077272	0.074224	0.089994	0.094723	0.050957
						30	0.145428	0.127393	0.102241	0.036905		30	0.421446	0.476498	0.396738	0.244587		30	0.303959	0.259952	0.192043	0.135795	0.069612		30	0.192322	0.133428	0.08976	0.027861		30	0.069046	0.070105	0.078447	0.075632	0.033005
						30.1	0.1283	0.114884	0.099773	0.038409		30.1	0.422277	0.474153	0.384084	0.228251		30.1	0.337384	0.254061	0.219747	0.175692	0.107899		30.1	0.202333	0.134584	0.094335	0.019001		30.1	0.059327	0.047709	0.072801	0.056819	0.015116
						30.2	0.147813	0.115768	0.098371	0.057307		30.2	0.438279	0.482931	0.37329	0.239845		30.2	0.31797	0.271422	0.209294	0.164938	0.086159		30.2	0.198233	0.137427	0.093946	0.04119		30.2	0.081039	0.084929	0.077176	0.089493	0.050733
						30.3	0.15698	0.117098	0.115378	0.037139		30.3	0.430771	0.463079	0.393753	0.249178		30.3	0.305037	0.260773	0.187672	0.143043	0.088851		30.3	0.203638	0.144823	0.102702	0.045517		30.3	0.074348	0.068091	0.09288	0.07614	0.064604
						30.4	0.161212	0.118661	0.09697	0.058791		30.4	0.411569	0.488407	0.398072	0.237123		30.4	0.316362	0.249287	0.18616	0.149966	0.075287		30.4	0.192941	0.133756	0.078584	0.021419		30.4	0.067797	0.073173	0.070045	0.076672	0.025784
						30.5	0.129168	0.106593	0.096338	0.041203		30.5	0.419215	0.462467	0.383645	0.26026		30.5	0.323978	0.248803	0.200067	0.149094	0.074232		30.5	0.203194	0.163568	0.093056	0.04997		30.5	0.059493	0.050838	0.083163	0.067798	0.04674
						30.6	0.140869	0.122589	0.097771	0.054401		30.6	0.430877	0.470667	0.371345	0.242241		30.6	0.303618	0.261104	0.19856	0.162197	0.094509		30.6	0.192373	0.12895	0.10172	0.031415		30.6	0.061958	0.065135	0.084645	0.062735	0.031069
						30.7	0.141661	0.124444	0.110982	0.037317		30.7	0.431534	0.479186	0.394041	0.261684		30.7	0.301311	0.248965	0.194167	0.12754	0.065083		30.7	0.209165	0.152091	0.104792	0.045348		30.7	0.070906	0.074724	0.094647	0.067322	0.033236
						30.8	0.141629	0.124366	0.106365	0.057429		30.8	0.438549	0.476778	0.401007	0.257443		30.8	0.323629	0.267751	0.191339	0.171096	0.073026		30.8	0.203457	0.151962	0.095895	0.04605		30.8	0.07572	0.065134	0.079679	0.071138	0.018667
						30.9	0.145216	0.12355	0.097223	0.076522		30.9	0.42912	0.475529	0.38785	0.267125		30.9	0.317227	0.253525	0.185942	0.143692	0.073836		30.9	0.206602	0.151657	0.101984	0.063477		30.9	0.06569	0.065534	0.090778	0.08241	0.03812
						31	0.148228	0.109975	0.096564	0.028952		31	0.435693	0.486631	0.398835	0.26761		31	0.335378	0.275676	0.208324	0.135806	0.100901		31	0.193839	0.14757	0.089585	0.033673		31	0.081991	0.069787	0.089013	0.085195	0.042224
						31.1	0.1419	0.110796	0.080842	0.030382		31.1	0.425885	0.488865	0.403474	0.264074		31.1	0.318065	0.265351	0.212212	0.152912	0.090862		31.1	0.205786	0.142346	0.114133	0.042681		31.1	0.066375	0.066566	0.088565	0.070841	0.030736
						31.2	0.155032	0.114299	0.095807	0.060831		31.2	0.442895	0.474529	0.390383	0.258173		31.2	0.33415	0.274824	0.211135	0.153277	0.103421		31.2	0.179334	0.1331	0.082842	0.026736		31.2	0.084532	0.091837	0.090432	0.076201	0.048366
						31.3	0.156502	0.121976	0.097592	0.057823		31.3	0.444192	0.475041	0.386088	0.254659		31.3	0.319919	0.263531	0.210845	0.147686	0.100136		31.3	0.186311	0.137835	0.092659	0.042221		31.3	0.079095	0.082586	0.090415	0.085946	0.05761
						31.4	0.142199	0.098006	0.083268	0.051142		31.4	0.4426	0.48139	0.389485	0.254266		31.4	0.313216	0.268095	0.204054	0.158969	0.074558		31.4	0.204627	0.151901	0.101873	0.042602		31.4	0.082765	0.089556	0.099496	0.089103	0.061142
						31.5	0.126744	0.097203	0.099448	0.036902		31.5	0.423479	0.465489	0.381587	0.241427		31.5	0.308496	0.251782	0.195024	0.139902	0.07409		31.5	0.202466	0.138058	0.1016	0.043747		31.5	0.057643	0.062774	0.071996	0.05498	0.043503
						31.6	0.136222	0.106658	0.091686	0.040912		31.6	0.432336	0.476698	0.405397	0.252546		31.6	0.319804	0.268184	0.204147	0.162685	0.089983		31.6	0.183942	0.145478	0.089913	0.041545		31.6	0.079419	0.075311	0.090224	0.07167	0.049488
						31.7	0.147686	0.113826	0.097436	0.046456		31.7	0.444316	0.48777	0.395213	0.260309		31.7	0.314718	0.268017	0.193099	0.162164	0.075195		31.7	0.204495	0.138723	0.078424	0.046289		31.7	0.050721	0.058062	0.078616	0.046866	0.025405
						31.8	0.126661	0.119398	0.104951	0.042604		31.8	0.423603	0.477538	0.376455	0.25241		31.8	0.314433	0.256664	0.202928	0.137865	0.079668		31.8	0.213303	0.149775	0.11009	0.044764		31.8	0.076465	0.063898	0.0922	0.08511	0.032769
						31.9	0.146778	0.110313	0.105368	0.051784		31.9	0.431017	0.476429	0.385241	0.243529		31.9	0.316587	0.252605	0.195107	0.145858	0.07524		31.9	0.208721	0.136697	0.092837	0.043762		31.9	0.048616	0.074055	0.066807	0.067819	0.04244
						32	0.130885	0.112379	0.096494	0.03843		32	0.418124	0.452771	0.392007	0.25149		32	0.305422	0.250883	0.187934	0.137863	0.057091		32	0.206001	0.153429	0.092044	0.050743		32	0.062496	0.069497	0.085074	0.080932	0.045142
						32.1	0.139826	0.119242	0.092374	0.024285		32.1	0.438505	0.478817	0.388553	0.246683		32.1	0.319425	0.268769	0.203303	0.152627	0.092775		32.1	0.207284	0.147794	0.114453	0.039865		32.1	0.071925	0.077	0.095016	0.083689	0.053715
						32.2	0.153962	0.103364	0.092882	0.039338		32.2	0.437827	0.489277	0.399883	0.259448		32.2	0.332613	0.277714	0.206626	0.164926	0.087926		32.2	0.193241	0.153298	0.111149	0.046398		32.2	0.072675	0.082516	0.088461	0.060102	0.059562
						32.3	0.150768	0.108789	0.093228	0.035717		32.3	0.434861	0.467078	0.386175	0.243809		32.3	0.307832	0.259782	0.202386	0.164166	0.072743		32.3	0.189188	0.135262	0.097744	0.022437		32.3	0.081498	0.069904	0.084542	0.096009	0.045965
						32.4	0.16366	0.14077	0.119115	0.059981		32.4	0.428274	0.466329	0.38078	0.244967		32.4	0.328307	0.269324	0.208376	0.156862	0.083616		32.4	0.192516	0.142944	0.103718	0.032651		32.4	0.083784	0.093198	0.09458	0.083819	0.065882
						32.5	0.151691	0.135938	0.097102	0.060861		32.5	0.425331	0.488042	0.389943	0.244258		32.5	0.328071	0.260589	0.200726	0.145894	0.085847		32.5	0.209042	0.133898	0.11086	0.028867		32.5	0.093185	0.091009	0.097657	0.080135	0.054465
						32.6	0.147392	0.113689	0.089659	0.050511		32.6	0.435782	0.488009	0.390041	0.267296		32.6	0.338696	0.258445	0.186512	0.13818	0.091122		32.6	0.201673	0.158646	0.102606	0.048009		32.6	0.074378	0.079251	0.07856	0.083421	0.048314
						32.7	0.130372	0.110361	0.102778	0.041349		32.7	0.419232	0.462975	0.375324	0.24669		32.7	0.325748	0.259196	0.20799	0.136469	0.07803		32.7	0.210047	0.15928	0.10351	0.040292		32.7	0.064496	0.056539	0.065615	0.083495	0.039423
						32.8	0.153216	0.129159	0.099851	0.058618		32.8	0.42115	0.458728	0.3715	0.252645		32.8	0.313961	0.249463	0.207067	0.152651	0.078153		32.8	0.203359	0.151356	0.084276	0.045609		32.8	0.076755	0.064844	0.097256	0.077776	0.032535
						32.9	0.127781	0.108973	0.088418	0.025888		32.9	0.451602	0.48697	0.387001	0.259696		32.9	0.359428	0.28284	0.214079	0.180242	0.10873		32.9	0.207193	0.150743	0.099592	0.027382		32.9	0.089333	0.075509	0.089538	0.074084	0.041591
						33	0.14284	0.112331	0.099257	0.048313		33	0.410381	0.441468	0.370613	0.238898		33	0.343275	0.264879	0.213505	0.159903	0.083618		33	0.199483	0.135028	0.0907	0.025255		33	0.056231	0.078447	0.088941	0.084574	0.047133
						33.1	0.143936	0.118293	0.091511	0.04711		33.1	0.419828	0.465496	0.368342	0.235272		33.1	0.319725	0.247207	0.185704	0.13103	0.077843		33.1	0.19444	0.138634	0.080893	0.036216		33.1	0.04735	0.059193	0.065031	0.054016	0.03311
						33.2	0.136147	0.124192	0.094334	0.066776		33.2	0.417112	0.46423	0.389785	0.259692		33.2	0.316548	0.24594	0.19761	0.144105	0.078967		33.2	0.197082	0.136545	0.105346	0.039688		33.2	0.083827	0.063896	0.079366	0.075184	0.039459
						33.3	0.116425	0.109891	0.07374	0.021294		33.3	0.442049	0.479183	0.401105	0.241156		33.3	0.311758	0.23782	0.178527	0.135757	0.071898		33.3	0.236906	0.168315	0.115127	0.05747		33.3	0.083896	0.060998	0.08463	0.074321	0.047548
						33.4	0.139792	0.121125	0.103269	0.050996		33.4	0.420852	0.479237	0.391092	0.253121		33.4	0.342984	0.269146	0.210341	0.155035	0.090256		33.4	0.19684	0.128107	0.070229	0.022702		33.4	0.065865	0.075895	0.075071	0.076195	0.046078
						33.5	0.139841	0.129615	0.096467	0.043038		33.5	0.429131	0.470279	0.400828	0.256868		33.5	0.327896	0.268931	0.214726	0.172948	0.082219		33.5	0.197878	0.135003	0.095392	0.050697		33.5	0.064329	0.075392	0.07478	0.081377	0.041815
						33.6	0.132972	0.103876	0.088979	0.032646		33.6	0.425812	0.475026	0.381178	0.24902		33.6	0.335457	0.282596	0.213438	0.147938	0.094876		33.6	0.196388	0.134317	0.08306	0.028472		33.6	0.071307	0.071293	0.090156	0.080051	0.042912
						33.7	0.135919	0.11187	0.083759	0.055345		33.7	0.452074	0.486485	0.397998	0.258765		33.7	0.313929	0.265513	0.191979	0.148384	0.079901		33.7	0.196372	0.134688	0.103805	0.032537		33.7	0.045954	0.061228	0.06764	0.068785	0.017328
						33.8	0.153559	0.116805	0.097189	0.051131		33.8	0.41934	0.472598	0.397303	0.243046		33.8	0.298225	0.244001	0.200394	0.142635	0.054203		33.8	0.197327	0.128622	0.078861	0.041804		33.8	0.066408	0.070972	0.093524	0.074168	0.028773
						33.9	0.132228	0.105941	0.089012	0.043366		33.9	0.437145	0.484202	0.404743	0.253442		33.9	0.333029	0.269909	0.219444	0.150179	0.094758		33.9	0.192283	0.121805	0.059208	0.019105		33.9	0.05421	0.055488	0.082169	0.052901	0.014064
						34	0.151549	0.123896	0.105233	0.055887		34	0.437059	0.470749	0.403475	0.258848		34	0.307448	0.252469	0.195246	0.141102	0.079667		34	0.223588	0.152696	0.11403	0.066287		34	0.068073	0.062129	0.09837	0.090663	0.039245
						34.1	0.114598	0.099319	0.090514	0.038036		34.1	0.438998	0.477374	0.394638	0.249847		34.1	0.313047	0.26134	0.194342	0.147264	0.081852		34.1	0.193783	0.129567	0.09064	0.034376		34.1	0.058443	0.06361	0.072917	0.065261	0.048034
						34.2	0.141869	0.106051	0.10522	0.03662		34.2	0.443101	0.490973	0.376624	0.245589		34.2	0.31334	0.258534	0.18979	0.145916	0.086854		34.2	0.202882	0.143135	0.096196	0.025538		34.2	0.077527	0.0737	0.099589	0.079846	0.044802
						34.3	0.132202	0.121206	0.091953	0.059127		34.3	0.416323	0.488092	0.378152	0.226097		34.3	0.313594	0.256495	0.203357	0.144132	0.076993		34.3	0.216246	0.16306	0.1126	0.042818		34.3	0.064581	0.039916	0.067264	0.07181	0.024859
						34.4	0.172158	0.131692	0.110121	0.067779		34.4	0.425073	0.461413	0.387697	0.238239		34.4	0.31568	0.256169	0.205621	0.131429	0.069144		34.4	0.191538	0.153037	0.081313	0.031251		34.4	0.069467	0.061574	0.064251	0.071168	0.031898
						34.5	0.137237	0.125378	0.085701	0.053937		34.5	0.422377	0.472454	0.391462	0.251862		34.5	0.322535	0.266719	0.198329	0.147894	0.090365		34.5	0.199249	0.144894	0.104306	0.031735		34.5	0.076468	0.071103	0.095152	0.064064	0.030752
						34.6	0.150055	0.13485	0.104237	0.061369		34.6	0.430508	0.479085	0.394203	0.253071		34.6	0.319869	0.249794	0.202206	0.148296	0.078443		34.6	0.23026	0.157996	0.119157	0.048822		34.6	0.078719	0.060553	0.0881	0.091779	0.05703
						34.7	0.147874	0.10841	0.098624	0.057844		34.7	0.430613	0.478312	0.405677	0.261997		34.7	0.309681	0.262749	0.203388	0.147718	0.083071		34.7	0.207935	0.154155	0.114872	0.049148		34.7	0.07077	0.07501	0.095698	0.07918	0.0362
						34.8	0.14021	0.110392	0.097996	0.06004		34.8	0.404506	0.475067	0.378206	0.250886		34.8	0.337046	0.279728	0.212073	0.164916	0.097356		34.8	0.217478	0.154995	0.106909	0.055321		34.8	0.079401	0.063067	0.08391	0.079389	0.059285
						34.9	0.151114	0.108992	0.098131	0.042654		34.9	0.409814	0.459992	0.379406	0.226259		34.9	0.32095	0.248308	0.212413	0.157587	0.084133		34.9	0.203024	0.14329	0.095078	0.045232		34.9	0.052132	0.034746	0.076022	0.066547	0.020414
						35	0.14281	0.117476	0.077994	0.039093		35	0.42441	0.463521	0.382039	0.232024		35	0.332002	0.268159	0.218617	0.162762	0.107418		35	0.204258	0.157304	0.096612	0.034795		35	0.076588	0.076069	0.100938	0.062644	0.050767
						35.1	0.129217	0.110485	0.091416	0.046267		35.1	0.440506	0.478816	0.39684	0.249569		35.1	0.338799	0.274467	0.20903	0.156693	0.079733		35.1	0.197722	0.157421	0.107188	0.047014		35.1	0.05543	0.070785	0.090896	0.075602	0.0367
						35.2	0.145949	0.112563	0.098927	0.036863		35.2	0.447764	0.47891	0.395885	0.246499		35.2	0.306908	0.262712	0.203253	0.137933	0.07524		35.2	0.219863	0.159794	0.111079	0.050752		35.2	0.051053	0.050666	0.082096	0.059147	0.0179
						35.3	0.156397	0.128941	0.099209	0.049253		35.3	0.422015	0.475812	0.37067	0.239478		35.3	0.310722	0.264856	0.199446	0.150413	0.07927		35.3	0.205765	0.147338	0.102121	0.045811		35.3	0.072316	0.063364	0.081564	0.070313	0.054239
						35.4	0.142133	0.121662	0.112992	0.038829		35.4	0.436928	0.485004	0.399705	0.248838		35.4	0.315111	0.261578	0.200409	0.152729	0.084484		35.4	0.202427	0.153591	0.079161	0.038207		35.4	0.058891	0.044037	0.061474	0.0618	0.020034
						35.5	0.157047	0.11778	0.088018	0.044744		35.5	0.457945	0.491846	0.391913	0.261576		35.5	0.339277	0.289354	0.219552	0.167038	0.108441		35.5	0.201378	0.133395	0.086406	0.044034		35.5	0.055063	0.044321	0.073257	0.053693	0.042903
						35.6	0.141304	0.091535	0.081913	0.032015		35.6	0.441436	0.487665	0.388971	0.264016		35.6	0.317397	0.26155	0.199855	0.153974	0.072634		35.6	0.194827	0.141689	0.095973	0.035413		35.6	0.067749	0.074413	0.083234	0.074988	0.043647
						35.7	0.130767	0.111465	0.099904	0.042099		35.7	0.407288	0.464889	0.384183	0.242165		35.7	0.329957	0.255209	0.211661	0.157388	0.080963		35.7	0.194364	0.129142	0.089752	0.03347		35.7	0.080493	0.066116	0.1016	0.077455	0.043746
						35.8	0.136264	0.104738	0.083637	0.025851		35.8	0.427819	0.474501	0.389361	0.240498		35.8	0.336988	0.257668	0.208813	0.129585	0.088574		35.8	0.207387	0.158122	0.098137	0.044601		35.8	0.072627	0.062321	0.08724	0.075517	0.040061
						35.9	0.157263	0.123192	0.096934	0.06083		35.9	0.44906	0.483766	0.396825	0.25931		35.9	0.317158	0.267497	0.194783	0.146838	0.08734		35.9	0.203344	0.13897	0.083459	0.020987		35.9	0.055443	0.057072	0.093517	0.070069	0.033056
						36	0.130493	0.102082	0.099458	0.044138		36	0.416189	0.47231	0.382045	0.240022		36	0.321421	0.270155	0.175952	0.141682	0.087041		36	0.211352	0.162661	0.100074	0.053107		36	0.073651	0.070573	0.102196	0.081537	0.033356
						36.1	0.131306	0.095165	0.086262	0.034766		36.1	0.403962	0.462101	0.379354	0.247394		36.1	0.321726	0.269815	0.213868	0.14403	0.075014		36.1	0.201996	0.142172	0.088761	0.024617		36.1	0.087298	0.083185	0.090497	0.076688	0.052626
						36.2	0.123282	0.110546	0.098963	0.048229		36.2	0.443505	0.487757	0.400575	0.262887		36.2	0.319638	0.255342	0.205568	0.14451	0.091539		36.2	0.213033	0.151492	0.088403	0.03281		36.2	0.069826	0.05713	0.083659	0.080629	0.049083
						36.3	0.150089	0.115723	0.105872	0.040399		36.3	0.428018	0.472078	0.395318	0.248058		36.3	0.333192	0.281604	0.230527	0.172998	0.10336		36.3	0.218206	0.152216	0.105773	0.046105		36.3	0.075397	0.056806	0.067517	0.068388	0.023752
						36.4	0.157377	0.112233	0.104418	0.041867		36.4	0.423152	0.468186	0.376975	0.24681		36.4	0.335117	0.268258	0.212953	0.159908	0.096809		36.4	0.227065	0.159078	0.112624	0.059703		36.4	0.058304	0.055739	0.100442	0.063905	0.035232
						36.5	0.151056	0.110054	0.098189	0.057248		36.5	0.437662	0.490506	0.387497	0.255573		36.5	0.322637	0.277379	0.212366	0.140489	0.086023		36.5	0.196834	0.128319	0.096622	0.055933		36.5	0.081169	0.082246	0.091399	0.072963	0.041645
						36.6	0.163751	0.120452	0.104952	0.053949		36.6	0.423126	0.456318	0.383957	0.261048		36.6	0.347395	0.285588	0.221201	0.158481	0.113788		36.6	0.194981	0.139492	0.095607	0.022959		36.6	0.05881	0.059252	0.059196	0.068152	0.043124
						36.7	0.151519	0.119508	0.099466	0.057106		36.7	0.42816	0.47468	0.381902	0.236601		36.7	0.31419	0.268936	0.196346	0.150205	0.097407		36.7	0.20952	0.146661	0.100132	0.033307		36.7	0.07184	0.059272	0.074643	0.068978	0.022339
						36.8	0.131695	0.101663	0.093655	0.051258		36.8	0.432151	0.490756	0.402049	0.26286		36.8	0.315255	0.243645	0.198849	0.137041	0.083344		36.8	0.207308	0.158431	0.099191	0.016735		36.8	0.056793	0.056334	0.087853	0.060702	0.026971
						36.9	0.15315	0.111111	0.087995	0.051648		36.9	0.440412	0.464686	0.390017	0.247437		36.9	0.342873	0.275382	0.199137	0.162096	0.091729		36.9	0.210229	0.142076	0.092247	0.026308		36.9	0.068589	0.078595	0.089847	0.075336	0.044887
						37	0.153425	0.117654	0.10365	0.047609		37	0.428574	0.460094	0.369918	0.229368		37	0.325395	0.270239	0.207742	0.155091	0.098537		37	0.211151	0.143071	0.110528	0.02935		37	0.064485	0.064887	0.072953	0.075413	0.036622
						37.1	0.148639	0.112548	0.089017	0.046458		37.1	0.422678	0.471189	0.393615	0.260897		37.1	0.340595	0.2899	0.222934	0.168349	0.086694		37.1	0.211182	0.138084	0.087975	0.048127		37.1	0.064807	0.062421	0.077401	0.081935	0.040549
						37.2	0.155058	0.129937	0.097405	0.064924		37.2	0.435491	0.471232	0.38805	0.262739		37.2	0.331556	0.258597	0.193073	0.149641	0.069945		37.2	0.194027	0.134126	0.081236	0.038137		37.2	0.056233	0.057606	0.074436	0.073156	0.030543
						37.3	0.149736	0.126071	0.087238	0.045283		37.3	0.436843	0.468526	0.398572	0.259162		37.3	0.318396	0.25397	0.206394	0.149314	0.087273		37.3	0.210314	0.159351	0.114826	0.058862		37.3	0.081092	0.073784	0.093301	0.092211	0.057708
						37.4	0.140598	0.113362	0.102934	0.038452		37.4	0.425704	0.475049	0.394928	0.256173		37.4	0.330989	0.272406	0.196653	0.151018	0.090572		37.4	0.217074	0.162728	0.109447	0.057759		37.4	0.078375	0.06661	0.085421	0.084529	0.050663
						37.5	0.141611	0.093209	0.100915	0.053383		37.5	0.446472	0.475557	0.398934	0.272666		37.5	0.32487	0.269001	0.19742	0.146086	0.07527		37.5	0.189972	0.153925	0.080456	0.032775		37.5	0.079879	0.065135	0.092199	0.093746	0.066209
						37.6	0.1546	0.114922	0.099022	0.062645		37.6	0.420698	0.472841	0.397883	0.262909		37.6	0.33544	0.276068	0.206067	0.162042	0.11446		37.6	0.197913	0.14147	0.079683	0.035563		37.6	0.06574	0.055668	0.086777	0.074672	0.036593
						37.7	0.145237	0.11032	0.077103	0.032776		37.7	0.436186	0.48967	0.394666	0.254398		37.7	0.319888	0.287072	0.2019	0.149852	0.083605		37.7	0.187106	0.125372	0.077556	0.020922		37.7	0.047489	0.060244	0.068778	0.047298	0.01762
						37.8	0.12111	0.106395	0.07668	0.058756		37.8	0.44662	0.48313	0.399718	0.252391		37.8	0.32188	0.250593	0.180849	0.137961	0.061844		37.8	0.209247	0.139764	0.0953	0.038546		37.8	0.062679	0.074444	0.075786	0.077798	0.052086
						37.9	0.138649	0.119889	0.101473	0.055527		37.9	0.422349	0.465239	0.381541	0.248201		37.9	0.347166	0.277826	0.218782	0.168274	0.110837		37.9	0.207052	0.143729	0.087934	0.025409		37.9	0.061052	0.08441	0.084039	0.082621	0.055348
						38	0.156519	0.102507	0.102056	0.0564		38	0.461074	0.485551	0.401249	0.261567		38	0.31232	0.255111	0.194434	0.134115	0.076593		38	0.18835	0.129822	0.084667	0.026246		38	0.047089	0.067654	0.083102	0.069302	0.035696
						38.1	0.148107	0.116254	0.103476	0.044159		38.1	0.426189	0.458449	0.387586	0.250883		38.1	0.315259	0.261504	0.206885	0.154477	0.081367		38.1	0.198482	0.13371	0.102486	0.034975		38.1	0.088979	0.091313	0.103237	0.095681	0.062623
						38.2	0.147718	0.114486	0.111851	0.049173		38.2	0.428365	0.485016	0.390458	0.243991		38.2	0.337988	0.284834	0.217466	0.167631	0.097211		38.2	0.205727	0.149883	0.101453	0.03871		38.2	0.074284	0.083986	0.105776	0.083784	0.062291
						38.3	0.141982	0.101315	0.093361	0.045353		38.3	0.439038	0.462749	0.395427	0.264808		38.3	0.311787	0.263317	0.212784	0.144923	0.066173		38.3	0.205563	0.135741	0.111117	0.025721		38.3	0.080894	0.078521	0.092876	0.075115	0.07119
						38.4	0.144173	0.101276	0.102142	0.050042		38.4	0.425116	0.458385	0.387683	0.259309		38.4	0.306498	0.257052	0.200173	0.15511	0.085105		38.4	0.19921	0.148286	0.101593	0.059178		38.4	0.079672	0.066927	0.101133	0.085264	0.046255
						38.5	0.1383	0.095961	0.08501	0.032351		38.5	0.426973	0.473215	0.384501	0.240851		38.5	0.31939	0.255478	0.201316	0.139332	0.071469		38.5	0.217857	0.161485	0.11363	0.047148		38.5	0.066767	0.059462	0.080186	0.075112	0.038511
						38.6	0.135526	0.108527	0.087064	0.041269		38.6	0.42676	0.475117	0.387842	0.252206		38.6	0.314731	0.26236	0.189299	0.150082	0.080439		38.6	0.202264	0.144535	0.10006	0.050446		38.6	0.068182	0.069975	0.072077	0.080043	0.034554
						38.7	0.144545	0.117197	0.097605	0.055638		38.7	0.432478	0.48374	0.391131	0.253729		38.7	0.334084	0.262505	0.211644	0.151808	0.083337		38.7	0.20052	0.124943	0.089738	0.02841		38.7	0.088279	0.060198	0.084187	0.073311	0.053102
						38.8	0.147417	0.124572	0.101982	0.034731		38.8	0.439531	0.487744	0.403259	0.256085		38.8	0.330617	0.266208	0.212535	0.154007	0.067982		38.8	0.221494	0.159407	0.097009	0.044432		38.8	0.061619	0.054839	0.084229	0.074168	0.030509
						38.9	0.149156	0.104574	0.097699	0.034705		38.9	0.446169	0.478009	0.393096	0.24251		38.9	0.29914	0.253184	0.199677	0.128798	0.058453		38.9	0.199801	0.140943	0.103292	0.051923		38.9	0.06831	0.059534	0.089026	0.07306	0.04242
						39	0.149824	0.140555	0.098079	0.048069		39	0.428448	0.463447	0.399911	0.253044		39	0.300989	0.245174	0.184095	0.142476	0.085684		39	0.189572	0.132734	0.094407	0.035168		39	0.066171	0.07588	0.092764	0.086869	0.055365
						39.1	0.155812	0.11717	0.08688	0.044334		39.1	0.429568	0.465416	0.395482	0.267943		39.1	0.308913	0.265703	0.19059	0.13706	0.0902		39.1	0.212656	0.138968	0.095986	0.04505		39.1	0.064547	0.054645	0.074699	0.084526	0.037174
						39.2	0.154988	0.118092	0.099185	0.040719		39.2	0.426027	0.479358	0.389552	0.237145		39.2	0.314278	0.25476	0.203937	0.139648	0.065839		39.2	0.211227	0.156787	0.09105	0.02936		39.2	0.064839	0.076078	0.094135	0.075701	0.034663
						39.3	0.128315	0.089642	0.076878	0.026245		39.3	0.43818	0.492894	0.410385	0.256716		39.3	0.349207	0.276336	0.221441	0.157436	0.096041		39.3	0.20125	0.144498	0.093229	0.029524		39.3	0.077732	0.068824	0.076967	0.088324	0.059796
						39.4	0.130031	0.110142	0.078853	0.050445		39.4	0.415774	0.478199	0.386255	0.238777		39.4	0.331708	0.264501	0.200029	0.138141	0.078489		39.4	0.201553	0.137061	0.096722	0.030122		39.4	0.069299	0.072683	0.083108	0.075585	0.044164
						39.5	0.143862	0.102581	0.09061	0.03749		39.5	0.435027	0.504389	0.419404	0.264183		39.5	0.337647	0.27462	0.226863	0.152759	0.103889		39.5	0.20256	0.148281	0.079417	0.029893		39.5	0.062486	0.053198	0.074644	0.075302	0.035069
						39.6	0.128124	0.13118	0.103743	0.049551		39.6	0.436054	0.472172	0.392787	0.259343		39.6	0.319301	0.255482	0.188293	0.139185	0.082298		39.6	0.187633	0.14169	0.081051	0.026729		39.63	0.070801	0.077718	0.081348	0.083921	0.048811
						39.7	0.144889	0.114662	0.108939	0.04559		39.7	0.430923	0.466628	0.384	0.247233		39.7	0.329305	0.275535	0.207113	0.13629	0.08247		39.7	0.213846	0.136572	0.089529	0.036625		39.7	0.097471	0.075659	0.096974	0.085168	0.059327
						39.8	0.157776	0.122172	0.098523	0.034472		39.8	0.43761	0.488057	0.383817	0.252474		39.8	0.307074	0.251673	0.196664	0.132443	0.070495		39.8	0.197097	0.133596	0.088808	0.013893		39.8	0.064426	0.069556	0.076095	0.068055	0.036948
						39.9	0.133987	0.114077	0.075301	0.016829		39.9	0.431442	0.484076	0.390045	0.255168		39.9	0.306716	0.265016	0.215687	0.15647	0.081713		39.9	0.182225	0.13402	0.081948	0.024412		39.9	0.074886	0.063051	0.065753	0.070337	0.025912
						40	0.166012	0.141026	0.104197	0.05413		40	0.447669	0.484585	0.407561	0.260137		40	0.327946	0.27472	0.218017	0.16091	0.093835		40	0.192858	0.148154	0.07707	0.038768		40	0.091267	0.06115	0.110541	0.086428	0.05248
						40.1	0.140423	0.093216	0.100461	0.035815		40.1	0.438407	0.488512	0.403543	0.253435		40.1	0.32044	0.269462	0.197522	0.147551	0.071141		40.1	0.201807	0.135554	0.09309	0.037061		40.1	0.06154	0.071883	0.103457	0.071369	0.05008
						40.2	0.137781	0.098884	0.092272	0.035549		40.2	0.428658	0.465775	0.393111	0.245707		40.2	0.321019	0.256545	0.197978	0.159112	0.072331		40.2	0.198408	0.143671	0.106539	0.043861		40.2	0.066659	0.086687	0.082673	0.071179	0.049175
						40.3	0.140064	0.126901	0.090318	0.051786		40.3	0.4424	0.479737	0.392954	0.263856		40.3	0.314029	0.249517	0.202659	0.129601	0.076284		40.3	0.215615	0.157826	0.105896	0.045321		40.3	0.069134	0.086193	0.084684	0.077837	0.047653
						40.4	0.165296	0.117254	0.100023	0.04832		40.4	0.412286	0.462884	0.376159	0.229116		40.4	0.324	0.263627	0.19996	0.150399	0.08003		40.4	0.21146	0.128579	0.087376	0.032887		40.4	0.086907	0.06799	0.088834	0.085372	0.0574
						40.5	0.140371	0.0986	0.10027	0.040875		40.5	0.440475	0.481383	0.388545	0.246855		40.5	0.315021	0.264666	0.198927	0.152492	0.085357		40.5	0.213767	0.142	0.110131	0.041693		40.5	0.072164	0.073191	0.080892	0.064312	0.035547
						40.6	0.145749	0.104911	0.090892	0.058381		40.6	0.423005	0.468235	0.390372	0.249521		40.6	0.311134	0.260421	0.18477	0.145276	0.079622		40.61	0.209206	0.159265	0.1151	0.038872		40.6	0.072341	0.072803	0.071708	0.080265	0.028498
						40.7	0.147916	0.118344	0.097892	0.039692		40.7	0.416024	0.480584	0.404632	0.267337		40.7	0.313274	0.269868	0.19927	0.147984	0.100345		40.7	0.197388	0.15061	0.091563	0.032432		40.7	0.070711	0.061776	0.086286	0.077579	0.032054
						40.8	0.139731	0.106051	0.09025	0.047991		40.8	0.435573	0.490265	0.407989	0.267991		40.8	0.31112	0.256174	0.177968	0.139475	0.077695		40.8	0.201244	0.149649	0.091061	0.029846		40.8	0.082617	0.069761	0.086415	0.068179	0.04089
						40.9	0.132739	0.123634	0.104466	0.060023		40.9	0.4247	0.461038	0.385468	0.249076		40.9	0.321209	0.257185	0.202942	0.156394	0.090165		40.9	0.211392	0.152681	0.07714	0.038543		40.9	0.067285	0.077004	0.093426	0.085593	0.064428
						41	0.146041	0.129933	0.118403	0.045644		41	0.441366	0.488775	0.390672	0.246754		41	0.319017	0.265829	0.192922	0.144896	0.066663		41	0.215466	0.147377	0.111756	0.053131		41	0.061091	0.064182	0.078423	0.06954	0.040252
						41.1	0.134826	0.112719	0.105682	0.056117		41.1	0.441497	0.470748	0.385205	0.226443		41.1	0.332081	0.272614	0.211737	0.154224	0.1006		41.1	0.190332	0.143627	0.09436	0.046144		41.1	0.063408	0.058809	0.06287	0.06369	0.020488
						41.2	0.157931	0.125659	0.099687	0.063184		41.2	0.423124	0.470592	0.383783	0.249109		41.2	0.319088	0.272395	0.210224	0.16479	0.068327		41.2	0.200415	0.14992	0.106984	0.054221		41.2	0.053908	0.061748	0.076402	0.055827	0.037509
						41.3	0.141679	0.117714	0.086116	0.028763		41.3	0.445046	0.479757	0.38955	0.262235		41.3	0.318957	0.249785	0.197126	0.147653	0.076704		41.3	0.21448	0.148923	0.099984	0.038339		41.3	0.077807	0.065736	0.074687	0.073165	0.041963
						41.4	0.122037	0.122204	0.092328	0.056619		41.4	0.419231	0.463654	0.377691	0.23183		41.4	0.325775	0.246146	0.183448	0.13487	0.064948		41.4	0.221734	0.144368	0.107748	0.035935		41.4	0.09348	0.083115	0.091656	0.101606	0.047685
						41.5	0.145529	0.094917	0.098099	0.052121		41.5	0.428559	0.475401	0.371955	0.254196		41.5	0.320282	0.27194	0.186279	0.148449	0.086095		41.5	0.20696	0.143784	0.107646	0.033749		41.5	0.085006	0.076453	0.089021	0.079977	0.049177
						41.6	0.143271	0.097096	0.09971	0.047704		41.6	0.415763	0.476604	0.403292	0.257017		41.6	0.330821	0.276765	0.217259	0.157763	0.107964		41.6	0.215009	0.157118	0.103467	0.032201		41.6	0.06056	0.06336	0.070396	0.061319	0.020922
						41.7	0.155552	0.101301	0.110129	0.048527		41.7	0.426103	0.497277	0.412709	0.262956		41.7	0.319475	0.289386	0.208265	0.154456	0.086538		41.7	0.224294	0.16952	0.091036	0.039582		41.7	0.077047	0.06999	0.078112	0.098762	0.043453
						41.8	0.147489	0.123012	0.10699	0.049605		41.8	0.416761	0.485171	0.386946	0.243235		41.8	0.319825	0.269383	0.200324	0.143738	0.081751		41.8	0.209566	0.15029	0.106189	0.041037		41.8	0.067623	0.050132	0.073516	0.065109	0.037597
						41.9	0.136986	0.098407	0.086094	0.039477		41.9	0.427277	0.481363	0.400602	0.250633		41.9	0.318901	0.281386	0.211027	0.144441	0.095225		41.9	0.20332	0.15126	0.091418	0.036018		41.9	0.063018	0.08656	0.067172	0.077687	0.044089
						42	0.137801	0.103139	0.077787	0.026276		42	0.42893	0.474185	0.383377	0.239306		42	0.328195	0.262907	0.196542	0.14499	0.082294		42	0.201707	0.146811	0.1093	0.051634		42	0.068539	0.06481	0.071159	0.073557	0.037364
						42.1	0.145887	0.106853	0.095203	0.036361		42.1	0.426588	0.483999	0.395012	0.265013		42.1	0.315178	0.268234	0.200922	0.15594	0.074223		42.1	0.189701	0.167267	0.097444	0.027958		42.1	0.08906	0.067143	0.087407	0.081563	0.060893
						42.2	0.15908	0.127149	0.105208	0.04976		42.2	0.414234	0.476036	0.380029	0.232631		42.2	0.316637	0.263393	0.201892	0.143393	0.093466		42.2	0.194514	0.126662	0.09702	0.014216		42.2	0.070297	0.063203	0.084103	0.064719	0.029107
						42.3	0.163376	0.116228	0.097849	0.041979		42.3	0.438948	0.489765	0.391401	0.275428		42.3	0.33555	0.260229	0.209602	0.146377	0.091266		42.3	0.226812	0.147724	0.100746	0.046697		42.3	0.070487	0.070291	0.083042	0.084878	0.029551
						42.4	0.146733	0.127497	0.099865	0.044686		42.4	0.451624	0.487498	0.386515	0.258939		42.4	0.312778	0.25536	0.18192	0.1524	0.103918		42.4	0.221486	0.154607	0.106475	0.047229		42.4	0.054697	0.052061	0.080072	0.066248	0.034676
						42.5	0.148458	0.116234	0.093034	0.043732		42.5	0.431139	0.473172	0.397666	0.231945		42.5	0.328284	0.261174	0.185324	0.169339	0.078879		42.5	0.209177	0.136044	0.098216	0.049286		42.5	0.075777	0.065255	0.081009	0.082833	0.052979
						42.6	0.153093	0.124241	0.098959	0.062669		42.6	0.422813	0.478898	0.398451	0.241303		42.6	0.333264	0.258067	0.17517	0.132467	0.068529		42.6	0.215158	0.149185	0.092462	0.040931		42.6	0.077603	0.066569	0.079618	0.081686	0.051553
						42.7	0.144844	0.120966	0.098827	0.053958		42.7	0.426908	0.476496	0.396931	0.255176		42.7	0.345098	0.289095	0.218237	0.159898	0.105716		42.7	0.21297	0.15702	0.110092	0.047219		42.7	0.081061	0.066922	0.095991	0.086583	0.050666
						42.8	0.132065	0.104641	0.083198	0.031761		42.8	0.442458	0.472243	0.385033	0.251673		42.8	0.323704	0.2742	0.208765	0.161906	0.098852		42.8	0.195584	0.151409	0.095885	0.035991		42.8	0.056168	0.067632	0.073719	0.070542	0.033632
						42.9	0.134005	0.10475	0.082997	0.060069		42.9	0.418881	0.479405	0.38929	0.234795		42.9	0.320109	0.261848	0.2077	0.156055	0.080121		42.9	0.199338	0.139083	0.092342	0.044826		42.9	0.079118	0.063306	0.08762	0.074026	0.054194
						43	0.154355	0.117034	0.097618	0.046334		43	0.441777	0.471545	0.412991	0.258099		43	0.33002	0.253361	0.198822	0.157724	0.068087		43	0.20229	0.142616	0.095455	0.035371		43	0.065796	0.069903	0.095214	0.074486	0.051286
						43.1	0.128149	0.112508	0.089085	0.044195		43.1	0.428782	0.479306	0.374366	0.243494		43.1	0.324942	0.260906	0.182554	0.14938	0.084263		43.1	0.198945	0.131861	0.105174	0.039497		43.1	0.085634	0.090124	0.086492	0.0678	0.056633
						43.2	0.129027	0.089064	0.082	0.049082		43.2	0.439727	0.494429	0.390412	0.255909		43.2	0.339333	0.284686	0.22582	0.171281	0.107146		43.2	0.219879	0.158921	0.115231	0.057977		43.2	0.071948	0.060991	0.097322	0.077943	0.053853
						43.3	0.151642	0.126535	0.1038	0.049196		43.3	0.448188	0.490687	0.411939	0.258747		43.3	0.339495	0.280189	0.200657	0.156852	0.096781		43.3	0.188636	0.151837	0.080468	0.023539		43.3	0.081784	0.077841	0.080174	0.067563	0.048538
						43.4	0.144038	0.102972	0.089615	0.039349		43.4	0.425402	0.473805	0.379311	0.250657		43.4	0.330432	0.270168	0.204855	0.158264	0.09488		43.4	0.195423	0.148916	0.083416	0.046906		43.4	0.075738	0.060265	0.089167	0.063762	0.047298
						43.5	0.14323	0.11005	0.09644	0.05531		43.5	0.436016	0.474225	0.385149	0.24674		43.5	0.333488	0.264797	0.216617	0.150936	0.104017		43.5	0.212466	0.13435	0.106017	0.030167		43.5	0.064155	0.06317	0.083793	0.072049	0.040329
						43.6	0.149135	0.112864	0.095922	0.063085		43.6	0.434348	0.469543	0.402549	0.251345		43.6	0.332467	0.273069	0.212254	0.155242	0.090927		43.6	0.20187	0.145366	0.095735	0.037722		43.6	0.056627	0.061129	0.065583	0.063619	0.034705
						43.7	0.153397	0.133461	0.103185	0.042739		43.7	0.419055	0.45135	0.394544	0.225575		43.7	0.339524	0.275208	0.209001	0.157322	0.085878		43.7	0.202812	0.142402	0.098736	0.054212		43.7	0.063596	0.062559	0.089266	0.061296	0.046529
						43.8	0.124721	0.112928	0.094195	0.036387		43.8	0.445916	0.476804	0.40488	0.249416		43.8	0.343684	0.26589	0.208789	0.158452	0.10256		43.8	0.212377	0.169524	0.119065	0.057872		43.8	0.084895	0.077298	0.094996	0.083257	0.057195
						43.9	0.153869	0.120477	0.086091	0.044448		43.9	0.45132	0.476146	0.39625	0.267334		43.9	0.317008	0.259339	0.198141	0.138375	0.07952		43.9	0.18041	0.120172	0.080232	0.016764		43.9	0.080355	0.074383	0.091721	0.089962	0.047854
						44	0.126894	0.103507	0.075448	0.035989		44	0.436929	0.479626	0.405581	0.263666		44	0.337829	0.243812	0.202585	0.14699	0.084286		44	0.218213	0.15975	0.100582	0.038902		44	0.068137	0.064751	0.094613	0.064087	0.043429
						44.1	0.149662	0.125741	0.087687	0.057533		44.1	0.419604	0.461465	0.372459	0.236231		44.1	0.331809	0.258895	0.200604	0.149294	0.092229		44.1	0.206115	0.16039	0.100659	0.040384		44.1	0.051892	0.05559	0.077904	0.061597	0.02036
						44.2	0.155316	0.135235	0.116654	0.062726		44.2	0.450505	0.493794	0.414957	0.257381		44.2	0.335711	0.275247	0.217097	0.140661	0.065313		44.2	0.207359	0.152761	0.101198	0.069343		44.2	0.060588	0.035323	0.082435	0.057245	0.037379
						44.3	0.137233	0.130057	0.110885	0.062868		44.3	0.429717	0.474041	0.392681	0.256689		44.3	0.330393	0.273156	0.211133	0.160124	0.086468		44.3	0.20419	0.127582	0.097661	0.028423		44.3	0.074856	0.045538	0.082674	0.07838	0.048656
						44.4	0.156846	0.128368	0.087802	0.050756		44.4	0.452255	0.47589	0.388396	0.250285		44.4	0.329012	0.267848	0.218332	0.143193	0.095299		44.4	0.200386	0.145674	0.08782	0.048238		44.4	0.06323	0.053454	0.08198	0.089099	0.035838
						44.5	0.16051	0.148756	0.108887	0.06784		44.5	0.437986	0.477037	0.396485	0.244134		44.5	0.329952	0.270188	0.197411	0.157754	0.080846		44.5	0.19896	0.136985	0.105078	0.037501		44.5	0.072431	0.061967	0.091242	0.06399	0.055805
						44.6	0.137959	0.110893	0.09412	0.042638		44.6	0.435965	0.476705	0.400423	0.26964		44.6	0.312256	0.2606	0.209982	0.14622	0.078133		44.6	0.189868	0.131392	0.091171	0.032614		44.6	0.086671	0.079757	0.095778	0.09444	0.061648
						44.7	0.164118	0.128247	0.106909	0.055458		44.7	0.416843	0.470512	0.388202	0.241125		44.7	0.337033	0.28229	0.216434	0.157644	0.092746		44.7	0.199201	0.144798	0.098897	0.052348		44.7	0.055818	0.047439	0.097981	0.076362	0.057524
						44.8	0.137175	0.118548	0.094549	0.041569		44.8	0.430729	0.486175	0.393947	0.275379		44.8	0.331499	0.259736	0.194609	0.164357	0.067208		44.8	0.223271	0.157536	0.112741	0.052645		44.8	0.081145	0.077426	0.085442	0.090897	0.06748
						44.9	0.143269	0.110382	0.105402	0.047899		44.9	0.427404	0.481924	0.403	0.255472		44.9	0.316452	0.265488	0.196053	0.136262	0.081313		44.9	0.208306	0.137869	0.099708	0.0409		44.9	0.05952	0.061092	0.090617	0.076975	0.06198
						45	0.135933	0.115359	0.11484	0.057277		45	0.429154	0.473074	0.390828	0.261399		45	0.316747	0.252507	0.176975	0.126646	0.063546		45	0.215465	0.154153	0.107974	0.031882		45	0.073171	0.081261	0.091794	0.069748	0.03357
						45.1	0.140922	0.113184	0.10691	0.060811		45.1	0.443281	0.481537	0.417656	0.261864		45.1	0.334213	0.267812	0.217649	0.148317	0.084556		45.1	0.215186	0.154754	0.097927	0.046277		45.1	0.066485	0.071112	0.069698	0.064788	0.04555
						45.2	0.135545	0.118649	0.103475	0.050326		45.2	0.436131	0.469831	0.389727	0.253758		45.2	0.328056	0.280822	0.207587	0.165498	0.084831		45.2	0.202646	0.142817	0.09942	0.034818		45.2	0.093723	0.079955	0.090586	0.093193	0.058356
						45.3	0.159861	0.110509	0.092957	0.042024		45.3	0.442614	0.481153	0.398154	0.239751		45.3	0.324652	0.286589	0.20625	0.141352	0.090624		45.3	0.203196	0.146664	0.098913	0.027497		45.3	0.051063	0.057299	0.074554	0.064288	0.040614
						45.4	0.156301	0.129563	0.111261	0.048985		45.4	0.441069	0.481184	0.390807	0.26944		45.4	0.306497	0.259652	0.206932	0.135918	0.066352		45.4	0.212278	0.158392	0.11459	0.041964		45.4	0.066169	0.075449	0.079521	0.068744	0.050626
						45.5	0.149	0.115071	0.097386	0.052871		45.5	0.439471	0.474088	0.3996	0.235999		45.5	0.320328	0.282917	0.2012	0.139033	0.074329		45.5	0.208856	0.136207	0.096864	0.055331		45.5	0.073965	0.052627	0.084464	0.086115	0.035669
						45.6	0.132993	0.101481	0.084417	0.032339		45.6	0.430784	0.462852	0.380927	0.257353		45.6	0.333559	0.263841	0.187855	0.137423	0.090648		45.6	0.211113	0.159961	0.106289	0.059085		45.6	0.076191	0.054686	0.087107	0.073903	0.050872
						45.7	0.150322	0.102013	0.097782	0.043153		45.7	0.433906	0.486322	0.392798	0.266323		45.7	0.318485	0.267524	0.204037	0.151869	0.091014		45.7	0.219452	0.1363	0.116172	0.049656		45.7	0.071879	0.062398	0.075379	0.07024	0.038458
						45.8	0.14546	0.118927	0.093612	0.064104		45.8	0.46669	0.492494	0.411736	0.255508		45.8	0.339826	0.260577	0.210358	0.16459	0.067018		45.8	0.196202	0.13466	0.104479	0.030071		45.8	0.065292	0.054174	0.07857	0.07273	0.030103
						45.9	0.153592	0.115326	0.086514	0.054059		45.9	0.431553	0.47947	0.389026	0.241444		45.9	0.332178	0.266858	0.201128	0.149377	0.078369		45.9	0.209221	0.141053	0.093127	0.037988		45.9	0.064809	0.051078	0.07272	0.053803	0.022728
						46	0.125506	0.110484	0.093307	0.03412		46	0.439404	0.488758	0.394716	0.24433		46	0.328384	0.259894	0.21921	0.156682	0.074254		46	0.205346	0.147549	0.103668	0.057535		46	0.071535	0.063062	0.09564	0.078653	0.044285
						46.1	0.137974	0.119727	0.102884	0.049039		46.1	0.436171	0.496892	0.396483	0.255858		46.1	0.339362	0.287578	0.224392	0.161694	0.086767		46.1	0.201212	0.156369	0.110708	0.050851		46.1	0.085629	0.07138	0.101237	0.080627	0.058576
						46.2	0.15226	0.114275	0.110728	0.047965		46.2	0.431772	0.480095	0.377294	0.245431		46.2	0.312753	0.261385	0.20951	0.141367	0.07925		46.2	0.209115	0.146106	0.101743	0.025292		46.2	0.064107	0.052926	0.073695	0.081177	0.031905
						46.3	0.142507	0.126915	0.108344	0.053972		46.3	0.42991	0.485329	0.395205	0.259763		46.3	0.324709	0.262396	0.201814	0.123577	0.060909		46.3	0.194707	0.152157	0.103756	0.028922		46.3	0.055936	0.057938	0.083474	0.0741	0.027882
						46.4	0.156072	0.126795	0.097349	0.061145		46.4	0.437395	0.494067	0.38992	0.24574		46.4	0.322076	0.290414	0.216703	0.163138	0.09313		46.4	0.195264	0.132185	0.093898	0.033342		46.4	0.083608	0.062405	0.087924	0.084156	0.045058
						46.5	0.155446	0.118745	0.096744	0.059347		46.5	0.458451	0.487082	0.390934	0.255479		46.5	0.343926	0.267491	0.209027	0.150718	0.088079		46.5	0.198704	0.138158	0.075729	0.017245		46.5	0.074323	0.071501	0.082832	0.07876	0.043629
						46.6	0.147599	0.109124	0.107678	0.042443		46.6	0.417572	0.477265	0.393102	0.266083		46.6	0.324132	0.26689	0.208273	0.150665	0.080094		46.6	0.234075	0.166812	0.107244	0.064316		46.6	0.070719	0.046296	0.090803	0.071441	0.029007
						46.7	0.136344	0.103649	0.08102	0.034597		46.7	0.427241	0.47477	0.390416	0.246187		46.7	0.324133	0.265166	0.189157	0.141097	0.078998		46.7	0.211777	0.16209	0.109013	0.047055		46.7	0.070468	0.057746	0.086534	0.070919	0.044394
						46.8	0.151459	0.103978	0.099876	0.052223		46.8	0.41626	0.472003	0.390632	0.25908		46.8	0.329085	0.280981	0.210345	0.152479	0.097631		46.8	0.211793	0.144793	0.11779	0.053148		46.8	0.062511	0.052459	0.08393	0.075661	0.033092
						46.9	0.162309	0.133626	0.102876	0.047678		46.9	0.425764	0.472845	0.386805	0.245549		46.9	0.329453	0.272806	0.213524	0.15121	0.093772		46.9	0.197852	0.12695	0.096589	0.021163		46.9	0.074166	0.069233	0.082888	0.06371	0.050381
						47	0.146023	0.109925	0.090464	0.042629		47	0.436789	0.471926	0.398624	0.248453		47	0.329857	0.280129	0.198236	0.170681	0.099275		47	0.208889	0.158801	0.09986	0.053291		47	0.081896	0.077282	0.095814	0.084856	0.044965
						47.1	0.15253	0.115067	0.103718	0.04651		47.1	0.437494	0.485632	0.391932	0.262999		47.1	0.320737	0.273162	0.202345	0.155861	0.094704		47.1	0.191687	0.128996	0.092298	0.030592		47.1	0.059526	0.05739	0.083241	0.064449	0.055009
						47.2	0.172585	0.124145	0.107059	0.059094		47.2	0.44055	0.492351	0.40212	0.263499		47.2	0.350115	0.272966	0.196036	0.15105	0.097905		47.2	0.2209	0.142674	0.100077	0.047421		47.2	0.049033	0.054648	0.067264	0.053386	0.022799
						47.3	0.155638	0.119215	0.114124	0.050672		47.3	0.4321	0.483912	0.398946	0.258384		47.3	0.308805	0.275091	0.197737	0.146744	0.073296		47.3	0.210601	0.161818	0.111411	0.03568		47.3	0.057996	0.049706	0.068032	0.072211	0.010626
						47.4	0.144435	0.12528	0.106652	0.044588		47.4	0.435066	0.483223	0.383639	0.249782		47.4	0.322278	0.257966	0.190822	0.152558	0.077097		47.4	0.211456	0.158665	0.100926	0.040268		47.4	0.052057	0.06803	0.076611	0.071236	0.039952
						47.5	0.140883	0.098408	0.095866	0.039045		47.5	0.430062	0.475444	0.38917	0.250963		47.5	0.335453	0.256722	0.209558	0.148956	0.078754		47.5	0.216149	0.136787	0.103504	0.041796		47.5	0.060277	0.066794	0.088397	0.081969	0.045078
						47.6	0.136004	0.115125	0.08995	0.044418		47.6	0.440582	0.482939	0.39111	0.248166		47.6	0.340138	0.278229	0.206567	0.157621	0.091228		47.6	0.199705	0.139968	0.098886	0.036411		47.6	0.066643	0.077835	0.072315	0.067943	0.022834
						47.7	0.173403	0.12461	0.113782	0.055198		47.7	0.421392	0.479875	0.399092	0.250243		47.7	0.326002	0.276804	0.210304	0.134909	0.078074		47.7	0.217312	0.14876	0.090779	0.038358		47.7	0.067545	0.069766	0.091728	0.087473	0.060958
						47.8	0.148076	0.119901	0.101885	0.054664		47.8	0.431877	0.498318	0.401361	0.252807		47.8	0.350587	0.288927	0.217075	0.16078	0.082136		47.8	0.197651	0.148232	0.108646	0.051172		47.8	0.063548	0.054329	0.074378	0.073653	0.033379
						47.9	0.141509	0.105934	0.08733	0.033611		47.9	0.431077	0.468364	0.409396	0.246596		47.9	0.338467	0.285048	0.226311	0.172742	0.104327		47.9	0.200341	0.13483	0.086192	0.009605		47.9	0.059854	0.067737	0.076349	0.061167	0.007553
						48	0.146995	0.118039	0.111556	0.057695		48	0.440891	0.482364	0.407411	0.263551		48	0.318453	0.260352	0.194891	0.145967	0.082376		48	0.203809	0.132067	0.09332	0.034631		48	0.073541	0.068133	0.081324	0.068398	0.04057
						48.1	0.132994	0.108584	0.086462	0.04011		48.1	0.431926	0.485028	0.3936	0.257911		48.1	0.350256	0.295471	0.232844	0.16614	0.103566		48.1	0.217903	0.149505	0.100388	0.032675		48.1	0.057778	0.07056	0.092039	0.066488	0.041052
						48.2	0.140565	0.11491	0.08882	0.037411		48.2	0.440442	0.49139	0.408678	0.25632		48.2	0.327638	0.276182	0.214135	0.154212	0.090718		48.2	0.217219	0.158407	0.102861	0.060883		48.2	0.066466	0.058476	0.093085	0.065984	0.039194
						48.3	0.135227	0.106748	0.087155	0.029761		48.3	0.444534	0.466604	0.389265	0.252476		48.3	0.328004	0.268676	0.209032	0.142631	0.095386		48.3	0.217488	0.160688	0.101355	0.054225		48.3	0.085511	0.080416	0.0921	0.082163	0.052601
						48.4	0.146384	0.108401	0.100652	0.050473		48.4	0.428859	0.486104	0.378054	0.25795		48.4	0.323644	0.279151	0.204868	0.157136	0.096332		48.4	0.203839	0.138799	0.104373	0.047375		48.4	0.072459	0.077002	0.092063	0.089869	0.053897
						48.5	0.145634	0.096848	0.112215	0.036302		48.5	0.417731	0.473823	0.398301	0.242227		48.5	0.334727	0.276096	0.214929	0.141101	0.086426		48.5	0.221064	0.152278	0.099089	0.045656		48.5	0.054779	0.056007	0.069046	0.067359	0.02435
						48.6	0.151089	0.100172	0.089512	0.034704		48.6	0.430976	0.48188	0.397457	0.255844		48.6	0.315792	0.258902	0.199932	0.133708	0.081154		48.6	0.205578	0.143019	0.091627	0.052096		48.6	0.061349	0.07164	0.096583	0.070436	0.050917
						48.7	0.140843	0.101011	0.095996	0.044571		48.7	0.436253	0.505567	0.406594	0.249762		48.7	0.316221	0.275012	0.188248	0.160122	0.081785		48.7	0.221082	0.151058	0.111087	0.051943		48.7	0.062585	0.056748	0.08489	0.05777	0.029061
						48.8	0.153843	0.121174	0.106903	0.037403		48.8	0.448757	0.48229	0.392278	0.241838		48.8	0.336737	0.263711	0.193471	0.141421	0.082099		48.8	0.215751	0.149008	0.091417	0.03169		48.8	0.068809	0.053243	0.064776	0.063583	0.0373
						48.9	0.150656	0.121604	0.096572	0.049963		48.9	0.444704	0.48948	0.400036	0.260675		48.9	0.324274	0.267529	0.211874	0.155817	0.080269		48.9	0.226311	0.14905	0.120582	0.038894		48.9	0.07542	0.057756	0.083108	0.057127	0.034367
						49	0.159053	0.10787	0.108249	0.052629		49	0.441946	0.490182	0.393089	0.266863		49	0.309043	0.255595	0.201393	0.131551	0.066726		49	0.213007	0.144869	0.100261	0.034736		49	0.093503	0.087043	0.103117	0.083192	0.049314
						49.1	0.148751	0.119591	0.098758	0.047912		49.1	0.429079	0.477884	0.391673	0.244142		49.1	0.346561	0.269534	0.233879	0.168382	0.081297		49.1	0.215915	0.138816	0.107363	0.039839		49.1	0.061804	0.051232	0.075719	0.08335	0.041208
						49.2	0.155201	0.126932	0.114238	0.050631		49.2	0.436929	0.490146	0.397131	0.254877		49.2	0.338912	0.282289	0.222893	0.156683	0.092978		49.2	0.200868	0.156388	0.109842	0.039986		49.2	0.072034	0.063961	0.093967	0.084367	0.031973
						49.3	0.144325	0.103036	0.101394	0.035031		49.3	0.443314	0.483781	0.387398	0.253913		49.3	0.332484	0.284675	0.208114	0.156116	0.07262		49.3	0.227597	0.159426	0.096372	0.028529		49.3	0.074282	0.07165	0.075822	0.075683	0.034368
						49.4	0.141434	0.111663	0.10046	0.035835		49.4	0.420187	0.469003	0.385826	0.233377		49.4	0.344632	0.279209	0.227232	0.157318	0.096269		49.4	0.231078	0.156702	0.105864	0.057267		49.4	0.066612	0.059209	0.086427	0.063353	0.038074
						49.5	0.135382	0.107446	0.091611	0.040531		49.5	0.434004	0.485242	0.384155	0.241309		49.5	0.323695	0.279028	0.199284	0.149278	0.076622		49.5	0.223477	0.139852	0.11728	0.029115		49.5	0.079103	0.069615	0.086273	0.07752	0.048279
						49.6	0.139504	0.115544	0.086783	0.040353		49.6	0.443866	0.49595	0.398932	0.259145		49.6	0.323596	0.275737	0.194921	0.149508	0.070525		49.6	0.202825	0.143025	0.080396	0.029471		49.6	0.07568	0.065185	0.067267	0.084874	0.038854
						49.7	0.16039	0.12155	0.104107	0.050465		49.7	0.444328	0.509327	0.419181	0.258982		49.7	0.308481	0.266111	0.209897	0.141442	0.067403		49.7	0.205674	0.158056	0.111783	0.032148		49.7	0.084677	0.072926	0.090214	0.080485	0.042464
						49.8	0.135315	0.102494	0.080823	0.042039		49.8	0.440801	0.475194	0.378896	0.234998		49.8	0.319091	0.275809	0.198613	0.161078	0.082672		49.8	0.188751	0.134921	0.07645	0.019186		49.8	0.075338	0.070707	0.077426	0.081021	0.039679
						49.9	0.13265	0.112683	0.104702	0.052726		49.9	0.442464	0.484315	0.404051	0.253812		49.9	0.324416	0.278135	0.219594	0.159174	0.097807		49.9	0.199898	0.139552	0.095801	0.019319		49.9	0.049498	0.058874	0.082574	0.063774	0.03675
						50	0.153609	0.115201	0.091911	0.044799		50	0.438751	0.494677	0.395822	0.234095		50	0.330772	0.275541	0.199342	0.153175	0.073543		50	0.20288	0.143509	0.103602	0.039417		50	0.059101	0.058542	0.062495	0.065858	0.04785
												50.1	0.439874	0.482387	0.39525	0.236222		50.1	0.306248	0.255236	0.189946	0.126764	0.074536		50.1	0.214616	0.157561	0.109396	0.045299
												50.2	0.450594	0.486588	0.393296	0.254342		50.2	0.314671	0.250424	0.185636	0.125791	0.066451		50.2	0.207461	0.16086	0.113034	0.047917
												50.3	0.442154	0.502688	0.405473	0.246222		50.3	0.333831	0.273866	0.213702	0.149958	0.09708		50.3	0.223333	0.156994	0.112005	0.05702
												50.4	0.437275	0.47062	0.38481	0.235985		50.4	0.319868	0.26275	0.189696	0.122294	0.076106		50.4	0.20564	0.160748	0.105488	0.040514
												50.5	0.436456	0.479572	0.407659	0.244171		50.5	0.30937	0.272664	0.208275	0.142091	0.072794		50.5	0.207838	0.133477	0.100253	0.03724
												50.6	0.43223	0.494408	0.423976	0.255565		50.6	0.313629	0.274931	0.198155	0.136707	0.062161		50.6	0.196664	0.163493	0.087226	0.038403
												50.7	0.434524	0.494173	0.398484	0.247605		50.7	0.330062	0.280873	0.211802	0.144346	0.098909		50.7	0.210967	0.140416	0.08618	0.031688
												50.8	0.42739	0.473031	0.403099	0.263293		50.8	0.315746	0.276534	0.202666	0.138391	0.067601		50.8	0.206771	0.136988	0.089376	0.047242
												50.9	0.422747	0.474553	0.388244	0.228788		50.9	0.319	0.270013	0.214751	0.159394	0.099053		50.9	0.217129	0.162098	0.112992	0.054569
												51	0.430588	0.479973	0.401709	0.247619		51	0.335649	0.286269	0.230483	0.15978	0.103923		51	0.204216	0.133669	0.086808	0.02957
												51.1	0.418453	0.483437	0.383815	0.248262		51.1	0.332387	0.263798	0.197431	0.154141	0.09481		51.1	0.217061	0.166624	0.10825	0.041502
												51.2	0.424067	0.46903	0.372322	0.239497		51.2	0.326197	0.27299	0.199965	0.146951	0.074083		51.2	0.213471	0.158311	0.103319	0.051469
												51.3	0.413485	0.471244	0.367607	0.225082		51.3	0.327184	0.2791	0.204038	0.154969	0.08965		51.3	0.205056	0.155628	0.093797	0.040046
												51.4	0.438867	0.483813	0.39513	0.264236		51.4	0.332603	0.266561	0.215303	0.142079	0.083193		51.4	0.193437	0.127666	0.074404	0.036168
												51.5	0.450613	0.483511	0.398467	0.25941		51.5	0.331624	0.287568	0.1908	0.158762	0.084426		51.5	0.202598	0.154519	0.109017	0.038888
												51.6	0.446103	0.499795	0.390477	0.269923		51.6	0.318367	0.256544	0.199839	0.150357	0.092731		51.6	0.196575	0.135841	0.109933	0.038471
												51.7	0.459029	0.490901	0.413898	0.270736		51.7	0.328816	0.277887	0.209107	0.157397	0.099674		51.7	0.209475	0.149921	0.073611	0.040824
												51.8	0.447753	0.48499	0.404086	0.257992		51.8	0.346736	0.293256	0.206744	0.148984	0.079596		51.8	0.207792	0.165519	0.090448	0.050423
												51.9	0.444204	0.478421	0.396166	0.265958		51.9	0.334863	0.274251	0.206455	0.156201	0.082622		51.9	0.21026	0.16215	0.091834	0.034845
												52	0.436421	0.479206	0.389978	0.260778		52	0.319983	0.27576	0.222222	0.156156	0.087519		52	0.218806	0.158675	0.108963	0.048954
												52.1	0.454458	0.495096	0.405259	0.262268		52.1	0.335439	0.270178	0.211697	0.166988	0.093276		52.1	0.205512	0.162152	0.095168	0.04561
												52.2	0.429615	0.478077	0.40377	0.257813		52.2	0.318526	0.280604	0.199815	0.149579	0.078382		52.2	0.201412	0.150307	0.111305	0.051309
												52.3	0.433225	0.470423	0.395577	0.246545		52.3	0.342269	0.279952	0.196242	0.154128	0.090189		52.3	0.211417	0.139841	0.100213	0.03183
												52.4	0.41772	0.483507	0.371861	0.238034		52.4	0.327939	0.258026	0.198848	0.134895	0.064135		52.4	0.207692	0.137773	0.094466	0.037512
												52.5	0.427394	0.489547	0.391987	0.258939		52.5	0.329464	0.272571	0.208287	0.137695	0.080399		52.5	0.194453	0.133757	0.097436	0.015011
												52.6	0.42322	0.47592	0.394699	0.247954		52.6	0.328209	0.256452	0.197917	0.138806	0.070962		52.6	0.218727	0.158502	0.102031	0.035173
												52.7	0.432475	0.470885	0.388458	0.250864		52.7	0.342878	0.282461	0.203151	0.165285	0.079755		52.7	0.216827	0.118709	0.09073	0.038116
												52.8	0.440737	0.494644	0.419714	0.26677		52.8	0.321302	0.257396	0.209683	0.142638	0.088792		52.8	0.207941	0.142178	0.10611	0.036441
												52.9	0.431595	0.48527	0.408621	0.245262		52.9	0.320521	0.277082	0.207012	0.162418	0.094881		52.9	0.20706	0.130706	0.091398	0.036927
												53	0.422649	0.495079	0.399411	0.240758		53	0.319992	0.281344	0.210383	0.161544	0.097445		53	0.215725	0.138962	0.091545	0.055872
												53.1	0.435693	0.482374	0.403228	0.255956		53.1	0.321876	0.275656	0.21237	0.166222	0.100235		53.1	0.206081	0.145126	0.095593	0.034795
												53.2	0.436492	0.484897	0.389761	0.246012		53.2	0.336895	0.272679	0.217399	0.16035	0.093618		53.2	0.215581	0.139784	0.073501	0.041767
												53.3	0.444506	0.487826	0.396929	0.244212		53.3	0.339968	0.283364	0.199275	0.163465	0.086249		53.3	0.217152	0.147592	0.110794	0.040996
												53.4	0.440632	0.492143	0.40625	0.264459		53.4	0.346069	0.278743	0.214771	0.149857	0.095378		53.4	0.223614	0.146399	0.127241	0.050081
												53.5	0.452592	0.492818	0.400628	0.247592		53.5	0.337448	0.271213	0.210048	0.150123	0.085376		53.5	0.207975	0.162278	0.099268	0.041793
												53.6	0.429051	0.475852	0.396837	0.252394		53.6	0.314635	0.264743	0.203185	0.135559	0.060681		53.6	0.216277	0.139807	0.097995	0.037392
												53.7	0.419507	0.477645	0.399689	0.263921		53.7	0.336899	0.293806	0.22689	0.159086	0.106461		53.7	0.215748	0.146571	0.104885	0.036821
												53.8	0.441935	0.473581	0.408416	0.250708		53.8	0.319576	0.259706	0.199499	0.136637	0.077119		53.8	0.214703	0.153457	0.090668	0.052438
												53.9	0.455856	0.505425	0.409292	0.2594		53.9	0.321931	0.263785	0.195437	0.148809	0.077085		53.9	0.205441	0.146707	0.099312	0.044824
												54	0.424065	0.493282	0.400396	0.239699		54	0.338388	0.27091	0.208555	0.137521	0.085353		54	0.223219	0.151265	0.096219	0.034773
												54.1	0.436056	0.482298	0.385618	0.23295		54.1	0.333693	0.263748	0.212829	0.147158	0.072991		54.1	0.223354	0.164245	0.122407	0.04378
												54.2	0.437534	0.494008	0.39329	0.268553		54.2	0.32687	0.2693	0.227957	0.149736	0.076494		54.2	0.21724	0.154458	0.100733	0.021861
												54.3	0.439374	0.493855	0.400292	0.250243		54.3	0.297949	0.254784	0.184772	0.140478	0.077704		54.3	0.22432	0.160333	0.10869	0.061933
												54.4	0.448305	0.498927	0.40311	0.254363		54.4	0.31388	0.275798	0.188238	0.134025	0.071971		54.4	0.210238	0.159122	0.10254	0.042619
												54.5	0.451666	0.489095	0.402817	0.262582		54.5	0.332736	0.27968	0.191477	0.137226	0.081113		54.5	0.205988	0.14738	0.099089	0.025621
												54.6	0.437288	0.495378	0.393678	0.265071		54.6	0.329868	0.27555	0.215165	0.153363	0.082746		54.6	0.20045	0.145602	0.082557	0.021979
												54.7	0.438735	0.497157	0.411958	0.273488		54.7	0.337062	0.265875	0.194684	0.146861	0.082477		54.7	0.208121	0.151522	0.096078	0.020688
												54.8	0.431204	0.480913	0.398855	0.24038		54.8	0.333143	0.269881	0.200262	0.15439	0.100119		54.8	0.19891	0.160839	0.089711	0.04248
												54.9	0.4609	0.4883	0.396117	0.272743		54.9	0.32777	0.272649	0.201064	0.138218	0.086137		54.9	0.195851	0.168891	0.109061	0.052367
												55	0.42783	0.484035	0.391144	0.253574		55	0.328119	0.27671	0.20429	0.151148	0.088397		55	0.209948	0.142577	0.096248	0.033538
												55.1	0.428333	0.495848	0.394578	0.241898		55.1	0.323678	0.268038	0.210376	0.142582	0.083958		55.1	0.21522	0.148224	0.097165	0.012069
												55.2	0.442776	0.480653	0.403501	0.264445		55.2	0.331698	0.279125	0.217409	0.147856	0.095779		55.2	0.234247	0.173341	0.129989	0.061994
												55.3	0.434331	0.480929	0.41657	0.256717		55.3	0.32514	0.254428	0.205722	0.151216	0.073771		55.3	0.183422	0.128067	0.077351	0.020031
												55.4	0.431878	0.474378	0.38459	0.246849		55.4	0.330162	0.259142	0.197314	0.136197	0.078121		55.4	0.223311	0.16953	0.091245	0.046281
												55.5	0.448096	0.493284	0.387485	0.263258		55.5	0.32947	0.288821	0.220248	0.17181	0.085201		55.5	0.206213	0.146198	0.112189	0.046724
												55.6	0.444292	0.49228	0.406211	0.258507		55.6	0.322991	0.267332	0.197705	0.154602	0.079869		55.6	0.20309	0.138181	0.092145	0.027051
												55.7	0.434786	0.496042	0.395309	0.262098		55.7	0.340253	0.286239	0.21399	0.157259	0.0852		55.7	0.22902	0.155847	0.097523	0.043218
												55.8	0.459592	0.496687	0.403411	0.282328		55.8	0.323525	0.274132	0.187892	0.139294	0.075709		55.8	0.212341	0.151878	0.090815	0.031565
												55.9	0.434364	0.484838	0.393769	0.233273		55.9	0.326666	0.250069	0.198881	0.139448	0.069859		55.9	0.212351	0.150557	0.10046	0.035584
												56	0.436653	0.47846	0.388973	0.24238		56	0.337217	0.278274	0.194131	0.152923	0.06772		56	0.236709	0.159666	0.098047	0.040512
												56.1	0.444214	0.487309	0.395382	0.241976		56.1	0.329977	0.262449	0.208823	0.144989	0.080454		56.1	0.230662	0.160278	0.115703	0.05655
												56.2	0.454403	0.482446	0.402276	0.239426		56.2	0.325982	0.270532	0.204842	0.136107	0.075181		56.2	0.203949	0.150942	0.098353	0.02298
												56.3	0.444505	0.494344	0.391158	0.252047		56.3	0.34172	0.284279	0.210252	0.167815	0.091456		56.3	0.226373	0.151387	0.090964	0.02981
												56.4	0.435038	0.490685	0.402755	0.260656		56.4	0.316875	0.262885	0.184217	0.139608	0.072467		56.4	0.228789	0.157788	0.113621	0.049871
												56.5	0.423941	0.475972	0.397877	0.256613		56.5	0.326604	0.277456	0.223241	0.156318	0.092401		56.5	0.208054	0.13723	0.098363	0.052059
												56.6	0.43307	0.503869	0.405836	0.257202		56.6	0.341769	0.267485	0.216145	0.140128	0.091548		56.6	0.224196	0.145934	0.110096	0.041936
												56.7	0.445894	0.478254	0.390081	0.256896		56.7	0.307232	0.254738	0.192538	0.134494	0.076916		56.7	0.213113	0.141741	0.099048	0.033631
												56.8	0.437849	0.483839	0.408105	0.260963		56.8	0.334823	0.266616	0.209832	0.14719	0.082535		56.8	0.219498	0.143985	0.09828	0.037094
												56.9	0.426928	0.466406	0.392416	0.249852		56.9	0.337221	0.271719	0.212821	0.149151	0.070511		56.9	0.206826	0.164684	0.11068	0.027062
												57	0.440645	0.488053	0.403691	0.247845		57	0.349664	0.290864	0.226115	0.167458	0.110822		57	0.195674	0.139787	0.089425	0.035791
												57.1	0.413996	0.472837	0.400936	0.238818		57.1	0.325554	0.257864	0.223084	0.136344	0.083024		57.1	0.205312	0.145539	0.09263	0.029677
												57.2	0.417794	0.487475	0.378561	0.254712		57.2	0.335708	0.298695	0.226219	0.168755	0.110895		57.2	0.211027	0.155261	0.089259	0.0356
												57.3	0.444089	0.490842	0.3945	0.255362		57.3	0.339356	0.299079	0.23248	0.14975	0.096932		57.3	0.197048	0.136264	0.08228	0.038833
												57.4	0.444504	0.484095	0.404974	0.254688		57.4	0.328787	0.274645	0.224803	0.156789	0.085004		57.4	0.224864	0.157475	0.099742	0.038055
												57.5	0.434245	0.492717	0.385865	0.246382		57.5	0.337888	0.297449	0.207776	0.16274	0.072933		57.5	0.22082	0.152733	0.123288	0.032712
												57.6	0.438486	0.480929	0.412961	0.263476		57.6	0.335847	0.27437	0.199542	0.158087	0.094614		57.6	0.224099	0.14538	0.089916	0.03923
												57.7	0.439911	0.487198	0.412919	0.263636		57.7	0.326256	0.289083	0.209363	0.144852	0.095765		57.7	0.20975	0.163582	0.12058	0.051799
												57.8	0.440417	0.484473	0.398201	0.25026		57.8	0.331746	0.262737	0.19801	0.143913	0.082291		57.8	0.23068	0.160024	0.117538	0.078121
												57.9	0.440626	0.467372	0.37167	0.2561		57.9	0.337114	0.278065	0.200797	0.16106	0.09239		57.9	0.226461	0.169037	0.109547	0.029175
												58	0.43933	0.499033	0.414011	0.255012		58	0.33006	0.264285	0.197359	0.137951	0.07207		58	0.231643	0.163188	0.112786	0.056173
												58.1	0.434644	0.491123	0.409904	0.26167		58.1	0.33938	0.278944	0.211621	0.154028	0.076941		58.1	0.224605	0.148039	0.102414	0.050672
												58.2	0.447979	0.489991	0.389903	0.259861		58.2	0.31973	0.286339	0.223778	0.148307	0.086746		58.2	0.185907	0.142127	0.077949	0.017725
												58.3	0.426236	0.46856	0.391448	0.239747		58.3	0.317538	0.259378	0.22047	0.136046	0.081214		58.3	0.199557	0.159129	0.096614	0.031324
												58.4	0.436413	0.496712	0.392629	0.253332		58.4	0.327498	0.261922	0.21182	0.14113	0.090638		58.4	0.19812	0.138365	0.105254	0.051273
												58.5	0.446792	0.484111	0.397551	0.259835		58.5	0.328984	0.265683	0.194854	0.150881	0.072668		58.5	0.227927	0.169238	0.124086	0.042184
												58.6	0.458137	0.488226	0.415415	0.248995		58.6	0.337179	0.284788	0.218186	0.162709	0.101073		58.6	0.220321	0.139157	0.117733	0.048259
												58.7	0.450822	0.502249	0.405201	0.265342		58.7	0.328385	0.26828	0.201035	0.143342	0.091293		58.7	0.210949	0.155115	0.096689	0.044496
												58.8	0.425865	0.472255	0.383793	0.239448		58.8	0.346802	0.283777	0.195704	0.16227	0.084415		58.8	0.222997	0.155472	0.100687	0.051397
												58.9	0.450958	0.502029	0.418829	0.259606		58.9	0.342424	0.274385	0.220193	0.155088	0.086268		58.9	0.219726	0.127187	0.092683	0.04767
												59	0.437375	0.471832	0.393971	0.246664		59	0.323751	0.262508	0.187981	0.142442	0.084444		59	0.21202	0.165396	0.101514	0.038872
												59.1	0.43686	0.482515	0.387458	0.244829		59.1	0.327504	0.264052	0.193292	0.140307	0.089565		59.1	0.229671	0.167726	0.119246	0.047124
												59.2	0.449874	0.492591	0.413222	0.252197		59.2	0.329794	0.285745	0.211875	0.157263	0.080386		59.2	0.218473	0.145138	0.099727	0.035692
												59.3	0.449999	0.492101	0.407212	0.254203		59.3	0.32754	0.273148	0.20067	0.158233	0.083469		59.3	0.216174	0.134857	0.10002	0.024477
												59.4	0.424775	0.469388	0.376521	0.240394		59.4	0.31898	0.273302	0.190838	0.142621	0.067466		59.4	0.215164	0.147272	0.086957	0.030276
												59.5	0.445358	0.484141	0.403652	0.250467		59.5	0.329601	0.263662	0.200366	0.145587	0.101903		59.5	0.236427	0.159907	0.120158	0.057181
												59.6	0.445798	0.499668	0.39994	0.27317		59.6	0.334163	0.296217	0.207773	0.156183	0.098704		59.6	0.215994	0.148042	0.100559	0.026561
												59.7	0.434681	0.481332	0.410881	0.253827		59.7	0.330226	0.274421	0.201489	0.155617	0.077962		59.7	0.229442	0.158588	0.095724	0.052203
												59.8	0.443579	0.473013	0.390721	0.249806		59.8	0.33609	0.275227	0.213788	0.153374	0.094108		59.8	0.223179	0.163055	0.101357	0.046569
												59.9	0.434675	0.49744	0.398098	0.276862		59.9	0.324443	0.265173	0.196621	0.131202	0.080992		59.9	0.193291	0.150005	0.109433	0.029739
												60	0.454079	0.493009	0.407671	0.273367		60	0.326767	0.272374	0.21109	0.146823	0.091148		60	0.207765	0.141715	0.100108	0.047861
												60.1	0.448056	0.483611	0.401476	0.249372		60.12	0.332678	0.275861	0.215424	0.164805	0.098481		60.1	0.200288	0.144768	0.10633	0.039111
												60.2	0.447866	0.496777	0.408818	0.281735		60.2	0.320199	0.27217	0.196329	0.158414	0.08362		60.2	0.225814	0.151533	0.107314	0.048842
												60.3	0.43651	0.499552	0.403269	0.251895		60.3	0.340485	0.269774	0.216971	0.156902	0.101844		60.3	0.197509	0.146064	0.096865	0.037652
												60.4	0.434336	0.493283	0.397996	0.241629		60.4	0.341041	0.290461	0.221801	0.166959	0.092497		60.4	0.220487	0.153454	0.095968	0.057388
												60.5	0.43263	0.490745	0.39597	0.268247		60.5	0.332998	0.28158	0.207152	0.165252	0.098179		60.5	0.206194	0.147483	0.107739	0.029669
												60.6	0.462529	0.498459	0.400403	0.270557		60.6	0.330066	0.264033	0.208666	0.153842	0.085919		60.63	0.231769	0.174571	0.105472	0.06664
												60.7	0.456929	0.505751	0.403688	0.259728		60.7	0.31882	0.262215	0.193343	0.138911	0.062522		60.7	0.206699	0.140102	0.095801	0.029883
												60.8	0.436533	0.483234	0.390424	0.243434		60.8	0.340587	0.278995	0.205723	0.161923	0.103569		60.8	0.222803	0.16543	0.097898	0.05035
												60.9	0.43801	0.4711	0.395155	0.244886		60.9	0.326066	0.275312	0.192899	0.142977	0.076075		60.9	0.228373	0.15297	0.100494	0.055213
												61	0.435052	0.468294	0.373511	0.247749		61	0.323357	0.270091	0.188496	0.136523	0.081699		61	0.212529	0.152609	0.102534	0.036191
												61.1	0.436876	0.484182	0.406597	0.266605		61.1	0.32422	0.281626	0.19654	0.155598	0.084336		61.1	0.211362	0.142754	0.095994	0.02049
												61.2	0.429923	0.485392	0.38654	0.242144		61.2	0.335684	0.281457	0.221659	0.167725	0.10621		61.2	0.21137	0.161343	0.093027	0.029438
												61.3	0.437076	0.476087	0.390058	0.250268		61.3	0.340383	0.28282	0.20932	0.14156	0.077903		61.3	0.225399	0.153856	0.103603	0.041306
												61.4	0.427072	0.486338	0.378693	0.243294		61.4	0.331132	0.274522	0.218904	0.159808	0.089319		61.4	0.21157	0.155755	0.105622	0.022628
												61.5	0.441823	0.480727	0.403254	0.263432		61.5	0.355991	0.28123	0.235938	0.173001	0.091739		61.5	0.202142	0.142977	0.110666	0.027918
												61.6	0.452564	0.491252	0.421411	0.261285		61.6	0.35568	0.276377	0.211112	0.162663	0.045053		61.6	0.215229	0.158138	0.100511	0.055171
												61.7	0.439527	0.47365	0.400109	0.260779		61.7	0.324538	0.26453	0.213593	0.145364	0.083394		61.7	0.218301	0.156414	0.109539	0.036015
												61.8	0.453371	0.488555	0.399972	0.256621		61.8	0.324235	0.275783	0.202633	0.156591	0.092623		61.8	0.231449	0.159905	0.115991	0.051635
												61.9	0.435182	0.48752	0.41297	0.258325		61.9	0.337979	0.263741	0.200551	0.132715	0.090652		61.9	0.19381	0.145799	0.103419	0.033339
												62	0.440739	0.502474	0.409812	0.279327		62	0.339726	0.269161	0.214291	0.16351	0.105967		62	0.19989	0.149148	0.103295	0.049969
												62.1	0.431781	0.501501	0.402799	0.264216		62.1	0.338562	0.272184	0.218374	0.150067	0.084099		62.1	0.222325	0.149941	0.083134	0.036914
												62.2	0.441067	0.495247	0.399198	0.242463		62.2	0.338417	0.280563	0.214507	0.149967	0.094428		62.2	0.236731	0.159386	0.099509	0.046851
												62.3	0.431211	0.475246	0.407614	0.254716		62.3	0.338416	0.266752	0.21011	0.15447	0.089675		62.3	0.222673	0.171561	0.115807	0.057719
												62.4	0.441003	0.498788	0.398844	0.260695		62.4	0.333523	0.277121	0.206136	0.159297	0.080883		62.4	0.216744	0.146846	0.10453	0.054979
												62.5	0.466134	0.511994	0.402802	0.259991		62.5	0.32519	0.261333	0.191758	0.14969	0.095491		62.5	0.224105	0.146924	0.101995	0.035188
												62.6	0.43217	0.482583	0.405812	0.262629		62.6	0.326812	0.280314	0.211222	0.152982	0.093994		62.6	0.210077	0.140515	0.082615	0.035936
												62.7	0.440728	0.489436	0.398835	0.262714		62.7	0.313398	0.263209	0.193432	0.145496	0.07862		62.7	0.201619	0.14872	0.108552	0.03685
												62.8	0.421792	0.490109	0.393796	0.248845		62.8	0.324017	0.259199	0.197287	0.150903	0.084241		62.8	0.230671	0.134873	0.093789	0.033926
												62.9	0.44089	0.477445	0.38077	0.258617		62.9	0.335556	0.272556	0.198714	0.152283	0.093283		62.9	0.207908	0.158187	0.09443	0.022358
												63	0.44501	0.486625	0.401371	0.250217		63	0.330278	0.28902	0.219878	0.166908	0.086997		63	0.22605	0.172306	0.102666	0.053876
												63.1	0.43636	0.491896	0.395902	0.249642		63.1	0.327118	0.264828	0.197276	0.133919	0.071078		63.1	0.228621	0.154527	0.10818	0.056
												63.2	0.451038	0.483058	0.395913	0.254182		63.2	0.328739	0.276585	0.209618	0.155482	0.096987		63.2	0.218753	0.152098	0.124161	0.041655
												63.3	0.44904	0.487117	0.411922	0.26301		63.3	0.34925	0.277172	0.216613	0.149005	0.080714		63.3	0.205772	0.160941	0.120528	0.066112
												63.4	0.441693	0.503833	0.425198	0.25902		63.4	0.321521	0.275514	0.205075	0.134811	0.07694		63.4	0.218836	0.150882	0.105266	0.034899
												63.5	0.439007	0.486015	0.388577	0.248364		63.5	0.341436	0.274482	0.192418	0.147809	0.09747		63.5	0.201972	0.159743	0.097282	0.034523
												63.6	0.453109	0.488268	0.40041	0.264704		63.6	0.310119	0.270278	0.209422	0.150552	0.071003		63.6	0.207807	0.157925	0.112063	0.049298
												63.7	0.454228	0.483543	0.394746	0.26405		63.7	0.325243	0.257243	0.204079	0.138051	0.078826		63.7	0.186274	0.134941	0.074131	0.030263
												63.8	0.427476	0.494388	0.39642	0.265806		63.8	0.332259	0.272559	0.205989	0.158098	0.090212		63.8	0.196208	0.145208	0.104967	0.03958
												63.9	0.453668	0.490813	0.410807	0.265846		63.9	0.333394	0.285155	0.21886	0.153208	0.083094		63.9	0.225645	0.159943	0.116673	0.046996
												64	0.458787	0.49197	0.398684	0.259304		64	0.343654	0.273207	0.212552	0.161602	0.099698		64	0.2344	0.161972	0.111675	0.040968
												64.1	0.432497	0.490983	0.391475	0.25814		64.1	0.353356	0.279348	0.214273	0.155057	0.100351		64.1	0.205132	0.142064	0.10074	0.046373
												64.2	0.445127	0.489007	0.407119	0.251143		64.2	0.343919	0.262577	0.201888	0.161264	0.079462		64.2	0.212267	0.15364	0.085301	0.036411
												64.3	0.447175	0.497584	0.397432	0.271759		64.3	0.332129	0.251727	0.201625	0.13588	0.088933		64.3	0.228908	0.162618	0.108446	0.051674
												64.4	0.434393	0.483952	0.37826	0.263121		64.4	0.346734	0.286297	0.207489	0.150367	0.077614		64.4	0.214041	0.16614	0.112476	0.05933
												64.5	0.457033	0.498835	0.395443	0.264807		64.5	0.335203	0.27807	0.209965	0.147656	0.090853		64.5	0.205836	0.139169	0.091626	0.012402
												64.6	0.447206	0.490368	0.405303	0.261589		64.6	0.351954	0.281532	0.20099	0.163171	0.092317		64.6	0.209615	0.144219	0.101116	0.02918
												64.7	0.450666	0.490475	0.411032	0.256605		64.7	0.332386	0.277284	0.230449	0.135506	0.089222		64.7	0.205724	0.122946	0.079601	0.014784
												64.8	0.447381	0.481248	0.395569	0.25885		64.8	0.325888	0.269321	0.20446	0.152559	0.091149		64.8	0.209592	0.142062	0.095307	0.029108
												64.9	0.442868	0.4975	0.402353	0.256024		64.9	0.32068	0.295736	0.218365	0.157982	0.08532		64.9	0.209766	0.161159	0.095346	0.032102
												65	0.461265	0.508331	0.408568	0.271174		65	0.323076	0.270067	0.193867	0.139559	0.092103		65	0.194347	0.149212	0.085741	0.029299
												65.1	0.434457	0.488613	0.389693	0.248202		65.1	0.329785	0.250095	0.191836	0.144484	0.0646		65.1	0.210372	0.156548	0.103573	0.04107
												65.2	0.433631	0.480474	0.401177	0.259712		65.2	0.332463	0.264988	0.187919	0.147359	0.077518		65.2	0.226632	0.152357	0.092599	0.033123
												65.3	0.433491	0.48213	0.396843	0.269576		65.3	0.321696	0.27432	0.184679	0.151428	0.087739		65.3	0.216371	0.14319	0.106504	0.030156
												65.4	0.432068	0.479982	0.408857	0.251853		65.4	0.326114	0.270992	0.198344	0.142147	0.078974		65.4	0.203962	0.147781	0.099145	0.036828
												65.5	0.444013	0.482264	0.421531	0.243175		65.5	0.337256	0.270732	0.189849	0.148914	0.089847		65.5	0.220303	0.136874	0.093331	0.036583
												65.6	0.441362	0.481195	0.402117	0.246843		65.6	0.307675	0.27452	0.181724	0.149742	0.062745		65.6	0.239273	0.162027	0.118328	0.052998
												65.7	0.444344	0.483884	0.396714	0.267283		65.7	0.327806	0.270495	0.201448	0.154028	0.071794		65.7	0.235152	0.156887	0.102217	0.060372
												65.8	0.441404	0.469754	0.398719	0.260246		65.8	0.337029	0.272345	0.200804	0.132339	0.084111		65.8	0.228945	0.161848	0.105409	0.059298
												65.9	0.456889	0.486396	0.394	0.256061		65.9	0.335089	0.282321	0.209451	0.146125	0.079887		65.9	0.198121	0.128618	0.092791	0.026415
												66	0.456133	0.499278	0.421322	0.270679		66	0.33794	0.276559	0.216539	0.142537	0.082479		66	0.220202	0.146969	0.099279	0.038972
												66.1	0.436475	0.511105	0.42061	0.279667		66.1	0.34633	0.281599	0.200578	0.156825	0.101037		66.1	0.223566	0.162227	0.134933	0.05164
												66.2	0.434149	0.482759	0.407486	0.259841		66.2	0.308072	0.257156	0.176446	0.127634	0.084175		66.2	0.206924	0.1415	0.099629	0.041292
												66.3	0.433911	0.486269	0.404491	0.249906		66.3	0.322259	0.269234	0.208261	0.145232	0.079984		66.3	0.226839	0.15021	0.102466	0.039333
												66.4	0.453474	0.489157	0.408147	0.251371		66.4	0.34129	0.284484	0.205766	0.153387	0.094423		66.4	0.221053	0.159907	0.132469	0.052463
												66.5	0.440031	0.482028	0.407486	0.269877		66.5	0.324067	0.260266	0.215636	0.140437	0.07217		66.5	0.219019	0.151324	0.102078	0.044602
												66.6	0.43729	0.476438	0.394479	0.251971		66.6	0.316635	0.26524	0.216546	0.136171	0.065949		66.6	0.222568	0.159201	0.10991	0.056627
												66.7	0.43225	0.472894	0.382156	0.239705		66.7	0.335916	0.287801	0.217046	0.151394	0.088621		66.7	0.216186	0.149493	0.102238	0.024644
												66.8	0.443122	0.474345	0.390945	0.250289		66.8	0.331122	0.269642	0.193903	0.137804	0.08681		66.8	0.214578	0.148555	0.107049	0.034715
												66.9	0.454187	0.493769	0.407069	0.272279		66.9	0.343781	0.279707	0.21859	0.168577	0.091283		66.9	0.204682	0.152365	0.10626	0.036043
												67	0.418269	0.457729	0.374776	0.263153		67	0.325483	0.259175	0.203116	0.137788	0.080128		67	0.222735	0.152318	0.102715	0.031645
												67.1	0.43149	0.477974	0.391516	0.241674		67.1	0.339032	0.300179	0.221672	0.163291	0.094071		67.1	0.235717	0.163001	0.098235	0.034156
												67.2	0.460774	0.514816	0.427001	0.265083		67.2	0.346565	0.273022	0.21642	0.163538	0.100066		67.2	0.20761	0.162448	0.102574	0.046457
												67.3	0.432626	0.485074	0.385156	0.262502		67.3	0.351745	0.297637	0.215257	0.168851	0.096314		67.3	0.2186	0.1612	0.122437	0.045589
												67.4	0.461664	0.506087	0.432247	0.270084		67.4	0.33465	0.303556	0.219648	0.150381	0.089664		67.4	0.19523	0.137425	0.100389	0.021812
												67.5	0.452461	0.492769	0.40338	0.252717		67.5	0.346092	0.286704	0.233042	0.163607	0.084969		67.5	0.2161	0.158886	0.09844	0.030756
												67.6	0.446881	0.497106	0.411122	0.263477		67.6	0.348017	0.294315	0.223285	0.177423	0.089511		67.6	0.198747	0.138252	0.084698	0.025118
												67.7	0.455812	0.483354	0.402598	0.260926		67.7	0.340558	0.292154	0.214344	0.174136	0.076883		67.7	0.215505	0.136477	0.089107	0.024839
												67.8	0.43399	0.481467	0.399578	0.250853		67.8	0.326123	0.248116	0.18708	0.126189	0.067108		67.8	0.204602	0.143672	0.08727	0.03173
												67.9	0.424722	0.483855	0.375768	0.25055		67.9	0.345723	0.259918	0.212485	0.158789	0.101699		67.9	0.20254	0.143619	0.090656	0.030057
												68	0.418809	0.469446	0.377894	0.248862		68	0.359545	0.284044	0.228174	0.154148	0.087754		68	0.224553	0.158343	0.098386	0.043338
												68.1	0.426918	0.460438	0.39761	0.231498		68.1	0.344927	0.276119	0.208983	0.153072	0.078895		68.1	0.236231	0.163416	0.114738	0.03592
												68.2	0.437679	0.47844	0.389328	0.244786		68.2	0.337178	0.288278	0.214538	0.151979	0.078299		68.2	0.21382	0.162111	0.101456	0.044165
												68.3	0.442868	0.489478	0.384801	0.261715		68.3	0.350378	0.272883	0.21406	0.166138	0.086983		68.3	0.225326	0.166833	0.113061	0.053914
												68.4	0.452531	0.503914	0.402753	0.281873		68.4	0.355799	0.288678	0.229353	0.180364	0.091188		68.4	0.221256	0.150659	0.083223	0.030074
												68.5	0.442741	0.496511	0.393222	0.248925		68.5	0.33253	0.280568	0.212298	0.149576	0.089215		68.5	0.202443	0.133155	0.085461	0.031974
												68.6	0.45211	0.496807	0.403246	0.260466		68.6	0.310909	0.256943	0.182833	0.121934	0.065627		68.6	0.219757	0.157438	0.096016	0.03145
												68.7	0.445352	0.468331	0.38323	0.248755		68.7	0.337923	0.26098	0.200561	0.155001	0.083248		68.7	0.234489	0.166592	0.115186	0.027835
												68.8	0.427467	0.483361	0.393334	0.252566		68.8	0.338391	0.283753	0.211407	0.149255	0.093974		68.8	0.214157	0.15361	0.104655	0.046432
												68.9	0.454156	0.499804	0.419727	0.285749		68.9	0.347205	0.279002	0.195928	0.155649	0.08608		68.9	0.20508	0.141714	0.092472	0.028484
												69	0.440846	0.495135	0.404886	0.244906		69	0.333885	0.289708	0.220587	0.171284	0.100152		69	0.201209	0.156799	0.089706	0.041885
												69.1	0.443075	0.496075	0.405398	0.257017		69.1	0.340386	0.284472	0.212819	0.151929	0.092599		69.1	0.203265	0.146984	0.088037	0.015552
												69.2	0.440508	0.486061	0.389515	0.25786		69.2	0.335371	0.27771	0.205202	0.15544	0.0912		69.2	0.213152	0.142319	0.100401	0.028821
												69.3	0.436237	0.484702	0.410887	0.259195		69.3	0.340036	0.286777	0.199134	0.160059	0.091019		69.3	0.232771	0.153554	0.110039	0.064716
												69.4	0.434914	0.479357	0.404586	0.247986		69.4	0.335737	0.26105	0.185717	0.141976	0.060997		69.4	0.208074	0.155859	0.104139	0.041843
												69.5	0.432848	0.480923	0.414933	0.259641		69.5	0.350862	0.271064	0.21947	0.169552	0.086178		69.5	0.224876	0.139967	0.089918	0.039345
												69.6	0.455286	0.493702	0.414397	0.266394		69.6	0.328865	0.276277	0.192174	0.152555	0.078444		69.6	0.199898	0.150145	0.105837	0.050898
												69.7	0.442275	0.480992	0.394042	0.243751		69.7	0.339634	0.277069	0.211611	0.154204	0.09384		69.7	0.219758	0.157753	0.104465	0.036332
												69.8	0.444556	0.477656	0.392273	0.249978		69.8	0.334589	0.284455	0.201436	0.134649	0.079454		69.8	0.203825	0.159136	0.106648	0.043521
												69.9	0.439989	0.485677	0.382757	0.236996		69.9	0.313511	0.269908	0.188253	0.143795	0.068651		69.9	0.22922	0.170826	0.10285	0.050899
												70	0.432771	0.495992	0.39549	0.270821		70	0.334807	0.270851	0.212499	0.14855	0.078772		70	0.222633	0.173893	0.09554	0.041332
												70.1	0.454385	0.490144	0.405367	0.262452		70.1	0.326527	0.277255	0.205444	0.138382	0.088441		70.1	0.202568	0.143124	0.091892	0.024716
												70.2	0.452219	0.482233	0.395529	0.257165		70.2	0.329655	0.286061	0.203733	0.145003	0.07738		70.2	0.208548	0.15378	0.09874	0.036405
												70.3	0.434698	0.479046	0.389313	0.23661		70.3	0.326486	0.280496	0.210149	0.147676	0.074863		70.3	0.212798	0.1569	0.089294	0.036032
												70.4	0.450438	0.5	0.398421	0.260054		70.4	0.335337	0.269904	0.203063	0.147646	0.08436		70.4	0.198622	0.161538	0.095204	0.023259
												70.5	0.440279	0.468922	0.406089	0.242007		70.5	0.348729	0.283407	0.206472	0.169029	0.09509		70.5	0.219467	0.152472	0.112799	0.041735
												70.6	0.442447	0.497736	0.395135	0.258513		70.6	0.354673	0.280012	0.22178	0.158441	0.098646		70.6	0.218192	0.147508	0.097613	0.019279
												70.7	0.450852	0.480786	0.383087	0.239294		70.7	0.344401	0.289765	0.207682	0.157148	0.079311		70.7	0.217078	0.159082	0.098156	0.036701
												70.8	0.431485	0.491778	0.402737	0.2559		70.8	0.33956	0.284136	0.21695	0.155754	0.083272		70.8	0.215745	0.153301	0.098072	0.054981
												70.9	0.44557	0.490568	0.38196	0.25116		70.9	0.365317	0.287502	0.214524	0.179668	0.0961		70.9	0.211304	0.141702	0.103166	0.03171
												71	0.438023	0.486075	0.386186	0.245409		71	0.332696	0.273026	0.22108	0.152967	0.08342		71	0.213095	0.138303	0.091173	0.022262
												71.1	0.435921	0.484955	0.398363	0.241296		71.1	0.326421	0.265279	0.190385	0.131236	0.067356		71.1	0.201604	0.132758	0.085065	0.044974
												71.2	0.450369	0.487004	0.405902	0.25925		71.2	0.345768	0.277386	0.199455	0.151657	0.084905		71.2	0.204271	0.152858	0.109282	0.039159
												71.3	0.438258	0.490524	0.404906	0.246048		71.3	0.352007	0.276714	0.213081	0.166527	0.084753		71.3	0.211016	0.157858	0.12133	0.02933
												71.4	0.442408	0.483964	0.391922	0.239968		71.4	0.336678	0.285664	0.223334	0.15672	0.084483		71.4	0.19679	0.140119	0.084095	0.02118
												71.5	0.450584	0.490771	0.402439	0.250169		71.5	0.350905	0.300647	0.218606	0.16114	0.085169		71.5	0.217908	0.147911	0.114397	0.044288
												71.6	0.429129	0.464861	0.392198	0.262882		71.6	0.332426	0.289703	0.206169	0.155679	0.092751		71.6	0.219927	0.156166	0.116888	0.055681
												71.7	0.433075	0.480316	0.391205	0.246616		71.7	0.334289	0.280191	0.191918	0.141477	0.082428		71.7	0.199323	0.126524	0.082581	0.023276
												71.8	0.457236	0.501113	0.420562	0.266314		71.8	0.322735	0.268051	0.1976	0.151221	0.08037		71.8	0.244348	0.159096	0.125635	0.041049
												71.9	0.461917	0.488882	0.390566	0.254569		71.9	0.344188	0.283146	0.214982	0.142076	0.084776		71.9	0.22005	0.138851	0.102845	0.031419
												72	0.434271	0.478147	0.399619	0.245011		72	0.334624	0.296884	0.199045	0.145359	0.084668		72	0.216305	0.134382	0.088057	0.035584
												72.1	0.442	0.486517	0.378991	0.254092		72.1	0.329098	0.259916	0.197325	0.139487	0.066146		72.1	0.204829	0.158564	0.088106	0.029787
												72.2	0.429448	0.487959	0.382461	0.240907		72.2	0.340202	0.284846	0.210212	0.166383	0.087846		72.2	0.235733	0.149517	0.114877	0.054587
												72.3	0.433717	0.48765	0.39682	0.244356		72.3	0.326562	0.276418	0.214122	0.1528	0.078699		72.3	0.202805	0.150972	0.109156	0.032555
												72.4	0.452554	0.485971	0.404284	0.264937		72.4	0.319089	0.26284	0.190296	0.144993	0.065889		72.4	0.209431	0.144005	0.080012	0.037059
												72.5	0.447925	0.492918	0.39446	0.253866		72.5	0.337662	0.284402	0.201073	0.139641	0.093074		72.5	0.220899	0.160204	0.09994	0.055041
												72.6	0.436502	0.464716	0.396422	0.254617		72.6	0.33862	0.274171	0.20447	0.147843	0.083559		72.6	0.220773	0.160157	0.097192	0.031254
												72.7	0.443143	0.494678	0.395362	0.250813		72.7	0.328044	0.278704	0.208692	0.164667	0.08687		72.7	0.216578	0.15943	0.100075	0.047432
												72.8	0.434624	0.477312	0.400128	0.235778		72.8	0.336164	0.279323	0.211231	0.141869	0.079419		72.8	0.22903	0.154695	0.101222	0.02736
												72.9	0.444933	0.491981	0.404018	0.24712		72.9	0.34892	0.294444	0.213274	0.151416	0.087248		72.9	0.210787	0.143233	0.107564	0.042173
												73	0.435884	0.473594	0.389615	0.237245		73	0.318143	0.258176	0.223724	0.137494	0.0812		73	0.200243	0.124891	0.084292	0.02177
												73.1	0.444386	0.489987	0.40075	0.253313		73.1	0.342835	0.296221	0.213994	0.164544	0.097574		73.1	0.227123	0.181663	0.124407	0.047381
												73.2	0.43204	0.488686	0.382234	0.249956		73.2	0.357006	0.27393	0.223887	0.162894	0.092993		73.2	0.217521	0.144772	0.096271	0.028974
												73.3	0.441628	0.485014	0.399126	0.248105		73.3	0.329806	0.281874	0.183062	0.148017	0.087491		73.3	0.21931	0.161973	0.097283	0.045312
												73.4	0.459421	0.494364	0.402946	0.242104		73.4	0.336488	0.280361	0.214713	0.146556	0.076907		73.4	0.226587	0.155266	0.108703	0.059639
												73.5	0.460508	0.495475	0.406859	0.258143		73.5	0.337487	0.280533	0.203013	0.150194	0.060445		73.5	0.228862	0.138611	0.105081	0.029654
												73.6	0.446634	0.497279	0.398018	0.272622		73.6	0.339981	0.275678	0.214119	0.172321	0.088296		73.6	0.218938	0.161725	0.106235	0.037207
												73.7	0.464568	0.500556	0.401476	0.26214		73.7	0.327681	0.274464	0.213761	0.162197	0.091145		73.7	0.21715	0.166136	0.107949	0.048214
												73.8	0.451648	0.488287	0.399159	0.262019		73.8	0.337547	0.271907	0.200771	0.147149	0.080335		73.8	0.216528	0.146916	0.099671	0.045092
												73.9	0.427196	0.484214	0.3868	0.232057		73.9	0.340316	0.291809	0.21768	0.16782	0.088468		73.9	0.210427	0.138278	0.105495	0.02894
												74	0.454095	0.487565	0.408836	0.24306		74	0.344228	0.286644	0.210805	0.153638	0.077721		74	0.21329	0.138813	0.087	0.022092
												74.1	0.431468	0.490523	0.400391	0.24339		74.1	0.344296	0.296793	0.234713	0.159798	0.107844		74.1	0.222882	0.153214	0.112927	0.032074
												74.2	0.450638	0.486297	0.406887	0.274211		74.2	0.332189	0.287822	0.2039	0.144617	0.080715		74.2	0.204407	0.135855	0.092991	0.037441
												74.3	0.445628	0.493044	0.427694	0.242633		74.3	0.343779	0.283959	0.218418	0.145813	0.09514		74.3	0.224683	0.136096	0.100983	0.036899
												74.4	0.448341	0.489932	0.397008	0.261929		74.4	0.359093	0.285179	0.224153	0.14913	0.098977		74.4	0.234788	0.162273	0.121415	0.046469
												74.5	0.44147	0.501427	0.3967	0.278537		74.5	0.323619	0.266734	0.205107	0.156677	0.083492		74.5	0.220933	0.157367	0.109634	0.043874
												74.6	0.440135	0.49673	0.417992	0.278573		74.6	0.344875	0.293696	0.219084	0.171047	0.09915		74.6	0.20762	0.146778	0.087224	0.028618
												74.7	0.436863	0.474254	0.403708	0.232304		74.7	0.325397	0.275416	0.21028	0.146095	0.097306		74.7	0.213897	0.159612	0.098479	0.044277
												74.8	0.443653	0.478377	0.395888	0.253164		74.8	0.334231	0.270261	0.19359	0.137207	0.088022		74.8	0.206784	0.152556	0.098584	0.048182
												74.9	0.428766	0.466055	0.376836	0.243613		74.9	0.330694	0.272636	0.212791	0.137027	0.071338		74.9	0.222003	0.148285	0.114562	0.043032
												75	0.435675	0.486041	0.405515	0.25232		75	0.338329	0.257027	0.197474	0.139628	0.070712		75	0.248433	0.163743	0.11706	0.046478
												75.1	0.447345	0.484973	0.395233	0.25276		75.1	0.338454	0.286516	0.21606	0.145642	0.094261		75.1	0.206746	0.128408	0.070922	0.026613
												75.2	0.45496	0.486859	0.395638	0.246148		75.2	0.361019	0.267446	0.227866	0.159319	0.102157		75.2	0.223595	0.168281	0.107912	0.055727
												75.3	0.454486	0.480712	0.399254	0.273674		75.3	0.344441	0.280256	0.204202	0.147938	0.078586		75.3	0.207043	0.155724	0.101481	0.028947
												75.4	0.443455	0.510393	0.414681	0.261794		75.4	0.326177	0.281886	0.211335	0.151681	0.074307		75.4	0.229769	0.155964	0.10534	0.044906
												75.5	0.436962	0.485374	0.394163	0.231679		75.5	0.34719	0.28174	0.21118	0.176337	0.099252		75.5	0.220789	0.157909	0.101942	0.040923
												75.6	0.438354	0.504024	0.410916	0.259112		75.6	0.330792	0.280414	0.218414	0.170467	0.088557		75.6	0.215096	0.154564	0.110858	0.030468
												75.7	0.442431	0.486762	0.399454	0.276102		75.7	0.351958	0.296538	0.221369	0.174287	0.102142		75.7	0.215363	0.152857	0.125062	0.028046
												75.8	0.469786	0.514716	0.420711	0.27616		75.8	0.349508	0.296072	0.224598	0.159594	0.092798		75.8	0.200092	0.13916	0.097346	0.01696
												75.9	0.447846	0.493211	0.398936	0.261642		75.9	0.3438	0.295532	0.207064	0.162228	0.101384		75.9	0.227426	0.152485	0.098591	0.047296
												76	0.449083	0.511309	0.419591	0.272448		76	0.320333	0.265552	0.191627	0.151272	0.06928		76	0.203276	0.162789	0.094396	0.052419
												76.1	0.428889	0.464359	0.385572	0.222089		76.1	0.33682	0.271273	0.204239	0.134181	0.090657		76.1	0.230284	0.162468	0.117949	0.045931
												76.2	0.465173	0.501808	0.407007	0.264557		76.2	0.325709	0.271773	0.198846	0.143104	0.062609		76.2	0.23225	0.136925	0.099607	0.028263
												76.3	0.442605	0.500432	0.397019	0.269463		76.3	0.322541	0.268431	0.205387	0.127665	0.059201		76.3	0.233176	0.173711	0.11827	0.051617
												76.4	0.44385	0.486391	0.409674	0.251789		76.4	0.335803	0.279511	0.219104	0.161802	0.083149		76.4	0.212405	0.144224	0.098629	0.008989
												76.5	0.443025	0.49148	0.396841	0.260449		76.5	0.339901	0.278814	0.206268	0.149125	0.084721		76.5	0.22933	0.155792	0.109891	0.034121
												76.6	0.464385	0.495339	0.411503	0.266695		76.6	0.34447	0.282947	0.212061	0.151126	0.083763		76.6	0.221115	0.15744	0.094326	0.035153
												76.7	0.430735	0.488541	0.396295	0.263784		76.7	0.32552	0.260566	0.205581	0.147214	0.074643		76.7	0.195474	0.134571	0.093519	0.018483
												76.8	0.442859	0.489623	0.415891	0.251752		76.8	0.324701	0.260406	0.204754	0.138074	0.066722		76.8	0.208371	0.153291	0.099643	0.032138
												76.9	0.44431	0.499985	0.409618	0.257502		76.9	0.335142	0.270266	0.213919	0.156969	0.086217		76.9	0.225084	0.158983	0.101806	0.036768
												77	0.441305	0.482699	0.392918	0.255091		77	0.353177	0.292029	0.210798	0.147254	0.092477		77	0.203689	0.166047	0.104583	0.021478
												77.1	0.461104	0.49602	0.400268	0.249191		77.1	0.347818	0.29406	0.195035	0.159758	0.082639		77.1	0.220684	0.154866	0.107169	0.033643
												77.2	0.45457	0.480264	0.408	0.268153		77.2	0.346455	0.287092	0.213974	0.167347	0.071861		77.2	0.205599	0.153508	0.099666	0.022629
												77.3	0.450379	0.488547	0.404251	0.251521		77.3	0.331504	0.262624	0.190131	0.140919	0.07415		77.3	0.23759	0.182748	0.110238	0.042976
												77.4	0.435338	0.505698	0.405978	0.263173		77.4	0.321257	0.280791	0.19203	0.13759	0.093892		77.4	0.228839	0.157956	0.115388	0.043749
												77.5	0.445477	0.497892	0.407906	0.253538		77.5	0.320505	0.26545	0.194509	0.131845	0.075356		77.5	0.210072	0.141822	0.087221	0.032734
												77.6	0.468131	0.502714	0.413599	0.263679		77.6	0.335065	0.277753	0.217085	0.138176	0.082884		77.6	0.209947	0.142977	0.103363	0.047846
												77.7	0.433106	0.499815	0.400357	0.256888		77.7	0.347408	0.281708	0.213759	0.162011	0.088435		77.7	0.194177	0.143762	0.09178	0.023014
												77.8	0.446294	0.492074	0.409673	0.269413		77.8	0.328198	0.273741	0.206296	0.135692	0.072672		77.8	0.230102	0.149487	0.115724	0.057524
												77.9	0.462646	0.484249	0.401431	0.271652		77.9	0.343354	0.254958	0.206287	0.136251	0.094377		77.9	0.2229	0.141311	0.113122	0.031437
												78	0.443876	0.476994	0.410416	0.255632		78	0.350858	0.292262	0.227263	0.157908	0.092194		78	0.219804	0.138639	0.097341	0.037952
												78.1	0.444506	0.485741	0.397646	0.278596		78.1	0.341149	0.280123	0.21413	0.151057	0.104015		78.1	0.233532	0.171578	0.126167	0.052059
												78.2	0.442079	0.509088	0.409233	0.253367		78.2	0.318717	0.272355	0.214996	0.153288	0.083405		78.2	0.23038	0.152557	0.111639	0.04614
												78.3	0.441656	0.483918	0.405704	0.254618		78.3	0.345035	0.279374	0.228184	0.16403	0.100874		78.3	0.225377	0.145896	0.111059	0.042369
												78.4	0.465522	0.511115	0.424218	0.277245		78.4	0.351459	0.278146	0.207224	0.171176	0.092491		78.4	0.234519	0.147908	0.097871	0.031097
												78.5	0.45693	0.500894	0.403642	0.267011		78.5	0.331551	0.285999	0.21764	0.1531	0.086778		78.5	0.217071	0.154945	0.095917	0.051955
												78.6	0.424248	0.481165	0.41809	0.263325		78.6	0.342384	0.275017	0.213535	0.156925	0.081801		78.6	0.231365	0.164245	0.113919	0.039917
												78.7	0.445825	0.48953	0.381008	0.263628		78.7	0.3312	0.277729	0.191819	0.122783	0.087779		78.7	0.214426	0.167025	0.085856	0.038895
												78.8	0.444648	0.499551	0.406563	0.263747		78.8	0.349875	0.276598	0.204872	0.138298	0.083018		78.8	0.223823	0.148524	0.097122	0.022245
												78.9	0.451213	0.498228	0.40787	0.25245		78.9	0.338331	0.282825	0.213578	0.15809	0.074286		78.9	0.201825	0.141678	0.098775	0.043906
												79	0.445847	0.506166	0.394822	0.265386		79	0.337095	0.274805	0.212295	0.130751	0.063962		79	0.227447	0.145411	0.100986	0.034249
												79.1	0.462791	0.492925	0.393322	0.24322		79.1	0.348762	0.278672	0.212532	0.153133	0.089915		79.1	0.229974	0.152875	0.095549	0.038622
												79.2	0.436855	0.494206	0.403096	0.269583		79.2	0.333125	0.262855	0.189104	0.144953	0.07081		79.2	0.226078	0.153862	0.104843	0.04111
												79.3	0.455119	0.500272	0.397171	0.260048		79.3	0.332433	0.288667	0.219096	0.160522	0.106306		79.3	0.200098	0.160516	0.100435	0.026931
												79.4	0.436638	0.498846	0.400004	0.264765		79.4	0.322224	0.275885	0.204207	0.157389	0.073299		79.4	0.22163	0.164594	0.094744	0.058479
												79.5	0.439807	0.479213	0.393832	0.234921		79.5	0.340161	0.272805	0.205034	0.139465	0.09319		79.5	0.234422	0.15557	0.115615	0.042014
												79.6	0.436101	0.481382	0.397511	0.247628		79.6	0.357253	0.291911	0.222274	0.165585	0.099706		79.6	0.214709	0.153078	0.095973	0.033715
												79.7	0.42451	0.474139	0.394606	0.238335		79.7	0.335368	0.288362	0.226347	0.1546	0.089895		79.7	0.206618	0.133662	0.102525	0.030631
												79.8	0.434959	0.501694	0.388815	0.254524		79.8	0.347297	0.291513	0.224869	0.151421	0.084644		79.8	0.211452	0.126217	0.107291	0.034385
												79.9	0.459699	0.500406	0.419842	0.278435		79.9	0.329587	0.284941	0.208813	0.16991	0.088218		79.9	0.227826	0.162995	0.103018	0.050725
												80	0.444466	0.49635	0.410264	0.255605		80	0.360253	0.297519	0.237868	0.172102	0.115146		80	0.223357	0.160546	0.111321	0.04489
												80.1	0.440199	0.489741	0.418104	0.261697		80.1	0.353209	0.270103	0.206569	0.154839	0.09277		80.1	0.209389	0.1471	0.091862	0.023745
												80.2	0.456976	0.503751	0.405964	0.256957		80.2	0.340729	0.271099	0.202132	0.147589	0.09288		80.2	0.236492	0.157304	0.111065	0.042192
												80.3	0.455129	0.496881	0.420575	0.261749		80.3	0.339806	0.28699	0.201901	0.164803	0.079171		80.3	0.20746	0.160472	0.112378	0.04337
												80.4	0.454616	0.486078	0.405341	0.248957		80.4	0.352741	0.297507	0.222389	0.167219	0.096003		80.4	0.216867	0.138615	0.114522	0.045383
												80.5	0.459513	0.482413	0.411044	0.260752		80.5	0.346574	0.287592	0.21774	0.156537	0.092804		80.5	0.204416	0.147605	0.088771	0.032305
												80.6	0.430749	0.484857	0.402245	0.239543		80.6	0.330598	0.257816	0.200311	0.140987	0.065539		80.62	0.20651	0.150451	0.09092	0.036487
												80.7	0.4551	0.50009	0.405661	0.254445		80.7	0.319671	0.269479	0.187483	0.149418	0.066055		80.7	0.205732	0.142962	0.085294	0.024228
												80.8	0.448825	0.490506	0.405333	0.263252		80.8	0.330135	0.277744	0.19646	0.151661	0.079969		80.8	0.223246	0.141212	0.093183	0.027274
												80.9	0.433018	0.474573	0.395352	0.244212		80.9	0.324221	0.279924	0.192734	0.129776	0.076236		80.9	0.22515	0.149677	0.113982	0.047202
												81	0.444185	0.505821	0.411616	0.27646		81	0.348524	0.285197	0.218598	0.154545	0.082711		81	0.22932	0.150698	0.100794	0.050586
												81.1	0.442475	0.472761	0.393511	0.253071		81.1	0.330694	0.262695	0.192534	0.147503	0.094244		81.1	0.226711	0.158477	0.09738	0.039795
												81.2	0.465293	0.498772	0.424733	0.264866		81.2	0.320692	0.269183	0.189339	0.141156	0.077654		81.2	0.220668	0.181773	0.107789	0.045856
												81.3	0.442207	0.495909	0.393596	0.26329		81.3	0.347271	0.26121	0.206437	0.148989	0.094279		81.3	0.212539	0.148165	0.093105	0.028265
												81.4	0.452995	0.488738	0.399557	0.243616		81.4	0.340278	0.268764	0.197508	0.137218	0.075037		81.4	0.213127	0.158764	0.092042	0.030521
												81.5	0.437417	0.481925	0.397946	0.244817		81.5	0.338696	0.265905	0.217562	0.166777	0.082456		81.5	0.230475	0.149168	0.119534	0.051983
												81.6	0.440476	0.492766	0.397789	0.255139		81.6	0.324863	0.2676	0.202682	0.134314	0.079615		81.6	0.235873	0.178466	0.124237	0.056676
												81.7	0.440415	0.495565	0.400776	0.252351		81.7	0.332688	0.271548	0.214273	0.162367	0.082087		81.7	0.220829	0.152776	0.099424	0.020974
												81.8	0.428754	0.468901	0.395601	0.233859		81.8	0.330736	0.277109	0.211395	0.14806	0.075473		81.8	0.214393	0.147212	0.085941	0.037789
												81.9	0.462309	0.493126	0.403397	0.250739		81.9	0.325238	0.260495	0.196191	0.133591	0.074363		81.9	0.226424	0.164895	0.119641	0.04742
												82	0.449668	0.492472	0.40982	0.260183		82	0.333338	0.285948	0.216396	0.155228	0.081224		82	0.236525	0.162682	0.118123	0.047315
												82.1	0.456709	0.501562	0.425293	0.276394		82.1	0.33065	0.282813	0.207152	0.151792	0.084007		82.1	0.220931	0.146983	0.096455	0.02527
												82.2	0.439635	0.469113	0.406486	0.24877		82.2	0.330597	0.28998	0.20558	0.141528	0.104049		82.2	0.219823	0.15437	0.098088	0.025237
												82.3	0.460005	0.491126	0.400475	0.262243		82.3	0.326817	0.274699	0.200608	0.135523	0.082036		82.3	0.209251	0.160524	0.119669	0.030262
												82.4	0.447686	0.49673	0.406955	0.255144		82.4	0.346979	0.292794	0.207499	0.146749	0.085798		82.4	0.222626	0.151937	0.08785	0.022426
												82.5	0.463689	0.510478	0.412803	0.274568		82.5	0.321351	0.290085	0.208621	0.1502	0.072015		82.5	0.208137	0.165922	0.110711	0.02025
												82.6	0.46309	0.49617	0.405331	0.255275		82.6	0.325312	0.290881	0.200848	0.144316	0.058125		82.6	0.204962	0.131456	0.099796	0.033021
												82.7	0.457589	0.496653	0.408891	0.252262		82.7	0.328621	0.270012	0.191991	0.134806	0.086811		82.7	0.205362	0.151067	0.092986	0.031981
												82.8	0.453117	0.499927	0.419829	0.277278		82.8	0.331186	0.287877	0.217877	0.145751	0.084231		82.8	0.211419	0.142749	0.114329	0.039557
												82.9	0.436784	0.474575	0.381675	0.23994		82.9	0.328588	0.269597	0.218515	0.171912	0.082284		82.9	0.204381	0.141585	0.109929	0.043241
												83	0.439144	0.489664	0.384869	0.237445		83	0.330603	0.275805	0.222127	0.144247	0.086087		83	0.221193	0.157931	0.096536	0.03213
												83.1	0.458512	0.492992	0.416033	0.263716		83.1	0.339312	0.295012	0.214459	0.15366	0.089021		83.1	0.223927	0.165815	0.132249	0.058914
												83.2	0.460993	0.485397	0.414186	0.258376		83.2	0.362819	0.294097	0.229638	0.170307	0.100554		83.2	0.240512	0.14634	0.120444	0.045619
												83.3	0.444258	0.494613	0.414436	0.245618		83.3	0.347065	0.269265	0.216725	0.171379	0.090673		83.3	0.23015	0.155551	0.101061	0.051974
												83.4	0.446005	0.490315	0.403656	0.261154		83.4	0.339906	0.302114	0.203523	0.149468	0.091184		83.4	0.206258	0.157512	0.104817	0.031813
												83.5	0.440756	0.491791	0.404824	0.265218		83.5	0.33227	0.278005	0.207278	0.148531	0.100884		83.5	0.231818	0.15437	0.101331	0.037195
												83.6	0.42719	0.494657	0.409805	0.251795		83.6	0.332812	0.279336	0.217372	0.155779	0.096324		83.6	0.219746	0.152877	0.094326	0.040354
												83.7	0.429879	0.471782	0.392528	0.25307		83.7	0.345355	0.275819	0.207539	0.16448	0.083958		83.7	0.221756	0.164637	0.101001	0.039128
												83.8	0.430441	0.492872	0.386188	0.24132		83.8	0.327395	0.262383	0.207216	0.145549	0.092923		83.8	0.219845	0.131676	0.0989	0.04622
												83.9	0.445159	0.488814	0.395101	0.243199		83.9	0.339968	0.274297	0.217982	0.142921	0.081603		83.9	0.222097	0.162825	0.102518	0.031698
												84	0.449538	0.504481	0.417243	0.270177		84	0.344165	0.276672	0.197197	0.16326	0.086754		84	0.233976	0.139306	0.091448	0.013926
												84.1	0.428672	0.502162	0.407657	0.254146		84.1	0.349497	0.277699	0.209245	0.152632	0.100901		84.1	0.206736	0.144376	0.074319	0.016542
												84.2	0.456316	0.508393	0.422808	0.253691		84.2	0.339311	0.280362	0.21279	0.156712	0.091224		84.2	0.230486	0.149052	0.101298	0.037765
												84.3	0.436267	0.489428	0.409865	0.251334		84.3	0.344972	0.267787	0.200085	0.156186	0.089941		84.3	0.213826	0.1403	0.098926	0.029246
												84.4	0.448264	0.510421	0.407902	0.27284		84.4	0.324205	0.28471	0.211834	0.157797	0.090608		84.4	0.225622	0.158394	0.111018	0.041898
												84.5	0.456552	0.488268	0.397459	0.247041		84.5	0.322489	0.27434	0.203387	0.15986	0.073634		84.5	0.20731	0.146297	0.080518	0.034613
												84.6	0.428124	0.474528	0.383275	0.25838		84.6	0.340676	0.263974	0.208198	0.151047	0.089971		84.6	0.217013	0.147026	0.090616	0.031557
												84.7	0.460557	0.512852	0.425569	0.279632		84.7	0.341083	0.267254	0.220067	0.144786	0.087898		84.7	0.221767	0.140131	0.096108	0.017409
												84.8	0.432269	0.482587	0.412225	0.248515		84.8	0.325192	0.29362	0.211088	0.165178	0.106864		84.8	0.210581	0.142317	0.09166	0.037649
												84.9	0.455145	0.49114	0.399385	0.262644		84.9	0.321224	0.281113	0.192799	0.141942	0.091634		84.9	0.216586	0.136901	0.099078	0.023167
												85	0.440492	0.486189	0.411451	0.250132		85	0.323693	0.262736	0.18972	0.151148	0.063785		85	0.217054	0.153294	0.09783	0.026109
												85.1	0.433083	0.502053	0.407765	0.23989		85.1	0.35216	0.292946	0.223734	0.170135	0.097966		85.1	0.215005	0.136303	0.096541	0.040659
												85.2	0.440286	0.492917	0.39937	0.27078		85.2	0.334943	0.262987	0.219091	0.146378	0.072065		85.2	0.226371	0.15897	0.10386	0.03921
												85.3	0.462212	0.475015	0.418406	0.272858		85.3	0.322971	0.27345	0.215152	0.174814	0.085189		85.3	0.188418	0.138515	0.089158	0.023042
												85.4	0.460834	0.500261	0.412769	0.262598		85.4	0.340578	0.301957	0.225112	0.168353	0.095279		85.4	0.217471	0.146144	0.106984	0.039038
												85.5	0.446777	0.490844	0.418211	0.263006		85.5	0.33207	0.272329	0.218125	0.152409	0.09448		85.5	0.214475	0.156863	0.109148	0.029233
												85.6	0.45823	0.499804	0.413405	0.273844		85.6	0.346252	0.298981	0.218446	0.176161	0.079553		85.6	0.222528	0.158504	0.099861	0.031465
												85.7	0.45049	0.50935	0.424209	0.268857		85.7	0.341785	0.290154	0.220501	0.161148	0.09656		85.7	0.226773	0.173813	0.11608	0.047101
												85.8	0.445617	0.479549	0.399524	0.258759		85.8	0.326009	0.283542	0.195834	0.147284	0.075933		85.8	0.233481	0.163303	0.106304	0.037962
												85.9	0.451473	0.503219	0.41335	0.282581		85.9	0.338211	0.295745	0.202522	0.151109	0.083473		85.9	0.198196	0.137435	0.086478	0.029293
												86	0.437997	0.511461	0.412801	0.257271		86	0.372601	0.301926	0.230282	0.165838	0.104038		86	0.232546	0.161329	0.110964	0.036947
												86.1	0.456143	0.495946	0.400645	0.271948		86.1	0.353682	0.276274	0.19669	0.157215	0.089993		86.1	0.212893	0.14363	0.08999	0.019457
												86.2	0.429133	0.473316	0.399603	0.253012		86.2	0.342868	0.279563	0.21844	0.160699	0.08734		86.2	0.222987	0.130393	0.104592	0.034139
												86.3	0.454805	0.496902	0.399863	0.246977		86.3	0.355806	0.277756	0.209305	0.163666	0.095617		86.3	0.212705	0.159988	0.092031	0.032072
												86.4	0.449052	0.497549	0.428788	0.260181		86.4	0.346731	0.295149	0.22413	0.162983	0.102197		86.4	0.223665	0.15892	0.099253	0.036846
												86.5	0.450229	0.492984	0.395253	0.259768		86.5	0.331826	0.259887	0.207507	0.135534	0.084691		86.5	0.210942	0.158742	0.103774	0.026974
												86.6	0.445773	0.502213	0.385347	0.257976		86.6	0.359074	0.304929	0.230491	0.162764	0.107907		86.6	0.206555	0.149996	0.109509	0.049112
												86.7	0.45956	0.512773	0.413329	0.272748		86.7	0.340244	0.277078	0.22143	0.160819	0.090993		86.7	0.214477	0.142066	0.102491	0.052487
												86.8	0.457596	0.490469	0.391621	0.249691		86.8	0.339387	0.264771	0.20573	0.142342	0.084898		86.8	0.227784	0.148863	0.093338	0.035174
												86.9	0.451261	0.491112	0.414245	0.270278		86.9	0.32936	0.282974	0.21815	0.150909	0.084808		86.9	0.233856	0.137194	0.089031	0.03295
												87	0.450904	0.494804	0.402457	0.26267		87	0.33451	0.270441	0.208973	0.141385	0.07406		87	0.218111	0.170756	0.100437	0.038066
												87.1	0.447445	0.488579	0.393763	0.255797		87.1	0.331826	0.280197	0.191912	0.149353	0.102588		87.1	0.225904	0.161391	0.107165	0.046507
												87.2	0.452058	0.486217	0.397924	0.247583		87.2	0.342869	0.308298	0.206946	0.153803	0.076556		87.2	0.212559	0.148477	0.10277	0.046075
												87.3	0.428205	0.48013	0.408881	0.250192		87.3	0.3437	0.281473	0.194722	0.138623	0.086605		87.3	0.230094	0.17636	0.115457	0.028267
												87.4	0.440864	0.492956	0.398317	0.249806		87.4	0.330998	0.265172	0.218336	0.133965	0.07878		87.4	0.228791	0.152904	0.090916	0.029113
												87.5	0.435648	0.491169	0.40079	0.24516		87.5	0.343711	0.284337	0.216735	0.16537	0.0896		87.5	0.216708	0.154521	0.106211	0.04218
												87.6	0.452811	0.500335	0.412959	0.2697		87.6	0.349156	0.294224	0.214863	0.158357	0.111738		87.6	0.229828	0.16601	0.092182	0.034425
												87.7	0.445427	0.480922	0.401955	0.247774		87.7	0.327796	0.28767	0.209296	0.147648	0.067838		87.7	0.204161	0.150956	0.099174	0.033357
												87.8	0.435626	0.478134	0.388192	0.255744		87.8	0.326648	0.267619	0.218793	0.161573	0.08112		87.8	0.206345	0.151579	0.087467	0.019733
												87.9	0.450953	0.493102	0.404432	0.263549		87.9	0.324936	0.269293	0.213802	0.152404	0.095252		87.9	0.210653	0.14555	0.090841	0.023922
												88	0.454162	0.487605	0.407741	0.269066		88	0.342391	0.26888	0.21043	0.146585	0.090028		88	0.228567	0.146891	0.100265	0.040313
												88.1	0.446702	0.503815	0.409215	0.274486		88.1	0.345077	0.286146	0.214882	0.162872	0.093696		88.1	0.220645	0.163391	0.105971	0.050017
												88.2	0.443358	0.489401	0.392183	0.249601		88.2	0.336734	0.28195	0.22971	0.157813	0.109959		88.2	0.203787	0.155595	0.087111	0.027505
												88.3	0.43661	0.483198	0.38936	0.253451		88.3	0.348568	0.287716	0.217821	0.165322	0.093469		88.3	0.200679	0.156452	0.106893	0.034261
												88.4	0.455372	0.487137	0.404427	0.258847		88.4	0.349732	0.288439	0.20851	0.158407	0.091366		88.4	0.203946	0.158519	0.111317	0.050339
												88.5	0.460183	0.497556	0.418268	0.24906		88.5	0.344579	0.277419	0.227819	0.144242	0.089896		88.5	0.215959	0.151708	0.09825	0.037393
												88.6	0.452383	0.48943	0.389076	0.266979		88.6	0.309116	0.262949	0.200123	0.129057	0.081503		88.6	0.221865	0.132514	0.100905	0.031994
												88.7	0.444227	0.490484	0.398444	0.252489		88.7	0.354433	0.287535	0.206021	0.148587	0.085577		88.7	0.236191	0.169487	0.110896	0.03921
												88.8	0.463378	0.485014	0.40514	0.253287		88.8	0.330523	0.281282	0.202168	0.127126	0.060156		88.8	0.219439	0.151181	0.118227	0.04705
												88.9	0.432975	0.487155	0.407945	0.239574		88.9	0.360396	0.297536	0.215832	0.162441	0.098551		88.9	0.21558	0.147918	0.105054	0.030546
												89	0.441762	0.489952	0.392094	0.259427		89	0.333718	0.275271	0.209002	0.151111	0.061259		89	0.221098	0.16528	0.078656	0.040562
												89.1	0.44622	0.477143	0.396094	0.257726		89.1	0.341339	0.290063	0.220331	0.149696	0.08578		89.1	0.229239	0.160516	0.105307	0.050888
												89.2	0.449671	0.497717	0.414702	0.24793		89.2	0.337742	0.27244	0.203586	0.140634	0.09513		89.2	0.244099	0.161351	0.117648	0.033861
												89.3	0.445311	0.48609	0.399793	0.247208		89.3	0.312619	0.275809	0.191564	0.14923	0.085913		89.3	0.239274	0.170784	0.113569	0.052214
												89.4	0.43349	0.494754	0.400643	0.268191		89.4	0.3104	0.276134	0.192903	0.138754	0.067576		89.4	0.236938	0.149505	0.113112	0.054055
												89.5	0.449215	0.511434	0.415373	0.276387		89.5	0.335254	0.262925	0.198275	0.141397	0.101773		89.5	0.211158	0.148563	0.104802	0.027921
												89.6	0.465628	0.504201	0.391334	0.270997		89.6	0.34261	0.270115	0.196311	0.155735	0.084806		89.6	0.224731	0.164186	0.109123	0.033952
												89.7	0.451513	0.497216	0.404424	0.257334		89.7	0.353555	0.290955	0.20817	0.153434	0.097766		89.7	0.204263	0.165882	0.094204	0.042562
												89.8	0.440411	0.499927	0.415286	0.262406		89.8	0.329292	0.267133	0.191678	0.135647	0.076785		89.8	0.214734	0.146551	0.086107	0.028114
												89.9	0.447272	0.494623	0.387911	0.239043		89.9	0.344857	0.281813	0.201143	0.15477	0.098839		89.9	0.2191	0.155479	0.110002	0.042763
												90	0.466203	0.510079	0.407348	0.267838		90	0.34587	0.284941	0.217903	0.145114	0.109567		90	0.248848	0.16389	0.125391	0.046159
												90.1	0.44614	0.491806	0.406258	0.240219		90.1	0.344222	0.268663	0.20145	0.133094	0.073497		90.1	0.214219	0.165246	0.098929	0.033775
												90.2	0.446323	0.493373	0.402546	0.257616		90.2	0.333719	0.272901	0.221393	0.151573	0.072883		90.2	0.225091	0.170433	0.128096	0.042505
												90.3	0.442056	0.486173	0.411631	0.258417		90.3	0.329796	0.284369	0.199744	0.159176	0.09035		90.3	0.218399	0.142337	0.101673	0.049119
												90.4	0.44892	0.493085	0.398372	0.254071		90.4	0.347236	0.28996	0.225708	0.156266	0.10091		90.4	0.221385	0.146128	0.098603	0.040586
												90.5	0.433768	0.502255	0.386566	0.252608		90.5	0.343021	0.304247	0.221689	0.160381	0.094911		90.5	0.215461	0.155967	0.111224	0.044561
												90.6	0.439369	0.489482	0.390579	0.255565		90.6	0.337021	0.28181	0.201913	0.17145	0.080966		90.6	0.200365	0.139163	0.09344	0.035416
												90.7	0.442606	0.486861	0.407918	0.259337		90.7	0.323981	0.266146	0.211693	0.143992	0.082269		90.7	0.203199	0.147693	0.078751	0.010069
												90.8	0.441595	0.479877	0.398299	0.251035		90.8	0.352865	0.285647	0.220111	0.175214	0.101226		90.8	0.229566	0.142537	0.093715	0.050091
												90.9	0.447046	0.473443	0.390078	0.262031		90.9	0.34743	0.285834	0.205875	0.148675	0.103515		90.9	0.207965	0.141653	0.103862	0.021906
												91	0.44191	0.489098	0.399837	0.253257		91	0.338675	0.278565	0.22526	0.14582	0.089753		91	0.232592	0.1515	0.109007	0.050679
												91.1	0.433492	0.49082	0.390943	0.248452		91.1	0.333106	0.277767	0.200471	0.142143	0.060778		91.1	0.210955	0.150817	0.088782	0.036085
												91.2	0.441256	0.492036	0.393121	0.258365		91.2	0.339165	0.250645	0.200669	0.138961	0.087177		91.2	0.214575	0.148422	0.099874	0.043059
												91.3	0.435677	0.491056	0.401472	0.256811		91.3	0.338714	0.280075	0.215118	0.163726	0.08401		91.3	0.222877	0.132512	0.100941	0.031653
												91.4	0.442815	0.485142	0.392443	0.256563		91.4	0.338694	0.282223	0.208538	0.165297	0.091825		91.4	0.231336	0.157981	0.107963	0.019564
												91.5	0.445313	0.48931	0.39947	0.253485		91.5	0.344099	0.281006	0.198985	0.152168	0.091633		91.5	0.219044	0.156885	0.099525	0.029138
												91.6	0.43592	0.488301	0.389873	0.252198		91.6	0.343475	0.27769	0.229772	0.137867	0.109434		91.6	0.23805	0.162354	0.097184	0.046498
												91.7	0.438503	0.487827	0.389873	0.249283		91.7	0.345117	0.292614	0.199364	0.156121	0.093725		91.7	0.212419	0.162967	0.109114	0.032039
												91.8	0.439125	0.479097	0.39575	0.251288		91.8	0.330499	0.270851	0.207549	0.148064	0.07714		91.8	0.204259	0.154946	0.105835	0.046689
												91.9	0.45779	0.497138	0.418278	0.252153		91.9	0.362682	0.288616	0.21743	0.150561	0.087325		91.9	0.218584	0.159453	0.107114	0.062354
												92	0.419483	0.484609	0.396085	0.24586		92	0.333496	0.280275	0.200895	0.154762	0.088858		92	0.208716	0.137726	0.106806	0.023103
												92.1	0.454097	0.499075	0.405711	0.26462		92.1	0.343465	0.275197	0.204866	0.14617	0.071506		92.1	0.221974	0.162645	0.112886	0.029206
												92.2	0.459489	0.509809	0.418101	0.266092		92.2	0.328407	0.280067	0.215955	0.151729	0.094094		92.2	0.200542	0.158067	0.100485	0.02318
												92.3	0.463251	0.492376	0.400056	0.264156		92.3	0.343908	0.295336	0.215451	0.172497	0.099686		92.3	0.223214	0.156269	0.103958	0.049638
												92.4	0.450868	0.495224	0.397655	0.25966		92.4	0.318721	0.278696	0.201509	0.132787	0.077656		92.4	0.198245	0.152031	0.105602	0.043677
												92.5	0.4463	0.50398	0.409353	0.254028		92.5	0.310435	0.271928	0.182743	0.132201	0.063377		92.5	0.215051	0.141462	0.110761	0.05501
												92.6	0.442779	0.487889	0.399405	0.250887		92.6	0.357673	0.303491	0.229904	0.171984	0.085403		92.6	0.228037	0.165113	0.091958	0.039531
												92.7	0.432174	0.486355	0.405502	0.253203		92.7	0.343519	0.278147	0.198736	0.158717	0.085498		92.7	0.206791	0.131627	0.103556	0.033179
												92.8	0.453672	0.487369	0.402896	0.259287		92.8	0.328614	0.282957	0.212183	0.150233	0.08262		92.8	0.234543	0.142075	0.108233	0.029156
												92.9	0.458311	0.509488	0.42375	0.277106		92.9	0.3531	0.279938	0.221745	0.147462	0.086007		92.9	0.202058	0.148397	0.100633	0.023527
												93	0.455642	0.502536	0.411652	0.243258		93	0.328158	0.261824	0.197563	0.144224	0.067752		93	0.24414	0.172843	0.119153	0.038266
												93.1	0.447428	0.49417	0.403529	0.251806		93.1	0.336284	0.288768	0.225493	0.152023	0.077883		93.1	0.22361	0.147196	0.114383	0.043595
												93.2	0.437348	0.488054	0.403795	0.261437		93.2	0.336261	0.256624	0.192677	0.139846	0.072804		93.2	0.207925	0.133523	0.104598	0.033173
												93.3	0.448665	0.485369	0.382582	0.255856		93.3	0.332019	0.273726	0.217006	0.150295	0.093627		93.3	0.194781	0.15802	0.111621	0.025323
												93.4	0.449241	0.508271	0.407735	0.266436		93.4	0.342157	0.271542	0.207984	0.144695	0.064177		93.4	0.207114	0.136726	0.099065	0.023863
												93.5	0.448458	0.500758	0.398034	0.239905		93.5	0.325229	0.270412	0.197313	0.14924	0.076981		93.5	0.233412	0.152316	0.081468	0.033583
												93.6	0.443552	0.492121	0.415238	0.25424		93.6	0.325793	0.270036	0.183994	0.136369	0.08237		93.6	0.219219	0.15171	0.119996	0.023702
												93.7	0.442063	0.492839	0.420067	0.260798		93.7	0.341363	0.28062	0.215726	0.144107	0.077018		93.7	0.208403	0.123006	0.104268	0.043252
												93.8	0.452696	0.490637	0.407676	0.265851		93.8	0.340669	0.281503	0.201811	0.142276	0.07493		93.8	0.210095	0.146988	0.088825	0.024108
												93.9	0.448889	0.494357	0.413923	0.255411		93.9	0.326358	0.261456	0.214473	0.140006	0.069069		93.9	0.216115	0.154795	0.116638	0.039884
												94	0.438664	0.490544	0.406074	0.250026		94	0.339243	0.289991	0.22608	0.146824	0.082352		94	0.223083	0.141137	0.090637	0.050078
												94.1	0.449727	0.502751	0.415644	0.262408		94.1	0.32619	0.287259	0.214787	0.155633	0.078285		94.1	0.192949	0.157415	0.112827	0.041699
												94.2	0.465456	0.503217	0.408616	0.267409		94.2	0.339674	0.268728	0.205904	0.151181	0.0684		94.2	0.20682	0.143194	0.101066	0.024432
												94.3	0.427237	0.486993	0.402852	0.248991		94.3	0.341552	0.279789	0.206997	0.132328	0.073854		94.3	0.210638	0.15429	0.101841	0.013731
												94.4	0.451693	0.49685	0.403248	0.271204		94.4	0.343719	0.280222	0.206095	0.148264	0.092374		94.4	0.223588	0.163764	0.111614	0.046178
												94.5	0.44116	0.503633	0.404023	0.28198		94.5	0.330096	0.272625	0.204119	0.148263	0.091429		94.5	0.211309	0.146605	0.101671	0.022677
												94.6	0.45842	0.508203	0.432303	0.264452		94.6	0.340171	0.28231	0.208991	0.15191	0.085833		94.6	0.225552	0.16374	0.116528	0.039315
												94.7	0.462955	0.508236	0.420682	0.261408		94.7	0.350317	0.295163	0.222016	0.165977	0.093939		94.7	0.213798	0.172988	0.088078	0.036848
												94.8	0.458666	0.516569	0.417255	0.293324		94.8	0.340859	0.275356	0.193687	0.16385	0.08153		94.8	0.22478	0.155617	0.109936	0.038414
												94.9	0.423024	0.472626	0.399442	0.222751		94.9	0.340107	0.281313	0.20264	0.159993	0.072857		94.9	0.199922	0.154372	0.096115	0.021155
												95	0.452023	0.501205	0.404783	0.278308		95	0.346628	0.281169	0.224824	0.165919	0.088271		95	0.224936	0.154638	0.094709	0.037513
												95.1	0.463359	0.499523	0.417801	0.258225		95.1	0.344287	0.281652	0.207218	0.154154	0.088364		95.1	0.217965	0.152616	0.106837	0.056535
												95.2	0.430058	0.492739	0.391356	0.249346		95.2	0.355442	0.285041	0.225895	0.172722	0.08747		95.2	0.220362	0.168306	0.094875	0.035455
												95.3	0.444376	0.48713	0.386807	0.255996		95.3	0.352556	0.274995	0.221365	0.158185	0.076307		95.3	0.215074	0.162914	0.089902	0.039125
												95.4	0.442993	0.493669	0.402688	0.252735		95.4	0.354175	0.269682	0.223823	0.165461	0.085868		95.4	0.204548	0.156028	0.086686	0.024495
												95.5	0.449491	0.504905	0.408023	0.266417		95.5	0.346871	0.295917	0.214935	0.160105	0.077439		95.5	0.21758	0.148587	0.10365	0.037575
												95.6	0.46489	0.493056	0.419202	0.278055		95.6	0.328224	0.254544	0.210926	0.15384	0.08423		95.6	0.204125	0.149019	0.106052	0.035608
												95.7	0.45185	0.503743	0.410474	0.249574		95.7	0.311231	0.266993	0.200461	0.140226	0.066153		95.7	0.230053	0.169417	0.102718	0.042333
												95.8	0.441878	0.500553	0.412042	0.25617		95.8	0.324194	0.262251	0.189591	0.149501	0.082875		95.8	0.220948	0.151941	0.104457	0.035887
												95.9	0.453338	0.505274	0.409225	0.270404		95.9	0.374449	0.306512	0.233549	0.166904	0.102275		95.9	0.228867	0.159448	0.09962	0.033102
												96	0.456864	0.499581	0.39111	0.250621		96	0.337929	0.287148	0.213484	0.158613	0.083404		96	0.24468	0.171154	0.11642	0.055592
												96.1	0.465071	0.507672	0.422911	0.261147		96.1	0.339016	0.278942	0.206411	0.140732	0.08847		96.1	0.225456	0.140902	0.088535	0.032389
												96.2	0.463792	0.520757	0.417443	0.265522		96.2	0.307588	0.254202	0.195212	0.13485	0.079645		96.2	0.214064	0.151779	0.097126	0.022233
												96.3	0.457477	0.503	0.41902	0.261206		96.3	0.321505	0.284151	0.200053	0.142665	0.083754		96.3	0.219369	0.143399	0.10565	0.03905
												96.4	0.453624	0.494624	0.433788	0.266651		96.4	0.328087	0.268832	0.202543	0.14874	0.069871		96.4	0.211959	0.149584	0.090092	0.037096
												96.5	0.453946	0.513697	0.424271	0.278596		96.5	0.326346	0.262452	0.177947	0.130442	0.077705		96.5	0.224987	0.159905	0.095721	0.046061
												96.6	0.44069	0.487438	0.397092	0.268868		96.6	0.32053	0.282476	0.197431	0.14206	0.077726		96.6	0.220105	0.158736	0.106751	0.039774
												96.7	0.455672	0.496736	0.413554	0.270924		96.7	0.329153	0.29191	0.206752	0.146683	0.088301		96.7	0.22957	0.144163	0.106835	0.042041
												96.8	0.449415	0.498067	0.416606	0.262082		96.8	0.33631	0.272615	0.204025	0.141079	0.068698		96.8	0.209831	0.152056	0.104123	0.027987
												96.9	0.456445	0.50582	0.418638	0.273154		96.9	0.340887	0.284185	0.208946	0.153067	0.088539		96.9	0.214876	0.161174	0.092215	0.045434
												97	0.444743	0.494073	0.39301	0.250055		97	0.330027	0.263563	0.193905	0.140116	0.072451		97	0.214535	0.158413	0.102896	0.047517
												97.1	0.452013	0.50158	0.397238	0.267696		97.1	0.333224	0.270842	0.20314	0.149617	0.074277		97.1	0.236485	0.1747	0.113822	0.04378
												97.2	0.458371	0.499214	0.411402	0.283093		97.2	0.352875	0.283776	0.223035	0.156438	0.092797		97.2	0.212579	0.143024	0.107465	0.047873
												97.3	0.434706	0.482557	0.397894	0.243248		97.3	0.323897	0.276744	0.201953	0.171222	0.093237		97.3	0.227016	0.169808	0.122425	0.039286
												97.4	0.433862	0.481368	0.391721	0.233992		97.4	0.34027	0.284964	0.213485	0.150735	0.089266		97.4	0.223849	0.171354	0.117069	0.032471
												97.5	0.458459	0.492139	0.3995	0.26989		97.5	0.341755	0.278252	0.200015	0.158145	0.090467		97.5	0.21354	0.154442	0.122001	0.025168
												97.6	0.467231	0.502756	0.385859	0.265415		97.6	0.346921	0.271494	0.206338	0.161566	0.077438		97.6	0.218442	0.14053	0.102059	0.019607
												97.7	0.456731	0.509414	0.404304	0.27365		97.7	0.345258	0.274605	0.22007	0.145827	0.090677		97.7	0.225458	0.153332	0.107968	0.03149
												97.8	0.452957	0.496748	0.430013	0.266969		97.8	0.325178	0.288311	0.224241	0.156537	0.064283		97.8	0.223497	0.14915	0.11145	0.032963
												97.9	0.457218	0.484639	0.392496	0.251871		97.9	0.329654	0.276478	0.206577	0.140667	0.089607		97.9	0.211879	0.1568	0.09163	0.038549
												98	0.440259	0.493676	0.401556	0.251441		98	0.321429	0.266603	0.204293	0.14125	0.077775		98	0.222071	0.142012	0.106354	0.034102
												98.1	0.453453	0.496284	0.411458	0.255433		98.1	0.363763	0.277736	0.20742	0.168727	0.097521		98.1	0.23217	0.15878	0.117305	0.03277
												98.2	0.453513	0.488451	0.400773	0.258336		98.2	0.338874	0.267568	0.203204	0.138247	0.076378		98.2	0.221384	0.151523	0.101236	0.015592
												98.3	0.448394	0.50612	0.406789	0.262074		98.3	0.341805	0.282274	0.212337	0.163931	0.091303		98.3	0.207312	0.130998	0.094203	0.034758
												98.4	0.454961	0.484322	0.393541	0.234806		98.4	0.323283	0.270162	0.213484	0.144891	0.082704		98.4	0.202681	0.140479	0.073864	0.024687
												98.5	0.444033	0.485171	0.386234	0.251733		98.5	0.329158	0.265819	0.204318	0.133479	0.075485		98.5	0.197218	0.148425	0.085444	0.0297
												98.6	0.462332	0.497243	0.387629	0.250643		98.6	0.347724	0.288205	0.209434	0.163779	0.107767		98.6	0.202268	0.143521	0.099734	0.037058
												98.7	0.4409	0.490456	0.395523	0.259806		98.7	0.323205	0.280218	0.198855	0.142073	0.084805		98.7	0.220023	0.167045	0.094902	0.040755
												98.8	0.433492	0.495845	0.400265	0.254606		98.8	0.356149	0.296074	0.230713	0.174954	0.093521		98.8	0.219475	0.146186	0.101032	0.034946
												98.9	0.455126	0.520756	0.406325	0.282469		98.9	0.342949	0.273137	0.205627	0.146902	0.073472		98.9	0.22771	0.170912	0.110037	0.062513
												99	0.46291	0.511871	0.422192	0.276914		99	0.335084	0.261369	0.19741	0.152294	0.067866		99	0.212606	0.162982	0.095911	0.034374
												99.1	0.454927	0.498041	0.394758	0.240921		99.1	0.338035	0.291846	0.202403	0.154911	0.094138		99.1	0.223338	0.152959	0.089673	0.041328
												99.2	0.435934	0.50456	0.394652	0.253392		99.2	0.35724	0.30479	0.22547	0.161629	0.106051		99.2	0.215376	0.163918	0.08569	0.03216
												99.3	0.45981	0.496604	0.39238	0.248344		99.3	0.335656	0.301009	0.21299	0.15219	0.088314		99.3	0.214627	0.181557	0.124921	0.039308
												99.4	0.438803	0.497567	0.406322	0.253659		99.4	0.337052	0.28142	0.201915	0.144498	0.078051		99.4	0.220528	0.145963	0.099454	0.042495
												99.53	0.47412	0.50225	0.424637	0.277565		99.5	0.327002	0.271964	0.191014	0.146045	0.062733		99.5	0.22368	0.17904	0.111203	0.035685
												99.6	0.438515	0.474788	0.409481	0.253188		99.6	0.351047	0.287312	0.201642	0.164036	0.086318		99.6	0.223549	0.160368	0.104146	0.040053
												99.7	0.466413	0.489641	0.406419	0.267411		99.7	0.332562	0.271567	0.220635	0.149684	0.101941		99.71	0.215626	0.160577	0.104314	0.033633
												99.8	0.451751	0.479943	0.391586	0.263153		99.8	0.347685	0.272834	0.220166	0.16928	0.089922		99.8	0.196998	0.153232	0.073144	0.025109
												99.9	0.455783	0.497761	0.403483	0.267145		99.9	0.334961	0.277252	0.196099	0.140185	0.078882		99.9	0.211285	0.15509	0.083599	0.042097
												100	0.453392	0.497194	0.410045	0.266397		100	0.328964	0.266281	0.199256	0.136655	0.074872		100	0.219711	0.14811	0.084526	0.037087
