# Supplementary material for: Energy landscape reshaped by strain-specific mutations underlies epistasis in NS1 evolution of influenza A virus
Source: Nat Commun. 2022 Oct 1;13:5775. doi: 10.1038/s41467-022-33554-9 (PMC9526705; doi:10.1038/s41467-022-33554-9)
Supplement: Supplementary file 4 — Source Data [file 41467_2022_33554_MOESM4_ESM.zip › Source Data File/Supp-Fig4.xlsx]

## Sheet: Sheet1
		1918		PR8		Calculated effects		1918		PR8		Calculated effects		1918		PR8		Calculated effects
Residue position		DDGon (kcal mol^-1)	Propagated standard deviation	DDGon (kcal mol^-1)	Propagated standard deviation	DDGon (kcal mol^-1)	Propagated standard deviation	DDGon (kcal mol^-1)	Propagated standard deviation	DDGon (kcal mol^-1)	Propagated standard deviation	DDGon (kcal mol^-1)	Propagated standard deviation	DDGon (kcal mol^-1)	Propagated standard deviation	DDGon (kcal mol^-1)	Propagated standard deviation	DDGon (kcal mol^-1)	Propagated standard deviation
89	Reference (wild type)	0	0					0	0					0	0
	Single mutants	-2.31572	0.149882	-0.09794	0.144017			-1.78529	0.0542378	-0.2554	0.051683			-1.07899	0.031985	0.425932	0.03019
	Double mutants			-1.88323	0.141088	-2.41366	0.20786			-1.33439	0.0461401	-2.04069	0.074919			-2.34617	0.065232	-0.65306	0.043983
95	Reference (wild type)	0	0					0	0					0	0
	Single mutants	-0.81573	0.205677	-0.09794	0.144017			-1.78529	0.0542378	-0.2554	0.051683			-0.433573	0.028093	0.425932	0.03019
	Double mutants			-1.04077	0.137633	-0.91367	0.251086			-0.68897	0.0435324	-2.04069	0.074919			-0.486101	0.051673	-0.00764	0.041239
98	Reference (wild type)	0	0					0	0					0	0
	Single mutants	-1.91441	0.141131	-0.09794	0.144017			-1.75867	0.182876	-0.2554	0.051683			-1.39795	0.055812	0.425932	0.03019
	Double mutants			-1.85661	0.224517	-2.01235	0.201641			-1.65335	0.0649682	-2.01407	0.190039			-1.67635	0.037329	-0.97202	0.063454
145	Reference (wild type)	0	0					0	0					0	0
	Single mutants	-1.35575	0.341409	-0.09794	0.144017			-1.20731	0.0436998	-0.2554	0.051683			-0.920207	0.064026	0.425932	0.03019
	Double mutants			-1.30525	0.137382	-1.45369	0.370541			-1.1756	0.0721471	-1.4627	0.067681			-0.832618	0.060221	-0.49428	0.070787
146	Reference (wild type)	0	0					0	0					0	0
	Single mutants	-0.82603	0.155372	-0.09794	0.144017			-0.511434	0.0565636	-0.2554	0.051683			-0.155876	0.031648	0.425932	0.03019
	Double mutants			-0.60937	0.141998	-0.92397	0.211852			-0.411273	0.0459072	-0.76683	0.076619			-0.230749	0.029668	0.270056	0.043738
