# Supplementary material for: Energy landscape reshaped by strain-specific mutations underlies epistasis in NS1 evolution of influenza A virus
Source: Nat Commun. 2022 Oct 1;13:5775. doi: 10.1038/s41467-022-33554-9 (PMC9526705; doi:10.1038/s41467-022-33554-9)
Supplement: Supplementary file 4 — Source Data [file 41467_2022_33554_MOESM4_ESM.zip › Source Data File/Supp-Fig5.xlsx]

## Sheet: Sheet1
	89		95		98		145		146
	Cummulative DDGepi (kcal/mol)	propagated error	Cummulative DDGepi (kcal/mol)	propagated error	Cummulative DDGepi (kcal/mol)	propagated error	Cummulative DDGepi (kcal/mol)	propagated error	Cummulative DDGepi (kcal/mol)	propagated error
1918	0	0	0	0	0	0	0	0	0	0
1934	0.53043	0.159394	-0.127095	0.210433	0.15574	0.231002	0.14844	0.344194	0.3146	0.165348
1972	1.23673	0.303196	0.382161	0.216911	0.516455	0.299867	0.43554	0.352815	0.670157	0.177597
2004	-0.456378	0.310728	-0.0962983	0.223284	-0.187878	0.306227	0.0971971	0.362699	0.169352	0.181022
