# Supplementary material for: Energy landscape reshaped by strain-specific mutations underlies epistasis in NS1 evolution of influenza A virus
Source: Nat Commun. 2022 Oct 1;13:5775. doi: 10.1038/s41467-022-33554-9 (PMC9526705; doi:10.1038/s41467-022-33554-9)
Supplement: Supplementary file 4 — Source Data [file 41467_2022_33554_MOESM4_ESM.zip › Source Data File/Supp-Fig7.xlsx]

## Sheet: Sheet1
Supp Fig7A
600 MHz	Vcpmg (Hz)
resi	50	d_50	100	d_100	150	d_150	200	d_200	300	d_300	400	d_400	500	d_500	600	d_600	700	d_700	800	d_800	850	d_850	900	d_900	950	d_950	1000	d_1000
89	16.9287	0.0427996	16.4089	0.0959526	16.1752	0.0426423	16.0867	0.0810003	15.8997	0.0461513	15.7359	0.064658	15.5569	0.046098	15.4437	0.0623993	15.3846	0.0304983	15.6761	0.0372646	15.7904	0.0550612	15.725	0.0531883	15.5137	0.0351645	15.4383	0.0645293
90	27.1311	0.196665	25.4036	0.363554	25.4036	0.185253	25.2523	0.315581	24.0559	0.185297	23.121	0.235866	22.3538	0.170675	21.7402	0.215192	21.7894	0.118941	21.2857	0.132511	20.4628	0.175188	21.8387	0.185138	21.1413	0.126443	20.6817	0.208909
91	20.5732	0.0972488	20.2962	0.207947	20.0449	0.0983968	20.0904	0.178385	19.1959	0.10172	18.3322	0.13319	17.5591	0.0931967	17.6725	0.125955	17.2016	0.0625495	17.0802	0.0730326	17.232	0.106369	17.06	0.102167	16.9292	0.0691906	16.8491	0.12376
134	18.5705	0.0612241	18.3624	0.135548	18.2018	0.062688	17.5395	0.111807	17.3692	0.0649924	17.1782	0.089761	16.4851	0.0625203	16.6565	0.0855004	16.3289	0.0420243	16.5492	0.0506662	16.6279	0.0738904	16.3927	0.0706288	16.3077	0.0476047	16.2724	0.0863018
136	22.0913	0.117324	21.7967	0.245573	21.6242	0.119122	21.2307	0.207247	21.1917	0.126252	20.7666	0.167632	20.3988	0.122603	20.6646	0.164115	19.7159	0.0830825	20.0861	0.0990597	20.0737	0.138736	19.888	0.133482	20.2232	0.0962464	20.0985	0.163821
137	21.7661	0.0854517	21.5986	0.180794	21.1604	0.0859985	20.7582	0.15027	20.0097	0.0871203	19.8901	0.118562	19.6164	0.0867482	19.5982	0.114757	19.0334	0.0587044	19.0068	0.0683272	18.892	0.0959798	18.9096	0.0934385	18.6376	0.0639308	18.9272	0.113846
142	27.5781	0.337505	28.4945	0.707403	27.0609	0.341144	27.0034	0.576764	26.4118	0.355057	24.2338	0.419126	24.471	0.323669	23.1293	0.388868	23.668	0.225922	23.1235	0.249742	22.534	0.331004	22.7499	0.326591	22.5085	0.231625	22.1467	0.379354
165	8.40292	0.0603718	8.47766	0.183149	7.9347	0.0620237	7.77651	0.145825	7.0591	0.0654032	6.66152	0.10318	6.56888	0.064236	6.27017	0.0975261	5.58303	0.0262424	5.60526	0.0386001	5.98627	0.0770735	5.64979	0.0711801	5.50538	0.0346696	5.77264	0.0978412
194	20.8842	0.0656751	20.5675	0.139528	20.3154	0.0662667	20.1488	0.118378	19.5743	0.0689717	19.2372	0.0929432	18.79	0.0669386	18.8186	0.0892519	18.5057	0.0459028	18.1338	0.0522481	18.1966	0.074828	18.1478	0.0725076	18.0921	0.0500033	17.8844	0.0871531
196	20.082	0.0800797	20.1694	0.175811	19.8027	0.0824044	20.0047	0.151117	19.5929	0.0888503	19.0944	0.118589	19.3471	0.0893191	18.872	0.115201	18.9922	0.0613131	18.9552	0.0713252	18.5328	0.0983335	18.4964	0.0953825	18.3424	0.0655431	18.6515	0.11736
197	20.9353	0.0717417	20.2907	0.149711	20.0522	0.0708954	19.4057	0.123726	18.605	0.0704461	17.8892	0.0934076	17.5092	0.0668888	17.2957	0.0886477	17.1058	0.0446935	16.9607	0.0521202	16.7159	0.0740774	17.2225	0.0743622	16.7805	0.0492539	16.7877	0.088793
198	22.9836	0.125857	22.5071	0.258154	22.6602	0.128899	21.7416	0.215881	20.8945	0.125595	20.7906	0.170135	20.4048	0.12431	20.0248	0.16031	19.4655	0.0826488	19.887	0.0990315	19.7498	0.137876	19.663	0.133431	19.3919	0.0919972	19.441	0.159854
201	27.6781	0.136141	27.5391	0.270869	26.4942	0.132434	26.4676	0.225168	25.0733	0.131905	23.5393	0.161878	23.1409	0.120033	22.0605	0.146968	21.7838	0.0797518	20.7065	0.0855002	20.6643	0.118941	20.4547	0.114324	20.6643	0.0820991	20.3713	0.137676
202	16.4953	0.0336205	16.2551	0.0772108	15.8169	0.0336866	15.7373	0.0644078	15.5612	0.0365465	15.43	0.0514705	15.2994	0.0367201	15.1695	0.0497611	15.0919	0.0241131	15.1609	0.0290117	15.1048	0.0426628	15.1177	0.0414076	15.0532	0.0274679	14.9673	0.0508312
202	16.4953	0.0336205	16.2551	0.0772108	15.8169	0.0336866	15.7373	0.0644078	15.5612	0.0365465	15.43	0.0514705	15.2994	0.0367201	15.1695	0.0497611	15.0919	0.0241131	15.1609	0.0290117	15.1048	0.0426628	15.1177	0.0414076	15.0532	0.0274679	14.9673	0.0508312
203	16.2345	0.0396448	16.1479	0.0923211	16.2725	0.0419317	16.0509	0.0789086	15.111	0.0425286	14.4613	0.0581812	13.9119	0.0398277	13.5929	0.0539821	13.3261	0.0245549	13.0812	0.0292183	13.0335	0.0443548	13.1242	0.0432121	13.0239	0.0276383	12.9288	0.0535164
204	15.3457	0.045932	15.3457	0.109585	14.9271	0.0469768	14.6919	0.0904081	14.0793	0.0488496	13.3732	0.0672442	13.2893	0.0471266	12.8622	0.0637972	12.8916	0.0291868	12.6514	0.034892	12.5757	0.0532551	12.5815	0.0515334	12.6864	0.033252	12.6514	0.0652162
800 Mhz	Vcpmg (Hz)
resi	50	d_50	100	d_100	150	d_150	200	d_200	300	d_300	400	d_400	500	d_500	600	d_600	700	d_700	800	d_800	850	d_850	900	d_900	950	d_950	1000	d_1000
89	19.3928	0.0619376	19.3468	0.0384708	18.7943	0.0506715	18.7196	0.0505397	18.1296	0.103206	18.3025	0.0657568	18.1293	0.0235309	18.154	0.0172231	17.6652	0.0810392	17.8878	0.0593651	17.6722	0.0794265	17.8878	0.0307318	17.936	0.0184031	17.6007	0.0566208
90	33.195	0.362378	32.0088	0.252715	33.2244	0.331619	32.4518	0.31732	31.8319	0.517827	31.0744	0.370721	28.7734	0.181659	27.7498	0.145811	27.2652	0.353364	26.2218	0.24995	26.0593	0.312769	25.7737	0.155865	25.1696	0.111142	26.3109	0.247729
91	24.3035	0.134077	25.0436	0.0990079	24.4717	0.121144	23.9482	0.116761	22.7195	0.203159	22.479	0.135268	21.6768	0.0583674	21.4598	0.0461807	20.563	0.147102	20.2441	0.106069	20.5541	0.143489	20.1864	0.0598464	20.4219	0.0413041	20.3522	0.105079
134	21.4442	0.0777947	21.4472	0.051202	20.9893	0.0657438	20.4553	0.0629239	19.5419	0.119814	19.2972	0.0763564	19.1523	0.0298596	18.8516	0.0213996	18.5544	0.092454	18.4108	0.0656094	18.416	0.0886944	18.3953	0.034718	18.4315	0.0214075	18.341	0.0639092
136	27.6588	0.20276	27.8705	0.14872	27.2163	0.17736	27.8455	0.185919	25.8013	0.292627	26.3819	0.214793	25.5286	0.106589	24.8429	0.085105	24.9493	0.238815	24.1799	0.171431	24.6647	0.226365	24.3803	0.109172	23.9009	0.0768129	24.5823	0.173645
137	26.0591	0.116208	25.8445	0.0809585	25.2619	0.098358	24.6644	0.0943661	24.26	0.170663	23.7454	0.114054	23.5613	0.0557627	22.8511	0.0429206	22.6471	0.130901	22.2861	0.095293	22.0539	0.121796	21.9371	0.0552887	22.0603	0.0395184	21.8396	0.0905221
142	34.796	0.729779	35.7336	0.588433	32.6303	0.587134	34.567	0.661396	34.0406	1.0671	33.3887	0.786927	30.3451	0.38098	28.9831	0.301395	31.1484	0.823386	28.7013	0.539112	28.6562	0.671055	27.3559	0.325141	26.7372	0.237362	26.8625	0.471833
165	11.3373	0.0552734	10.7445	0.0114312	10.4429	0.0337137	10.4096	0.0338464	9.21598	0.114707	8.11757	0.0348242	7.73056	0.0329864	7.47078	0.0446424	7.17608	0.0556461	7.44469	0.0299801	7.51125	0.0634956	6.74903	0.0185007	6.91481	0.0362349	7.1546	0.0257432
169	37.3754	1.05921	38.1898	0.856129	35.9126	0.896172	37.7901	0.999286	34.2651	1.35653	36.6408	1.1919	33.3479	0.598642	29.4741	0.39632	28.0518	0.864794	27.5433	0.629076	29.7268	0.897244	29.4529	0.478538	25.0086	0.252211	25.2212	0.530373
194	25.8931	0.0947178	25.8566	0.0668205	25.1494	0.0804202	24.6637	0.0778054	24.5106	0.142848	24.3378	0.0986616	23.2191	0.0444851	22.9842	0.0361719	22.8306	0.109828	22.1701	0.0778829	22.4205	0.102952	22.4099	0.0478053	22.0132	0.0323908	21.8134	0.0744874
196	24.8519	0.109805	24.6559	0.07536	23.8379	0.0907435	24.1619	0.0934302	23.425	0.166972	22.4929	0.107366	22.5502	0.0514595	22.0224	0.0397123	22.0621	0.129988	22.242	0.0977402	21.7029	0.122369	21.8221	0.0562338	21.6324	0.0384848	21.2099	0.0886512
197	25.5419	0.102958	24.8788	0.0685748	25.111	0.0893385	23.9143	0.0818021	23.1309	0.146383	22.7467	0.0971755	22.4166	0.0449637	21.6678	0.0335107	21.3174	0.109405	20.7189	0.0774443	21.3075	0.106283	21.0604	0.0463312	21.1107	0.0320205	20.6062	0.0753697
198	28.149	0.203743	28.0691	0.146877	27.2606	0.173085	26.6681	0.166559	25.4296	0.278563	25.53	0.19894	24.356	0.0931239	23.5506	0.0719385	23.5402	0.213602	23.1126	0.154364	23.8423	0.20888	23.1529	0.0948789	22.5753	0.0641407	22.7482	0.147766
201	34.6667	0.235849	34.2235	0.17441	33.2015	0.197916	33.2778	0.199417	31.9898	0.312078	30.9262	0.218749	29.9424	0.118809	29.2989	0.0996715	27.647	0.215391	27.326	0.160702	27.0269	0.198299	26.5691	0.099438	26.1681	0.0732588	26.2788	0.147733
202	18.8912	0.0418642	18.8204	0.0255144	18.4869	0.0347423	18.244	0.0340536	17.7483	0.0710789	17.9085	0.0447416	17.7366	0.0154	17.6169	0.0106005	17.1942	0.0550037	17.1628	0.0392404	17.1628	0.0539561	17.1297	0.0194669	17.229	0.0111399	17.2124	0.0385981
202	18.8912	0.0418642	18.8204	0.0255144	18.4869	0.0347423	18.244	0.0340536	17.7483	0.0710789	17.9085	0.0447416	17.7366	0.0154	17.6169	0.0106005	17.1942	0.0550037	17.1628	0.0392404	17.1628	0.0539561	17.1297	0.0194669	17.229	0.0111399	17.2124	0.0385981
203	17.9324	0.0415353	18.0066	0.0249322	17.7112	0.0347756	17.6196	0.0346155	16.7922	0.0720838	16.7332	0.0431972	15.8399	0.0106206	15.4134	0.00492183	15.1275	0.049597	14.4948	0.032329	14.2379	0.0456123	14.3339	0.0126603	14.1104	0.00375789	13.9994	0.0297456
204	17.0951	0.0451047	17.0529	0.0257127	16.7384	0.0368124	16.3662	0.0354444	15.638	0.0780814	15.1949	0.0434187	14.9184	0.0092813	14.3745	0.00239585	14.3361	0.0544589	14.2235	0.0369856	14.1294	0.0532895	13.8495	0.0133162	13.9052	0.0038288	13.868	0.0345517
Supp Fig 7B
600Mh	vcpmh (Hz)
resi	50	d_50	100	d_100	150	d_150	200	d_200	300	d_300	400	d_400	500	d_500	600	d_600	700	d_700	800	d_800	850	d_850	900	d_900	950	d_950	1000	d_1000
87	13.1096	0.0229963	12.7089	0.00958199	12.5709	0.0513782	12.0522	0.0568739	11.4081	0.0144152	11.476	0.0248264	10.9502	0.0479877	11.0754	0.00458776	10.996	0.0110758	10.7223	0.0226508	10.8878	0.043976	10.6976	0.0283357	10.7884	0.00467883	10.7718	0.0145535
88	21.0053	0.130828	21.3049	0.0935158	21.1696	0.234593	20.1995	0.24594	19.4328	0.103976	19.0581	0.133269	18.1651	0.203106	17.7826	0.031528	16.6315	0.0708997	16.6191	0.108271	15.603	0.158001	16.1978	0.12117	16.0508	0.0487503	15.6751	0.0746726
89	16.6106	0.0488188	16.1943	0.0277185	16.1663	0.093989	15.9575	0.104977	15.4498	0.0379966	15.0858	0.0522836	14.6873	0.0896399	14.7071	0.0060491	14.7665	0.0313779	14.3992	0.0492176	14.4057	0.0818216	14.5101	0.0589718	14.8658	0.0225522	14.6479	0.0374043
90	28.1948	0.24822	26.4129	0.1645	24.6158	0.322657	23.9762	0.343767	22.1156	0.146921	21.6882	0.18231	20.6588	0.265886	20.0641	0.0540387	19.2362	0.105288	19.8428	0.159159	19.3903	0.230647	18.5691	0.163996	17.7885	0.0697707	18.674	0.114299
91	32.4768	0.514157	30.1782	0.344537	29.0639	0.659822	27.6856	0.671699	25.9437	0.313694	23.6579	0.333019	19.7227	0.395032	19.6239	0.079328	19.1114	0.164212	17.6114	0.207699	16.7177	0.300988	16.5209	0.218185	16.63	0.093422	16.7616	0.148062
93	16.8199	0.186476	18.2901	0.140273	17.4438	0.385952	17.3014	0.431112	17.1761	0.174681	15.3733	0.201139	16.4398	0.382021	15.9642	0.0401036	17.5594	0.168484	16.4187	0.225907	15.9901	0.346237	17.3944	0.285891	16.6677	0.114197	16.93	0.183317
95	17.8396	0.054828	17.6486	0.0340128	17.1415	0.0997765	17.0842	0.112235	16.7078	0.0437576	16.3996	0.0589029	16.3927	0.100623	16.6234	0.0131223	16.5463	0.0394343	16.0059	0.0573582	16.164	0.0927367	16.4903	0.0699021	16.4275	0.0290927	16.5323	0.0463641
100	17.2214	0.0402959	16.8189	0.0236303	16.8133	0.0762829	16.1837	0.0824847	15.8988	0.0310946	15.4485	0.0419674	15.7761	0.075302	15.7815	0.00776445	15.6276	0.0274072	15.7124	0.04364	15.4328	0.0686573	15.7071	0.0510431	15.6965	0.0202407	15.5326	0.0323218
101	15.1211	0.0224443	15.2754	0.012922	14.9787	0.0468129	14.8516	0.052861	14.5813	0.0184653	14.6495	0.0272668	14.5062	0.0482834	14.5205	0.00293505	14.6891	0.0169458	14.4241	0.0269618	14.6639	0.0456466	14.5133	0.0322276	14.4562	0.0113664	14.3814	0.0197263
111	14.8798	0.0570715	14.8039	0.0309521	14.5026	0.118043	14.2882	0.132701	14.0297	0.0446703	14.2604	0.0684581	13.8923	0.120486	14.1217	0.00564458	14.2419	0.0414555	14.1033	0.068189	14.0114	0.113381	14.0573	0.0807124	14.2975	0.0288221	14.0022	0.0490744
127	16.4286	0.0593027	16.5514	0.0363625	15.8574	0.113765	15.6529	0.127256	15.2823	0.0460746	14.8677	0.0633224	14.8924	0.11288	14.5652	0.00685904	14.8759	0.0395213	14.6059	0.0623801	15.1405	0.107574	14.7938	0.0751239	14.5896	0.026487	15.0741	0.0489657
128	17.8908	0.0584844	18.1827	0.0387938	17.9065	0.111935	17.8752	0.12579	17.0883	0.048511	17.233	0.0676408	16.7489	0.109588	16.5029	0.0134305	16.0471	0.0392617	16.3402	0.0628844	16.8314	0.10348	16.7714	0.0760236	17.2177	0.0347207	16.8841	0.051159
129	17.6515	0.0536567	18.25	0.0367912	17.71	0.103744	17.7027	0.116859	16.8327	0.0442875	16.9318	0.0618217	17.3035	0.107203	16.7551	0.0136009	17.1957	0.0425733	16.9247	0.0624897	17.4262	0.101629	17.1885	0.0740739	17.4262	0.0336118	17.2172	0.0498576
133	19.8211	0.093772	18.4047	0.0532522	18.5653	0.156423	18.0233	0.169448	17.4209	0.0671459	16.7126	0.0858998	16.3757	0.142217	16.8126	0.0196117	16.4743	0.0553036	16.9331	0.0887175	16.6031	0.135662	16.5436	0.099385	16.4743	0.0414696	16.2971	0.0638867
134	17.9296	0.0654137	17.4614	0.0391742	17.0019	0.116757	16.3199	0.125717	16.4763	0.0503441	15.9372	0.0665487	15.8083	0.113928	15.7601	0.0116244	16.0425	0.0437163	15.664	0.0655475	15.465	0.103887	15.8566	0.0780962	15.1655	0.027825	15.0951	0.046218
136	19.4305	0.0961627	19.0201	0.0611498	18.7426	0.168329	18.3773	0.184457	17.5525	0.0724054	18.1517	0.104174	17.3776	0.162486	17.9503	0.0276838	17.2473	0.0645817	17.5854	0.100115	17.2148	0.150877	16.9994	0.109891	17.0746	0.048209	17.0316	0.0736827
138	19.6	0.0803076	19.1731	0.0512218	18.8103	0.139055	19.3178	0.161447	18.4526	0.0655134	17.825	0.0831938	18.2756	0.142271	17.9804	0.0229136	17.7977	0.0565876	18.0171	0.0855537	18.1553	0.132779	17.8615	0.0971578	18.2571	0.0465771	18.3686	0.0696034
143	23.4001	0.217515	22.2606	0.140892	22.7146	0.354454	21.418	0.363513	21.7727	0.176242	18.9732	0.181039	18.9732	0.293736	17.4256	0.0396342	18.6931	0.122885	18.4896	0.175504	18.0694	0.259758	18.3793	0.199512	17.4079	0.0818053	17.3727	0.123686
153	19.9795	0.070477	19.7531	0.0465119	19.2736	0.121751	18.2311	0.127327	17.397	0.0496174	16.8113	0.0642435	16.319	0.104933	15.8863	0.0108054	15.9435	0.038268	15.7863	0.0588449	15.872	0.0950829	15.7792	0.0687717	15.9006	0.0280342	15.5031	0.0431071
154	17.3549	0.0629992	16.7678	0.0361504	16.9133	0.118483	16.5978	0.130982	15.9618	0.0483157	15.5603	0.065445	15.382	0.112695	15.141	0.00910775	15.6335	0.0422878	15.2773	0.0643732	15.5034	0.106436	15.7152	0.0787522	15.2934	0.0290872	15.2291	0.0480081
168	15.46	0.0724773	15.3682	0.0407348	14.9138	0.144345	15.4026	0.170695	14.4344	0.056054	14.2584	0.0809672	13.0491	0.133036	13.5556	0.003308	12.9865	0.0395962	13.0595	0.0714875	12.4402	0.117198	13.1433	0.0868912	12.6244	0.0225792	12.7789	0.0484147
169	13.0758	0.0738139	13.444	0.0378325	13.2961	0.176541	12.8574	0.196062	13.0612	0.0634254	12.0167	0.0862359	11.9467	0.169279	11.3666	0.0126182	12.2419	0.0478289	11.4623	0.0813066	12.1009	0.158915	12.4264	0.11235	11.4486	0.0208779	12.3695	0.0633149
194	17.1839	0.0420259	16.8736	0.024947	16.9085	0.0804393	16.6476	0.0892713	15.9987	0.0329634	15.5808	0.0445399	15.4045	0.0766678	15.11	0.0060925	15.2132	0.0270949	15.1371	0.0430901	15.018	0.0695738	15.1751	0.0508724	15.2568	0.0196252	15.235	0.0326286
196	19.9035	0.0554057	19.804	0.0370332	19.1183	0.0953449	18.7157	0.10412	18.2137	0.0428893	18.0403	0.0569197	17.8314	0.092578	17.4248	0.0135114	17.479	0.0366166	17.4369	0.0545054	17.2867	0.0836957	17.4851	0.063193	17.5213	0.028336	17.1852	0.0413381
198	23.8895	0.217951	23.1289	0.147729	22.5785	0.339136	21.1146	0.344197	20.7228	0.154989	19.7692	0.186731	19.5457	0.294592	19.269	0.056241	18.4747	0.115845	18.4925	0.16941	17.7566	0.245112	19.269	0.206645	18.4392	0.0905608	19.1045	0.142044
199	19.3035	0.068904	19.0997	0.0447676	18.5146	0.120104	18.2107	0.132241	17.5582	0.0525288	17.07	0.0684604	17.1716	0.116089	16.6448	0.0143996	16.7831	0.0442807	16.6524	0.0665793	16.4995	0.103726	16.8449	0.0786193	16.4919	0.0320418	16.3097	0.0492998
200	18.4649	0.0519905	17.8459	0.0311434	17.8262	0.0934614	17.3577	0.101943	16.6772	0.0388567	16.5334	0.0531751	16.2111	0.0884832	16.2974	0.0105753	16.1312	0.0333343	16.1496	0.0518415	15.9904	0.0815559	15.9843	0.0595504	16.1865	0.0249614	16.0637	0.0391648
800 Mhz	vcpmh (Hz)
resi	50	d_50	100	d_100	150	d_150	200	d_200	300	d_300	400	d_400	500	d_500	600	d_600	700	d_700	800	d_800	900	d_900	950	d_950	1000	d_1000
87	16.4172	0.112876	15.6722	0.0510409	15.1094	0.0599861	14.4019	0.122138	13.3563	0.0578772	12.8561	0.0323941	12.5767	0.0377616	12.5238	0.0718497	12.4447	0.0317437	12.5238	0.000270219	12.1567	0.0276006	12.1307	0.0616801	12.3396	0.0462198
88	24.0969	0.410176	23.2975	0.220086	24.4727	0.278178	22.777	0.455971	22.5629	0.268455	22.0835	0.185866	21.9184	0.205099	20.071	0.282178	19.819	0.157755	19.3225	0.0570882	19.0047	0.138452	18.3657	0.229167	18.4108	0.182133
89	21.8727	0.212677	20.4656	0.10472	19.9402	0.11947	19.1953	0.21926	18.1179	0.115452	18.2501	0.0790841	18.0302	0.0884054	17.3606	0.13867	17.6392	0.0765459	17.2968	0.0228234	17.382	0.0699796	17.318	0.125487	16.8752	0.0948677
90	34.4549	0.894236	34.971	0.574567	33.2822	0.591538	31.8532	0.920805	29.3211	0.511175	28.8155	0.374851	25.3053	0.327234	25.0026	0.480206	23.5651	0.266281	24.1753	0.135295	23.6173	0.254532	22.6713	0.383784	21.792	0.294143
91	35.1714	1.37382	36.7804	0.940749	39.585	1.22427	35.3773	1.62224	34.3777	1.00263	30.2156	0.606942	26.3203	0.519037	26.2915	0.767193	24.8216	0.432315	23.4419	0.185074	22.4692	0.345337	20.6383	0.498317	20.9769	0.411287
93	22.6775	0.967871	21.79	0.504103	19.9807	0.519839	21.4937	1.08719	19.9909	0.575707	19.6036	0.387834	19.3021	0.427608	18.6901	0.659614	18.5928	0.362912	17.743	0.109104	18.4572	0.337199	17.251	0.723102	16.9484	0.414092
95	21.2703	0.208633	20.9604	0.110829	20.4498	0.126272	19.988	0.233732	19.2757	0.128151	19.0195	0.0863527	18.9732	0.097556	18.8578	0.156461	18.4016	0.0836358	18.9039	0.0319494	18.4242	0.0788321	18.6743	0.140814	18.6515	0.111591
100	20.7231	0.152452	20.8358	0.0829151	20.0392	0.092519	19.7311	0.173957	18.8637	0.093907	18.3813	0.0615384	17.7245	0.0661325	18.1097	0.112319	17.6084	0.0586636	17.6415	0.0189227	17.6912	0.0554779	17.3778	0.0968822	17.6249	0.0776308
101	18.5406	0.0910617	18.6941	0.0475575	18.028	0.0541735	18.0857	0.108058	17.3455	0.057264	16.7359	0.0359178	16.703	0.0412652	17.1221	0.0718251	16.9669	0.0377665	16.8016	0.0106881	16.4961	0.0336299	16.4961	0.0621549	16.7907	0.0496184
111	17.8427	0.194478	17.6998	0.0972651	17.2661	0.113687	17.3914	0.231471	16.6976	0.12151	16.5271	0.0785702	16.7465	0.0926103	16.2376	0.150598	16.2616	0.0785772	15.975	0.0190362	16.1179	0.0721557	16.2616	0.136454	16.2856	0.106177
127	19.5169	0.227219	18.7428	0.111967	18.3618	0.130477	18.4992	0.259744	18.0001	0.141297	17.4473	0.0904295	17.3919	0.103116	16.829	0.16489	17.0386	0.0891706	16.5752	0.0236456	16.4023	0.0780538	16.9167	0.150417	16.6109	0.114549
128	20.9796	0.196054	21.0997	0.107179	20.599	0.122122	20.9078	0.235826	19.809	0.127453	20.6936	0.0954896	19.2212	0.0952757	19.2436	0.153593	18.6034	0.0814854	18.5163	0.0284965	18.2356	0.0740577	18.1927	0.130142	18.3864	0.104519
129	20.7279	0.180632	21.2439	0.101424	20.8392	0.116303	20.7058	0.218096	20.3533	0.124011	19.9842	0.0841353	19.1993	0.0889821	19.4723	0.145922	19.0951	0.0796815	19.1784	0.0299789	19.012	0.0745353	19.283	0.131517	19.2411	0.104565
133	24.4811	0.3374	23.0781	0.174276	22.6657	0.198118	22.021	0.351645	20.6765	0.189776	20.2559	0.128795	19.8582	0.140512	19.6125	0.220291	19.759	0.126284	19.1905	0.0449301	18.6102	0.107391	19.3283	0.197323	19.2405	0.156387
134	21.7256	0.259802	21.8228	0.143578	21.1017	0.160477	19.8783	0.281338	18.582	0.14741	18.5022	0.0997821	18.0418	0.109064	18.3132	0.182631	18.0391	0.0979727	18.5958	0.0366242	18.1175	0.0927361	18.3487	0.166682	17.8696	0.126985
136	24.7555	0.396509	23.786	0.212234	24.5353	0.26003	23.2704	0.436274	22.2332	0.244438	22.0908	0.173126	21.7043	0.187872	22.4421	0.3055	20.9876	0.161908	21.6166	0.0743655	21.5847	0.161128	21.1434	0.258109	21.6604	0.21636
138	25.3864	0.321793	24.4055	0.173661	23.6434	0.191889	23.7179	0.350184	22.304	0.192332	21.9319	0.133882	22.3746	0.154687	21.6307	0.2274	21.5497	0.132657	20.9841	0.0534999	21.5311	0.125626	22.2273	0.216896	20.9659	0.161189
143	28.0968	0.914736	31.8108	0.682481	27.4428	0.599583	29.2607	1.14978	24.9334	0.558678	23.9509	0.382334	23.9257	0.423475	20.644	0.522679	21.5027	0.323521	21.7546	0.145125	21.5407	0.307765	20.2075	0.464789	21.4951	0.409899
153	24.0899	0.244038	23.1849	0.129923	22.2696	0.142561	22.1731	0.262357	20.1156	0.134886	18.7173	0.0831857	18.7173	0.0945185	18.0023	0.1461	17.7394	0.0778438	17.4792	0.0239434	17.4146	0.0707219	17.5008	0.128115	17.8705	0.103795
154	20.9562	0.272547	21.6217	0.1554	19.8381	0.160594	19.768	0.307249	20.1492	0.181841	18.878	0.113525	19.0968	0.131264	17.7797	0.193464	18.1256	0.108563	17.809	0.0345431	17.5633	0.0965396	17.7093	0.174949	18.1226	0.142466
168	18.6327	0.373368	19.3408	0.204907	17.6785	0.214566	18.4599	0.450517	17.379	0.23402	17.697	0.161091	16.5946	0.166475	15.3438	0.256959	15.0208	0.12529	16.2289	0.037401	15.834	0.127517	14.863	0.222864	14.7844	0.16902
169	16.7674	0.407912	16.5311	0.196275	15.6919	0.223323	15.5916	0.465766	15.476	0.247293	15.2983	0.155019	14.7931	0.171784	14.288	0.292725	14.7218	0.149627	14.6913	0.0266157	14.0689	0.127584	14.8084	0.274187	14.338	0.200171
194	21.1127	0.159952	20.3257	0.0815357	20.2314	0.0961616	19.6545	0.177413	18.8223	0.0959071	18.0341	0.0610193	18.0859	0.0699582	17.7769	0.112437	17.7939	0.0611713	18.0169	0.0209471	17.5391	0.0559822	17.421	0.0995699	17.8623	0.081089
196	24.599	0.203382	24.139	0.112632	23.5756	0.126237	23.1339	0.224083	21.958	0.124169	21.0354	0.0823067	21.0757	0.0926601	20.5371	0.140139	20.478	0.0803506	19.9136	0.0302377	19.9328	0.0725081	19.6837	0.121081	19.9521	0.0988452
198	31.7429	0.88131	27.9138	0.427273	28.9656	0.522528	27.735	0.844626	25.322	0.455	23.9666	0.304234	23.387	0.32396	21.8041	0.447295	22.5358	0.278764	21.0932	0.105664	21.3019	0.239861	22.2729	0.423238	20.2464	0.297473
199	25.4838	0.323053	24.4588	0.174037	23.6862	0.192139	22.2188	0.321652	22.305	0.192042	20.3961	0.117896	21.2279	0.141642	20.8448	0.215959	19.8247	0.114877	19.3199	0.0415332	19.8624	0.108865	19.9496	0.186281	20.5448	0.156058
200	22.8486	0.20729	22.0557	0.109068	22.0557	0.128226	20.9002	0.222801	20.586	0.12736	19.3673	0.080534	18.9879	0.0883068	18.9043	0.141897	19.0927	0.0804757	18.7588	0.0281508	19.0717	0.0757079	19.1558	0.131685	18.9879	0.103579
