# Supplementary material for: Energy landscape reshaped by strain-specific mutations underlies epistasis in NS1 evolution of influenza A virus
Source: Nat Commun. 2022 Oct 1;13:5775. doi: 10.1038/s41467-022-33554-9 (PMC9526705; doi:10.1038/s41467-022-33554-9)
Supplement: Supplementary file 4 — Source Data [file 41467_2022_33554_MOESM4_ESM.zip › Source Data File/Supp-Fig8B.xlsx]

## Sheet: Sheet1
residue	rmsd CaCb (ppm)	rmsd NH (ppm)
88	0.089774	0.0814402
89	0.164886	0.162609
90	0.130427	0.060575
91	0.38605	0.720386
92	0.447318	0.0844985
93	0.201401	0.165905
94	0.070953	0.0682546
95	0.06307	0.0312836
96	0.085787	0.291231
97	0.074246	0.0610942
98	0.08518	0.0510316
99	0.058256	0.24758
100	0.045	0.0703114
101	0.110651	0.0424441
102	0.052291	0.192038
103	0.195221	0.269022
104	0.241971	0.113567
105	0.119974	0.127243
106	0.129203	0.0654845
107	0.191213
108	0.175027	0.12883
109	0.156185	0.0372189
110	0.133686	0.0997998
111	0.287478	0.215463
112	0.369384	0.113491
113	1.41523	0.441335
114
115	0.226709	0.227142
116	0.21098	0.0945883
117	0.103773	0.17803
118	0.180647	0.123046
119	0.093927	0.113506
120	0.223663	0.387035
121	0.209635	0.195353
122	0.083797	0.101879
123	0.0959	0.0354718
124	0.066872	0.036065
125	0.056651	0.0349464
126	0.130168	0.0568133
127	0.02357	0.0805661
128	0.2209	0.46235
129	0.077817	0.128754
130	0.195879	0.214403
131	0.106975	0.420034
132	0.406506	0.0836062
133	0.225187	0.119686
134	0.331153	0.125041
135	0.124887	0.0608887
136	0.089285	0.145031
137	0.11333	0.0698351
138	0.113619	0.062444
139	0.12061	0.239157
140	0.177685	0.137614
141	0.164801	0.231907
142	0.066916	0.0814586
143	0.675421	0.142174
144	0.165746
145	0.158647	0.0561911
146	0.111678	0.0359192
147	0.113441	0.0465396
148	0.092162	0.047523
149	0.068076	0.0953005
150	0.122309	0.0621244
151	0.062799	0.0969855
152	0.057118	0.0701801
153	0.03562	0.0672867
154	0.055227	0.0219815
155	0.035838	0.0356502
156	0.083722	0.0350333
157	0.071589	0.0850323
158	0.114891	0.0624655
159	0.048573	0.0708127
160	0.105401	0.102707
161	0.113441	0.0548378
162	0.098457
163	0.236108	0.137603
164	0.645087
165	0.803171	0.812745
166	0.110227	0.337098
167	0.109473
168	0.310594	0.279563
169	0.263415	0.52009
170	0.215863	0.186678
171
172	0.310423	0.580002
173	0.067593	0.0896559
174	0.090898	0.105822
175	0.192354	0.308226
176	0.063394	0.169268
177	0.066332	0.225915
178
179	0.126886	0.0745868
180	0.092719	0.0819237
181	0.159119	0.0721682
182	0.04867	0.0639917
183	0.047104	0.0476943
184	0.049497	0.158965
185	0.076137	0.119556
186	0.059345	0.0584979
187
188	0.079648	0.127167
189	0.044406	0.0318551
190	0.056458	0.0335028
191	0.10221	0.12959
192	0.133018	0.0419337
193	0.157083	0.148458
194	0.668819	0.783999
195	0.106823	0.157313
196	0.200887	0.252437
197	0.316717	0.38047
198	0.229831	0.42171
199	0.195408	0.207525
200	0.17334	0.335185
201	0.452973	0.373677
202	0.492582	0.125086
203	0.568427	0.235505
204	0.122565	0.192646
205	0.585728	0.6109
